# Supplementary material for: Genome-Wide Methylation Profiling of Peripheral T–Cell Lymphomas Identifies TRIP13 as a Critical Driver of Tumor Proliferation and Survival
Source: Epigenomes. 2024 Aug 21;8(3):32. doi: 10.3390/epigenomes8030032 (PMC11348144; doi:10.3390/epigenomes8030032)
Supplement: Supplementary file 1 [file epigenomes-08-00032-s001.zip]

Archive with 11 entries (9 files):
- epigenomes-3019185-supplementary/
- epigenomes-3019185-supplementary/epigenomes-3019185-supplementary-1.pdf
- epigenomes-3019185-supplementary/Supplementary Files/
- epigenomes-3019185-supplementary/Supplementary Files/supplementary materials 1.xlsx
- epigenomes-3019185-supplementary/Supplementary Files/supplementary materials 2.xlsx
- epigenomes-3019185-supplementary/Supplementary Files/supplementary materials 3.xlsx
- epigenomes-3019185-supplementary/Supplementary Files/supplementary materials 4.xlsx
- epigenomes-3019185-supplementary/Supplementary Files/supplementary materials 5.xlsx
- epigenomes-3019185-supplementary/Supplementary Files/supplementary materials 6.xlsx
- epigenomes-3019185-supplementary/Supplementary Files/supplementary materials 7.xlsx
- epigenomes-3019185-supplementary/Supplementary Files/supplementary materials 8.xlsx
