# Supplementary material for: Genome-Wide Methylation Profiling of Peripheral T–Cell Lymphomas Identifies TRIP13 as a Critical Driver of Tumor Proliferation and Survival
Source: Epigenomes. 2024 Aug 21;8(3):32. doi: 10.3390/epigenomes8030032 (PMC11348144; doi:10.3390/epigenomes8030032)
Supplement: Supplementary file 1 [file epigenomes-08-00032-s001.zip › epigenomes-3019185-supplementary/Supplementary Files/supplementary materials 1.xlsx]

## Sheet: promoters
	Supporting Information for Fig. 1C methylation status of 34,858 promoters in normal CD4 and CD8 by WGBS
geneID	meth_cd4	meth_cd4_1	meth_cd8
ABHD15	0	0	8.41991
ACD	0	0	0
ACTA1	0	23.3333	40
ACVR2B-AS1	0	0	33.3333
ADGRA1-AS1	0	0	16.6667
ADNP-AS1	0	0	1.11111
ALKAL2	0	4.21102	5.79307
ANKZF1	0	5	0
ARPC1A	0	0	0
AUP1	0	0	0
BAIAP2-AS1	0	12.5	22.2222
BCL7A	0	0.833333	0
BST2	0	0	42.8571
C11orf80	0	0	0
C14orf144	0	11.1111	0
C17orf82	0	2.81385	2.5974
C1QL1	0	4.24242	5.25535
C2orf76	0	2.17391	3.62319
C9orf116	0	0	13.3333
C9orf78	0	8.33333	14.2857
CAHM	0	0	0
CALHM2	0	0	0
CAMK2N1	0	3.57143	0
CCDC28B	0	0	0
CCDC85C	0	4.16667	0
CCND2	0	0	16.6667
CD3EAP	0	0	7.68038
CDC37	0	0	0
CDC40	0	0	14.6684
CELSR3	0	9.09091	20
CELSR3-AS1	0	9.09091	20
CHD5	0	0	0
CHRNA7	0	16.6667	20
CITED1	0	43.75	0
CLCN6	0	0	60
COL15A1	0	0	20
COL1A1	0	0	4
CRYZL1	0	0	7.14286
CTB-41I6.1	0	0	0
CTDSP1	0	0	0
CXorf40B	0	27.619	0
DDB1	0	10	0
DUSP3	0	54.5455	20
DUSP7	0	0	20
ELK1	0	34.0238	0
EXOSC6	0	0	19.3333
F3	0	6.2963	5.55556
FAM72A	0	0	8.33333
FMR1-AS1	0	14.2857	0
FOXC1	0	0	20
FOXE1	0	0	33.3333
FOXO4	0	21.0253	0
FOXO6	0	10.3175	0
FZD7	0	0	14.4444
GDF7	0	2.24359	1.28205
GIT1	0	0	0
GNB2	0	0	14.1667
GPX7	0	47.0588	77.7778
GREM1	0	0	8.88889
GRIA3	0	20.8333	0
GZMM	0	0	0
HCST	0	0	0
HDDC3	0	0	7.33333
HES2	0	3.125	20
HIBADH	0	2.85714	16.6667
HLA-L	0	0	0
HOXA13	0	17.6768	28.8889
HOXA7	0	0	20
HRK	0	5.20833	15
HSD17B14	0	2.14681	4.16931
HSPB6	0	0	1.53846
IFT20	0	0.512821	2.38095
IGF2BP1	0	0	0
INHBB	0	0	4.7619
INTS8	0	0	2.85714
ISOC2	0	0	0
ITPA	0	0	0
JAG2	0	0	10
KCNK13	0	6.25	0
KHSRP	0	0.208333	14.7857
KIAA0895L	0	4.16667	0
KIF18B	0	0	20
KIF26B	0	5	23.3333
KLHDC3	0	3.50877	5.45809
KMT2A	0	0	1.02041
KTN1-AS1	0	0	2.76316
LCP2	0	0	0
LIME1	0	0	0
LINC00662	0	0	0
LINC01063	0	1.92308	10
LINC01124	0	0	0
LINC01138	0	0	0
LINC01632	0	0	7.89474
LINC01819	0	0	0
LINC02135	0	40.6944	18.1818
LINC02175	0	0	0
LOC101927913	0	4.329	8.38384
LOC101928402	0	35.0454	0
LOC101928433	0	0	0
LOC101928824	0	0.396825	0.787037
LOC101928837	0	6.06039	8.45653
LOC101929066	0	0	12.2222
LOC101929440	0	3.88889	13.75
LOC101929715	0	2.38095	6.36364
LOC102723564	0	0	11.2037
LOC102724094	0	3.125	0
LOC102724450	0	0	0
LOC102724479	0	0	0
LOC102725228	0	0	0
LOC105369759	0	0	30
LOC105371184	0	0	0
LOC105371224	0	0	5.34852
LOC105371921	0	0	16.6667
LOC105371934	0	0	0
LOC105372118	0	0.444444	1.38889
LOC105372159	0	0	0
LOC105372296	0	0	0
LOC105372716	0	0	13.3333
LOC105372971	0	11.6667	19.0476
LOC105373043	0	0	2.04082
LOC105373247	0	43.5317	1.38889
LOC105373289	0	0.568182	0.505051
LOC105373467	0	0	0
LOC105373496	0	0	8.33333
LOC105373882	0	0	0
LOC105374723	0	11.7647	0
LOC105375112	0	40	71.4286
LOC105375630	0	3.10924	2.79762
LOC105378550	0	4.7619	8.33333
LOC105378572	0	37.7778	13.3333
LOC105379205	0	0	60
LOC107984130	0	0	0
LOC107984282	0	3.33333	12.2222
LOC107984337	0	5.37037	3.7037
LOC107984558	0	8.33333	35
LOC107985020	0	20	0
LOC107985053	0	0	20
LOC107985209	0	0	1.82195
LOC107986655	0	0	1.85185
LOC107986759	0	0	20
LOC112267874	0	0	0
LOC112268175	0	0	20.5882
LOC284395	0	4.54545	3.63636
LOC440982	0	12.5	33.3333
LPCAT4	0	0	1.11111
MAP3K11	0	0	0
MGC12916	0	0	0
MIR146B	0	18.1818	33.3333
MIR149	0	43.2692	33.0357
MIR1538	0	0	0
MIR223	0	56.25	77.7778
MIR3185	0	0	14.2857
MIR3202-2	0	33.3333	16.6667
MIR345	0	16	0
MIR4420	0	0	0
MIR4453	0	0	0
MIR4453HG	0	0	0
MIR4521	0	0	0
MIR4638	0	0	0
MIR4736	0	0	0
MIR4781	0	0.413223	7.18254
MIR5093	0	0	0
MIR5684	0	16.6667	33.3333
MIR636	0	1.85185	1.85185
MKX-AS1	0	2.04082	1.2987
MRPS34	0	0	0
MYCN	0	1.05057	2.23272
MYO9B	0	3.83523	12.252
NCAPH2	0	0.26087	0.312045
NFIC	0	26.1905	6.66667
NFX1	0	0	5.24009
ORAI2	0	6.25	33.3333
PARD6A	0	0	0
PAX6-AS1	0	7.14286	18.3333
PCOLCE-AS1	0	0	0
PDGFA	0	0	20
PDLIM2	0	0	16.6667
PDZD7	0	3.33333	0
PFN1	0	0	0
PHLDA2	0	0	0
PIGQ	0	0	0
PIGV	0	3.33333	0
PIM2	0	11.5385	0
PLA2G3	0	80	60
PLEKHM1P1	0	0	4.16667
POLR2A	0	0	0
POU3F1	0	0	0
PPP1R9B	0	7.40741	3.33333
PRIMPOL	0	0.489366	7.70646
PSD2-AS1	0	0	1.85185
PTCSC2	0	0	33.3333
PTPA	0	5.55556	0
RAET1K	0	0	16.6667
RAP2B	0	0	10
RBM38	0	0	19.6429
RGS19	0	0	0
RHOT2	0	0	20
RIC8A	0	0	11.2979
RNA5S13	0	36.3095	26.6667
RNVU1-15	0	0	0
RPL10	0	2.27273	21.7487
RPL26	0	0	22.2222
RTL4	0	40	11.1111
SAP30L-AS1	0	0	1.17647
SARM1	0	0	3.33333
SCAANT1	0	0	2.22222
SDHAF1	0	0.892857	16.3265
SEC1P	0	7.69231	30.117
SEC63	0	0	0
SLC25A29	0	16	0
SNAPC2	0	60	60
SNORD3A	0	0	0
SP140L	0	0	0
SP5	0	3.80952	2.66667
SQSTM1	0	1.94218	4.99533
ST3GAL5-AS1	0	0	0
STMN3	0	6.66667	0
STUB1	0	0	0
SUCLG2	0	0	0
TCP1	0	0	3.57143
TMC6	0	0	14.0476
TMEM202-AS1	0	4.16667	2.08333
TMEM59L	0	0	0
TRAF3IP2-AS1	0	0	0
TRIM52	0	0	0
TRPC5	0	40	0
TSC2	0	0	0
TSPEAR	0	0	0
TUBA4B	0	0.793651	0
TXNDC17	0	0	0
UFSP1	0	3.72727	4.22222
ULBP1	0	0	0
UQCRH	0	0	0
USP51	0	34.8185	0
USP9X	0	1.88492	3.45238
VAV2	0	0	0
VTN	0	0	3.33333
WAC-AS1	0	0	12.619
YIF1A	0	0	0
ZBTB9	0	0	16.6667
ZDHHC24	0	0	0
ZFX-AS1	0	1.71296	0
ZNF592	0	0	0
LOC105377769	0.127877	0.481366	0.198038
TMC8	0.181509	0.261494	13.2079
CTC1	0.187793	0	6.68075
SEZ6L2	0.222222	0.166667	1.18615
LOC107984660	0.223214	0.331182	0.873882
ALKBH4	0.227273	0.746528	1.25
LOC101929918	0.300752	2.45164	0.934903
MIR3153	0.320513	0.890885	0.610501
LOC105376684	0.4329	0.275482	0.757576
TRIM71	0.47619	1.26323	3.07275
ATP6V1A	0.480769	0.961538	0.549451
USP11	0.492611	36.1064	6.69418
TWF2	0.505051	0	0
ADAMTS1	0.510204	3.04945	7.7381
LINC00938	0.529008	0.937558	1.82235
FLJ31104	0.530997	0.991395	3.19813
LOC101927025	0.543478	1.73913	1.44928
CITED2	0.544218	0.0793651	3.80499
ZMIZ1-AS1	0.576373	0.533456	1.36009
LOC100996263	0.595238	0.595238	0.21645
RAB1B	0.595238	0.260417	6.75595
MUS81	0.609756	0.977397	0.304878
MIR7706	0.625	0	1.20614
BOP1	0.649351	0.197628	13.5841
LOC100287175	0.657895	0	9.16876
METTL26	0.657895	0	9.16876
SLC25A23	0.657895	1.11111	6.61412
FGF9	0.663467	0.331808	4.7205
ABHD14A	0.666667	1.30556	0.787037
ABHD14A-ACY1	0.666667	1.30556	0.787037
MBNL1-AS1	0.666667	1.75926	2.88671
NAA50	0.672043	0.806452	0.691244
DLG1-AS1	0.694444	4.20371	8.38393
SUZ12P1	0.694444	1.16402	4.49735
ZNF252P	0.694444	0	1.25
YTHDF3-AS1	0.713397	0.827068	3.30986
LOC107984564	0.729167	1.12524	2.81932
LOC105373463	0.735294	1.06952	6.02007
TSHZ3	0.762527	1.11111	0.592593
MIR4469	0.769231	0.769231	0
MIR92B	0.779221	0.964187	6.51426
HSP90B1	0.78125	0.544508	0
LOC105369691	0.798319	0.396825	0.701855
MIR3678	0.802281	0	0.520591
ZCWPW1	0.820358	0.382543	4.91559
PAXBP1-AS1	0.840336	0.326797	0.980392
REEP6	0.840336	0	5.35014
DNAJC22	0.851064	5.24316	10.3343
KCNH5	0.877193	10.4494	11.061
SUN2	0.885681	0.995025	0.746269
MIR3652	0.892857	0.622294	0
NCBP2	0.904977	14.7107	9.0954
LOC102723809	0.907029	3.06277	13.7755
EP300	0.909091	0	0.909091
LOC107984225	0.925926	1.19949	4.94068
LOC101928230	0.937201	0.541475	4.9763
TERF2IP	0.961538	0.657895	0
RNASEH2A	0.967742	1.64875	1.42962
FLJ20021	0.974026	0	1.35417
SLC30A7	0.978261	0.63262	5.25376
HIST1H2BB	0.992063	0.973077	6.60935
LOC105375741	0.992063	2.59901	9.52381
INTS4P2	1.04167	0	0
LOC150051	1.04167	0.849781	1.01461
HMG20A	1.06287	2.53904	5.22333
APOPT1	1.06322	4.65527	12.3786
LOC101929691	1.06326	0	1.50376
QKI	1.06563	1.23135	1.70597
LOC101929054	1.06838	2.82004	0.641026
EFNA1	1.08974	1.98067	3.46154
GPR137C	1.09504	1.99603	1.71094
LOC105372420	1.11111	0.793651	7.7381
STX16	1.11111	0	0
STX16-NPEPL1	1.11111	0	0
ARID5A	1.13544	0	4.82721
TOGARAM1	1.13841	1.06151	4.05346
LOC101928370	1.15747	0.592885	3.14685
FIBCD1	1.17647	0.980392	1.89542
MIR4434	1.17647	0	0.784314
ARHGAP5-AS1	1.19048	0	0.833333
C18orf65	1.19048	5.35072	10
LOC102725238	1.19048	0.793651	1.02041
RNU4-2	1.21758	0.812948	2.33945
PACSIN3	1.24656	3.66883	4.37846
LOC107986554	1.25	6.35417	10.4167
TMEM8A	1.25	5.59493	5.71108
EGR3	1.27109	0	0.686813
LOC107984966	1.27442	1.28183	2.10519
LOC102724708	1.2987	3.18272	4.81061
ZBTB5	1.2987	0.757576	7.35931
JOSD2	1.33333	0	0
PPP5D1	1.33333	1.33333	1.33333
PRADC1	1.33333	0	0.740741
LOC105369340	1.33547	2.27564	2.17949
GART	1.34074	0.830726	3.1987
ACTRT3	1.38889	1.07186	10.6375
CCDC96	1.38889	0	0
MIR3181	1.38889	0.277778	0.595238
SON	1.38889	2.09276	4.65417
LOC100507634	1.40696	1.37968	1.53026
LOC107984510	1.41414	3.75	2.07989
APAF1	1.42461	1.22275	12.7583
EEF2KMT	1.42857	2.60844	8.71003
LOC105377199	1.42857	0.833333	0
LOC91370	1.42857	0	1.02041
TGFB2-AS1	1.43597	2.61139	2.87382
KMT2E-AS1	1.47475	0	2.00173
LINC01945	1.48877	0.42735	1.17023
ASPHD1	1.51515	1.13636	1.4758
HEBP1	1.51515	1.13636	0.699301
NKX6-1	1.51515	0.649351	7.27273
RAB30-AS1	1.51633	1.60484	2.86554
LOC107984588	1.51743	0.890384	0.931712
TCEANC2	1.5361	0.293255	6.48618
MIR1908	1.53846	0	1.0989
PPP6R1	1.53899	0	0
LCK	1.55089	2.68806	5.41996
USP5	1.58631	1.50481	1.58631
DLL4	1.5873	3.80952	9.20635
POP1	1.58958	3.19586	3.59117
SLC25A11	1.62531	0.127551	5.10591
LOC112267870	1.63043	8.63527	1.1646
DPYSL2	1.63265	2.30969	1.13379
CADPS2	1.66667	1.51515	6.36364
LOC105376297	1.66667	1.38889	1.75926
MORF4L2-AS1	1.67827	26.8526	7.98396
C14orf119	1.69736	0.316901	1.84082
LOC105371649	1.69846	0.763158	7.8424
CACNG8	1.7094	4.19719	3.77622
ALOX15P1	1.71192	2.25392	2.543
MIR4520-1	1.71192	2.25392	2.543
NFYA	1.72263	0.531506	1.9983
CGGBP1	1.72784	0.868669	4.55737
RPL7	1.73333	0	2.01518
SPATA1	1.75377	1.43939	6.2176
MAP4K4	1.76632	1.65567	7.89227
LOC105372599	1.77083	0	0
HMGA2	1.7946	3.0212	6.35017
HBP1	1.80163	0.446145	2.6407
BET1L	1.81713	0.260417	6.96098
MIR6743	1.81713	0.260417	6.96098
CLSTN3	1.81818	1.13636	3.66458
LOC101927620	1.81818	1.81182	2.5974
LOC105376544	1.81818	3.28283	5.90909
LOC105377400	1.82885	6.48858	8.84058
CBFA2T3	1.85185	6.57207	19.8655
LOC107986596	1.85185	0	0
S1PR1	1.85185	2.72727	0
SPHK1	1.85185	5.55556	11.1111
RTN4RL2	1.86104	1.61034	0.863975
MGME1	1.86357	0.404412	4.918
RNF167	1.866	1.19034	4.70109
LOC107986468	1.86972	1.05617	3.43133
LOC107984584	1.86975	0.17301	4.25187
EXTL2	1.87047	1.35306	6.66198
LOC105373828	1.88889	3.49206	7.77778
NEUROG2	1.88923	2.20274	4.84645
LINC02062	1.89636	2.23426	1.11084
TACR1	1.90476	4.26587	9.02905
PRPF40A	1.94553	0.278177	0.515779
LOC105377021	1.96158	4.08099	11.2076
LINC01136	1.96581	2.13456	12.0966
CDCA3	1.97203	1.54441	2.06341
MEPCE	1.98221	2.03218	3.01096
CFAP99	2	1	7.02381
G3BP1	2	0	4
LOC105372486	2	0.333333	4.38095
LOC112268187	2	5.63636	17.0794
NQO2	2	0	4.91667
RBP5	2	0	4.03104
PCDH9	2.01485	4.15646	4.69191
ZNF503-AS2	2.01823	2.8249	4.62734
LOC105370348	2.02518	1.14943	3.86084
HIST2H2BF	2.02586	0	1.26673
ESRP2	2.04082	3.94558	3.57143
TMEM238	2.04082	0.952381	5.2381
LOC101927502	2.05357	3.78739	1.89484
CCDC18-AS1	2.06021	1.33106	11.8398
RDH10	2.06349	0	2.39903
GGPS1	2.07407	0	0.740741
FXR2	2.08333	1.64199	2.49611
LOC105373422	2.08333	0	12.5
LOC105379393	2.08333	1.31944	3.13889
PIK3R4	2.08333	0	0
PROSER3	2.08531	0.744753	5.21327
MIR4522	2.10145	0.903444	0.434783
NEURL4	2.10526	0.478469	0
SBDSP1	2.12907	0.504879	0.903626
MRGBP	2.14486	0.368965	3.25472
LOC283731	2.16721	6.66526	7.52544
MANEA	2.17317	0.34703	2.30694
MTTP	2.18254	2.29853	2.17063
DIRC2	2.18487	0.520833	2.87955
ISCA2	2.20134	8.86855	22.7577
BBIP1	2.22222	0.535117	0
LOC105374888	2.22222	0	5.46296
LOC100506282	2.22817	2.72976	3.42613
LMNB1-DT	2.24111	0.597958	0
CACNA1C-AS1	2.24359	0	1.52625
LIMD1-AS1	2.24816	0.718278	4.11377
MCPH1-AS1	2.25673	4.2029	7.3913
SNAP25	2.28261	6.45092	5.54865
ITPR1-AS1	2.28571	0	0.957265
SERPINH1	2.28758	0.196078	1.12045
EPB41L4A-AS2	2.29167	3.04487	10.2679
LOC105370861	2.29167	3.28869	6.76339
SLC32A1	2.29592	1.661	5.78102
UTP4	2.29885	0	1.32881
CSK	2.31884	1.21849	3.74773
LOC101929626	2.34432	0.527389	6.73854
LOC105375037	2.34568	2.87582	9.55026
AZIN1-AS1	2.34947	0.309011	5.53399
KCNIP2-AS1	2.35294	0.420168	3.08378
FGD6	2.36605	0.669896	4.00569
LOC105377567	2.36692	4.23097	5.09663
GATA6	2.36753	4.27277	2.90942
LOC101929710	2.38095	0	1.5873
SEMA6A-AS2	2.38095	1.5873	8.57143
ZNF503	2.38095	0	4.83498
DHCR7	2.39071	1.38219	7.46327
LOC101928963	2.40544	0.425532	1.96408
CYB5D1	2.40741	0.347222	0.412088
ARL6IP6	2.40984	0.686072	1.60888
LOC107985397	2.41061	5.26112	5.06209
BAP1	2.42424	3.24675	6.46465
RPL28	2.4263	0.31746	1.74603
SBDS	2.42695	0.101112	0.57921
AAK1	2.43191	0.784892	3.03199
SLC12A9-AS1	2.44391	4.31548	0
SELENOF	2.44403	1.74885	1.91449
FKBP14	2.4524	0.653226	3.13755
LOC105378949	2.46914	3.14245	3.7963
LOC283856	2.49311	0	4.329
LINC01159	2.49554	0	3.64619
MIR5090	2.49554	1.86158	3.83754
BRWD1-AS2	2.5	0	0
LOC100507468	2.5	0	2.08333
PPP1R12A-AS1	2.5	0	2.38636
HIST1H2AI	2.52199	0.591398	10.3533
LOC646903	2.52525	0.694444	18.8542
PKNOX2-AS1	2.53623	3.12112	4.03727
FLJ37453	2.54386	1.53638	1.75439
ZFP91	2.55349	0.48913	1.10421
ZFP91-CNTF	2.55349	0.48913	1.10421
MPDU1	2.56358	2.00191	4.02034
LOC107986119	2.5641	0	6.04396
NUDCD2	2.56629	0	11.1739
MZF1-AS1	2.58772	2.69006	6.42439
RNF170	2.60427	2.43031	2.52294
CIC	2.61693	2.60139	11.3253
USP37	2.64957	0.631542	2.58827
CISD1	2.65794	0.992735	1.93718
ANKHD1	2.66667	0	5.30159
ANKHD1-EIF4EBP3	2.66667	0	5.30159
SFRP4	2.66667	7.10878	1.11111
KRTCAP2	2.67094	0	5.18519
ESRRA	2.7083	0.701161	6.70019
UBTF	2.71586	2.6455	8.44444
OGT	2.73504	24.4193	3.79169
HIST1H2BF	2.74403	0.496959	3.64119
MDGA1	2.75	0.486111	13.3185
ARV1	2.77778	2.17087	11.0185
DR1	2.77778	5.55556	7.14286
ECEL1P2	2.77778	19.0476	3.86142
ELFN1-AS1	2.77778	3.24074	23.4127
ISM1	2.77778	12.3016	13.3333
MCM3AP-AS1	2.77778	3.24074	0
MYBPC2	2.77778	5.55556	10.4167
SOCS2-AS1	2.77778	4.16667	3.03309
TBC1D17	2.77778	2.0202	4.92063
ZBTB1	2.79667	0	9.18367
SENP3	2.81385	2.5974	17.4423
SENP3-EIF4A1	2.81385	2.5974	17.4423
FAM46A	2.8312	0.805861	1.53846
COG4	2.84215	1.20064	3.42539
LOC101927241	2.84314	2.5	4.90196
LOC100506804	2.84439	0	1.39947
LOC102723904	2.84859	1.41947	1.12557
FAM86JP	2.85714	5.94856	7.14286
FOXN3-AS1	2.85714	2.38095	0.952381
GGN	2.85714	4.7291	9.25
HOXD12	2.85714	18.9587	29.1955
LINC00599	2.9064	3.40017	7.93382
HIST1H2AD	2.90724	2.86208	6.80468
HIST1H3D	2.90724	2.86208	6.80468
DDX6	2.90959	0.34965	10.0648
TYW1	2.93803	0.0905797	0.518875
CBX3P2	2.97619	0	10.3472
FOXF1	2.97619	1.68651	1.78571
RAD21-AS1	2.98721	3.05883	4.91368
RBM3	2.99228	43.9547	3.51351
LNX2	3	2.07778	4.18529
PEG10	3.00595	5.88387	13.381
LOC105374985	3.00866	0.894071	3.4632
ITGB2-AS1	3.00991	3.33314	19.2267
LOC102724907	3.02235	1.34896	7.57317
KCNJ2	3.02342	5.6395	10.4654
VPS28	3.04548	0.787402	8.62392
LOC100289230	3.07692	0.384615	0.307692
LOC101929316	3.07692	3.26923	14.1026
KDELC1	3.09524	3.28213	9.23895
SERPINI1	3.09805	0.549778	1.67604
HIST1H3C	3.09865	0.559933	4.87559
TBR1	3.10841	8.39888	4.61189
HSPA6	3.11448	3.00412	3.65226
HMGN5	3.125	21.7579	3.09524
LOC105377372	3.125	1.33929	5.77922
KCNQ5	3.1271	2.01339	8.08165
FAM76B	3.14022	2.6109	8.21401
LOC105377003	3.15507	5.92529	7.48558
TP53I13	3.15789	2.92398	10.3822
CCT7	3.16667	1.99074	3.13657
LOC107984311	3.172	4.70277	5.13903
LOC100505501	3.1746	1.38889	10.2249
SNORA17A	3.1746	2.51323	1.5873
FBXL19	3.2197	1.25	2.34524
HDAC6	3.22432	33.9302	1.67715
SHOX2	3.22469	4.88203	6.41774
ORMDL2	3.22872	1.25846	2.20523
CDH15	3.23129	2.97078	5.42791
PLXDC1	3.23129	0	2.97619
MRPL18	3.23787	2.44022	4.62433
HOXB7	3.25	3.09524	1.42857
PSMA3-AS1	3.25	0.454545	5.66468
HMX1	3.2672	10.4893	5.60606
LOC101928548	3.28947	0.843455	9.64912
ANKRD26P3	3.33333	6.5	0
AVP	3.33333	25.1628	33.1998
CACNA1G-AS1	3.33333	0	4
GRK5-IT1	3.33333	0	1.28205
ITM2A	3.33333	34.9969	19.4444
LOC102723665	3.33333	1.85185	6.66667
NTNG2	3.33333	0	0
NUP188	3.33333	2.38095	2.38095
NUP62	3.33333	2.96296	6.4418
POU4F2	3.33333	15.5556	14.4643
SNRPD3	3.33333	0	1.66667
MRPL54	3.33926	0.924388	0.192308
IRX4	3.36735	3.65646	9.22271
RPUSD2	3.37302	6.85171	5.28274
ZMYM5	3.375	2.96346	3.61279
BLACAT1	3.39506	7.65597	6.81039
M6PR	3.39897	0.209499	5.68195
LOC112268124	3.4188	0.512821	5.07479
ZNF425	3.42303	0.780533	3.00505
TFAP2A-AS1	3.42342	6.7846	5.17994
DGKA	3.45117	8.5828	21.8007
LOC107987126	3.45663	0.446429	8.48085
ZEB1-AS1	3.4662	2.48407	18.5569
LOC105371622	3.47222	7.34243	20.2737
MEIS2	3.47309	3.71108	3.64767
EFNA4	3.47826	0.483092	0
RUVBL2	3.48211	0.63566	0.135542
COL13A1	3.54121	4.07407	10.084
FBN2	3.54844	16.0873	19.9389
BARHL1	3.57143	3.57143	0.795455
GADD45G	3.57143	0	0
LOC105376139	3.57143	0	0
PAX7	3.57143	2.85714	16.8651
IRX3	3.58035	8.27942	5.92669
ANAPC2	3.59649	0.913743	0.657895
SSNA1	3.59649	0.913743	0.657895
LOC107985588	3.61111	5.85317	9.24769
GATA6-AS1	3.62013	3.21174	1.29408
POLR3C	3.62241	2.63304	7.21439
ADPRHL2	3.63636	4.54545	4.09091
AP4B1	3.6515	3.43136	5.73427
PPP2CA	3.65385	3.76166	6.98718
COX20	3.65705	0.147481	2.39505
MIR124-1	3.663	1.02564	10.7449
LINC00630	3.7037	37.9167	13.3333
PLCG1-AS1	3.7037	0.925926	8.51852
LOC105370821	3.71274	2.57453	5.07461
NFKBID	3.71563	2.74983	1.59737
KCNG3	3.71693	1.38322	2.4064
LOC105374338	3.7259	4.85334	10.5759
LINC01081	3.75424	7.853	15.9983
LOC100506023	3.75661	0	0.555556
IRX5	3.76681	6.39182	10.2223
ARRB2	3.78079	3.86275	8.03452
HIF1A-AS1	3.79272	1.00631	3.80819
IQCB1	3.79423	5.60154	10.688
HDHD2	3.79677	2.65625	2.91048
CCDC127	3.80952	7.8469	1.85185
KLHL35	3.80952	5.56958	9.20635
STT3A-AS1	3.8103	3.57626	4.41704
LOC105376114	3.82023	3.5991	4.25867
HHIP-AS1	3.82653	1.99245	6.95887
ARL15	3.83022	0.712632	5.19564
HTRA2	3.8322	2.44589	4.72879
PLPPR2	3.844	8.29772	14.8843
LOC105379126	3.85045	1.9438	3.57664
LOC107985570	3.85417	24.6914	5.65476
LOC112267877	3.86645	0.300498	2.92092
BHLHE40	3.86905	0	3.57694
MYOD1	3.86905	1.5625	5.43155
SATB1-AS1	3.86905	1.51786	5.75149
HIST1H2BN	3.87626	1.09537	3.05386
NCAPG	3.89027	1.78885	7.93287
FOXG1-AS1	3.90111	11.6364	16.902
ANAPC13	3.92672	1.61431	2.82733
ANKS3	3.93466	4.45912	5.05539
FZD2	3.9418	9.17769	4.91823
LOC102724351	3.95346	3.48533	3.57978
DRD1	3.96135	6.35611	17.4638
TPD52L2	3.97654	0.230415	3.53894
LOC107986437	3.98551	0	1.02657
C8orf44	3.99425	4.1133	4.89874
C8orf44-SGK3	3.99425	4.1133	4.89874
CASC15	4	1	3.42857
CBX8	4	0	1.42857
KIF26A	4	7.57937	6.66667
LOC100506801	4	0	12
PNMA2	4	7.42857	3.33333
RNU6-1	4.0294	6.08815	15.6089
MAPKAPK3	4.03333	1.86154	0.4
ZNF516	4.03934	5.71158	8.32117
ZBED5-AS1	4.04241	2.50065	10.5319
LOC105375259	4.0438	2.12302	1.74603
SPRY2	4.05159	1.37885	4.22169
HES4	4.05405	3.78378	6.75676
LOC93622	4.0625	0.195312	7.23214
LINC01952	4.06926	0	2.60355
LOC105374002	4.08163	3.27635	5.75397
LOC107984273	4.10053	4.51389	7.87037
LOC100507373	4.105	3.16655	2.72439
SNORD45C	4.11528	1.45889	7.53356
LIN52	4.13225	3.52969	5.98993
FOXG1	4.13259	11.4076	17.5084
STK4-AS1	4.14141	0.998217	1.11111
SETD1B	4.14145	0	2.00124
SRP54-AS1	4.15739	2.76207	7.88284
PYM1	4.16478	0	3.49206
FBXL19-AS1	4.16667	0	2.5
LOC100288181	4.16667	4.16667	4.16667
LOC100507670	4.16667	0.5	10.9762
LOC105372888	4.16667	0	2.70396
LOC732265	4.16667	10.4762	6.48567
PRELID1	4.16667	0	0
RNA5S17	4.16667	1.97154	1.54472
TOMM6	4.16667	0	0
MIR9-1	4.16947	2.72222	1.22222
SRP54	4.19095	3.78352	9.79199
LOC102723648	4.1958	0	0
CKS1B	4.20848	0.455555	2.98071
LOC101928424	4.21245	1.38889	5.7672
CAPZA1	4.22502	0	4.33178
GLA	4.22688	49.5575	5.05051
BROX	4.24444	5.0901	7.27934
GDAP2	4.24624	3.80017	3.92781
SUPT16H	4.26628	2.57532	5.03725
C19orf54	4.26891	0.706583	6.93639
ATXN1	4.29293	0.94697	2.3569
CDK5	4.29825	0.904894	1.58958
MIR3175	4.29982	1.04908	4.76921
UBR5-AS1	4.30109	1.97643	1.74104
MED20	4.30768	0.871932	6.43491
LOC105377663	4.30825	2.35049	11.263
SUGP1	4.32099	5.96708	4.2328
USP15	4.33641	5.03412	8.45575
DLX1	4.34141	4.47481	6.3619
LOC105377986	4.37509	7.6827	11.855
ERG28	4.37959	5.96858	10.6309
RBBP4	4.38095	0.25	0.666667
SNORA73A	4.39149	0	9.06925
MEIS1	4.39836	4.46674	4.46568
DLX2-AS1	4.40568	2.8836	7.3934
KARS	4.41157	0	11.4031
TBX5	4.41884	13.1141	17.8332
PNRC1	4.42491	0.512549	16.4599
LOC100289361	4.43463	2.46808	1.70563
PAX5	4.44444	3.33333	12.3022
RAB11B-AS1	4.44444	0	0
CYLD	4.45026	3.40314	3.70232
FAM162A	4.48109	0.333333	2.28304
CFL1	4.49179	0.328947	0.78125
TBKBP1	4.50068	2.47646	2.64337
LOC112267960	4.51389	3.19444	2.5
FAM86B1	4.51674	5.42843	4.00015
SLC35A5	4.5538	2.91455	7.19507
GIMAP8	4.55525	4.40387	15.1167
POLR3A	4.5584	3.57152	7.77454
LOC101928263	4.55944	4.7037	11.3138
IFNAR1	4.56209	1.13544	1.98592
AFTPH	4.57908	0.718174	3.49463
RPS5	4.58333	0	0
ATE1-AS1	4.60793	8.10559	5.10526
CAND1.11	4.6127	4.91788	3.73099
CCNT2-AS1	4.61482	1.46649	2.87759
DCLRE1B	4.63726	4.75737	6.53073
WWTR1-AS1	4.64286	5.68049	19.1812
NECTIN2	4.64961	3.40711	3.58734
SNORD101	4.66667	0.123457	6.06638
NPC1	4.67033	10.6007	14.7057
ARIH2OS	4.67964	1.35714	0.548246
HOXC10	4.68721	5.58809	17.0553
TMEM50A	4.69706	0	3.31892
ST7L	4.71373	1.69062	4.23354
LOC101929056	4.71726	6.19504	11.7157
LOC107984063	4.71861	3.8295	12.2944
VIPAS39	4.72968	0.287634	7.81095
TTC27	4.74026	0	0.757576
PLXNA3	4.75589	49.3099	6.46725
LOC100652758	4.76049	2.64718	4.2083
ATXN2-AS	4.7619	0	0
ZNF277	4.7619	1.19048	0
CEP131	4.76698	19.3245	19.0856
PRKDC	4.77124	0.872657	3.86809
LOC107985694	4.77273	26.2454	0
APLF	4.77411	1.58897	9.83877
LOC107985194	4.77771	2	2.09647
LOC101928075	4.79109	2.37374	7.37374
LOC112267904	4.79798	2.72039	22.5542
INTS9	4.80525	4.72735	6.86349
POU3F3	4.80635	4.74802	8.76313
METTL4	4.81075	4.78278	4.33792
SLC40A1	4.81951	6.6655	2.85714
SNORD43	4.83305	0.854701	4.3739
MIR4530	4.8381	7.67302	9.10615
OTX1	4.84388	6.48478	5.61488
HIST1H2AK	4.8458	1.62539	7.28755
ABHD14B	4.84751	3.6859	8.00815
SMG7-AS1	4.85261	8.11435	3.33365
ZCCHC2	4.86037	3.79679	14.4274
VGF	4.86098	3.96483	4.11946
LOC101928487	4.86431	4.22427	6.03687
HIST1H2BH	4.86784	0.598627	2.03476
HIST1H3F	4.86784	0.598627	2.03476
NPIPB9	4.87288	5.08475	4.66102
TBCB	4.88372	2.32558	2.61628
PRR11	4.88584	1.66558	3.67644
AKT1S1	4.89583	3.72159	6.45427
LOC105372233	4.89796	0	12.517
PRR12	4.89796	0	7.30159
LOC101928307	4.90737	7.00209	9.05051
ZBTB7B	4.91084	4.71193	20.6808
ZEB2-AS1	4.91619	5.61674	6.14144
ADM	4.9269	1.90058	5.83333
GNPTG	4.93827	2.72904	4.33862
NIPA2	4.94429	0	1.45868
MLLT11	4.95215	0	3.24618
ZNF345	4.95972	2.98152	6.02388
EPHB4	4.96753	3.58242	10.0124
HIST1H3I	4.98509	0.961237	6.19273
RBFA	4.98512	0.833333	2.69697
LOC105375508	5	4.16667	5.00541
NR2F6	5	15	4.16667
TBX2-AS1	5	3.34821	15.749
RBM15	5.00026	0.493017	6.87965
LOC107984515	5.01324	0.284091	10.4461
MIR365A	5.02646	3.84758	15.4321
OVCA2	5.02646	0	0
POLDIP3	5.04157	0.494711	3.68793
LOC105378828	5.04486	2.28249	3.27381
VPS13C	5.04655	4.83995	8.60043
EXT1	5.05102	4.71707	6.64286
CYP24A1	5.06803	8.25038	8.84921
LOC284577	5.06944	8.61297	12.6617
LOC105372390	5.06989	5.94947	8.88401
PNO1	5.07513	4.78402	10.6587
LOC389641	5.07937	2.48245	7.85474
FST	5.08382	2.03716	5.90517
YY1	5.08826	5.21282	6.23793
ZHX1-C8orf76	5.09091	7	3.85238
FOXP4-AS1	5.09259	4.16667	4.16667
UQCR11	5.09524	0	14.9683
PPP3R1	5.09921	2.52205	1.11111
SLC22A4	5.11111	4.98901	14.4762
SRF	5.11484	0.643939	0.927873
MIR4258	5.11653	0.406086	2.20968
WNK1	5.12142	4.51475	9.75605
EEF1AKMT3	5.12277	3.8141	10.1562
PPP1R3F	5.12686	32.2652	4.05229
ARMT1	5.14155	2.32673	4.25232
TESK1	5.14706	3.63607	5.5719
ZWILCH	5.15489	2.18557	5.70733
LOC100505921	5.15873	1.60714	4.24603
DDX23	5.18238	0.940623	4.88683
ITFG2-AS1	5.18443	1.58311	4.09831
SEPSECS	5.18708	4.06658	9.90437
PAXIP1-AS2	5.19173	0.202429	4.40048
LOC101929464	5.19681	3.52302	9.01762
PICART1	5.19841	1.68651	3.27381
ISCU	5.20085	0.93847	6.45658
HOXA9	5.20786	4.01669	14.7411
LOC101927402	5.21242	0.346021	2.90053
CEP95	5.22321	0.677083	12.0111
HIPK1-AS1	5.22663	0.699301	3.93961
FBXL14	5.23912	14.5896	15.909
YIPF3	5.23946	4.43766	4.83365
LOC101928101	5.25	4.04408	45.4167
TTI2	5.26323	0.844016	4.50557
TMEM109	5.26531	0.31746	1.04762
SIX3-AS1	5.30612	14.1072	34.4877
HAR1B	5.32053	1.23457	7.40741
2023-03-05	5.32107	9.50758	8.74669
SART3	5.331	0.229183	4.98918
SNAP29	5.33333	8.13781	6.38095
PRDM12	5.34993	1.87121	3.86242
LOC107986012	5.35714	8.67272	7.63889
KLHL7-AS1	5.36101	2.46806	6.1563
FAT4	5.36518	5.22407	5.49694
LOC107986641	5.37065	4.54694	7.6244
MUC1	5.37143	4.6303	5.87546
WNT7A	5.37815	8.11158	2.35294
LOC105375782	5.39286	7.10565	8.42857
UBE2E2-AS1	5.39298	21.3383	28.5935
ASB7	5.39889	0.897436	1.63265
TTC9C	5.40308	0.49781	1.6385
ST8SIA5	5.40463	15.5384	19.1023
LOC102723334	5.40889	6.03384	10.5819
ICAM2	5.41422	2.02811	8.41962
GLRX	5.41667	1.66667	7.70563
WT1-AS	5.42857	3.37602	12.9822
BTN3A2	5.42882	4.02829	9.3815
LIX1L	5.44218	4.7619	3.47826
BTF3L4	5.44547	0.169779	5.48783
PBLD	5.44578	0.606418	4.83301
PTGES3L	5.44765	1.03073	1.69428
CCDC115	5.45455	0	1.2987
LOC101928438	5.45455	3.11719	13.7557
CDNF	5.45877	4.10291	13.1257
NEGR1	5.46342	7.01851	10.0466
URB2	5.46537	3.57932	5.69264
RNU12	5.47327	2.49127	5.02273
SNORA3A	5.49242	5.14286	5.90909
SNRPD2	5.50125	0	0
GPRC5C	5.51724	7.39943	18.3333
CD164	5.51728	1.23457	3.01145
MBD4	5.52029	2.835	10.2276
EMX2OS	5.52682	6.79392	15.1614
RCAN3AS	5.52941	8.51084	36.2589
LOC100133315	5.53009	2.95499	6.9572
DPY19L2P1	5.54622	6.42353	7.15113
B4GAT1	5.55556	6.66667	11.7063
BCKDHA	5.55556	4.7619	0
LOC102724064	5.55556	6.66667	11.7063
LOC105379321	5.55556	0	0
RHBDL1	5.55556	2.77778	0
SNORD49A	5.55861	0.560897	7.31838
LOC105377875	5.56638	2.05976	1.2037
TTL	5.56901	2.64096	5.52865
VAV3-AS1	5.58271	5.40845	9.64912
KCNH8	5.58494	8.55089	10.6124
PTGES3L-AARSD1	5.59744	1.01326	1.66557
PPP1R37	5.60182	0.681818	5.14815
SMARCD1	5.60258	8.77513	7.2122
LOC105378421	5.60764	5.53613	7.29911
TLE1	5.6177	8.2718	5.98165
NDFIP2-AS1	5.62161	7.78177	14.5972
TTC16	5.625	4	4.5
RNVU1-4	5.63437	0	9.09091
HAND1	5.65476	11.6758	5.71429
LINC01089	5.65476	0	0
SNORA7A	5.65657	8.25266	10.4067
OIP5	5.66425	2.798	2.92646
LOC105370455	5.67901	11.16	15.9568
DLEU1	5.68696	0.651042	1.43849
CPXM1	5.69024	9.29012	9.61199
LOC101929140	5.69221	0.780199	6.41085
UBTD1	5.70437	2.1164	4.31025
LRRC10B	5.71429	4.45076	9.24854
MIR4488	5.71429	4.45076	9.24854
RAB3A	5.71429	6.66667	17.5238
NSG1	5.72321	8.08664	14.9345
PFAS	5.73718	0.716783	9.45018
LOC105374746	5.73758	0	11.9826
HIST1H2AG	5.73947	0.515062	5.07479
LOC105373132	5.7398	2.93155	1.7432
LOC102724364	5.74204	0	6.92308
TRNAU1AP	5.77682	5.30932	7.25624
LOC105369323	5.78947	0.164474	0.438596
LOC728485	5.79684	4.77872	5.04058
MRPS31P5	5.80031	1.06347	11.1547
LOC107984236	5.80484	6.26984	5.55556
LOC105371399	5.82766	4.8301	14.1667
KRI1	5.83953	0.877976	10.7629
LOC105372234	5.84416	2.27273	13.6797
FAM86B2	5.87275	9.61104	20.7085
LINC00629	5.87719	28.455	4.05635
RANBP3	5.88235	5.88235	7.05882
THAP2	5.8954	0.932914	4.39644
LOC107986644	5.89766	2.54077	4.11918
FAM69B	5.91163	11.5701	11.5412
LOC105370802	5.91241	14.1409	8.94447
LOC100132215	5.91649	9.7788	14.2477
DNAJB4	5.92375	5.00167	5.55669
NDRG2	5.92593	5.01733	3.16178
FXYD7	5.93074	3.92751	9.76912
LOC101928529	5.93203	6.18327	10.7072
GAS1	5.93585	1.22685	6.85856
PRH1	5.95238	0	3.98352
PRH1-PRR4	5.95238	0	3.98352
PRH1-TAS2R14	5.95238	0	3.98352
AP4M1	5.95411	5.94497	11.4121
THUMPD3-AS1	5.98171	0.487484	0.696767
RELN	5.98248	8.7676	17.8612
ZFAS1	6.01073	0	1.49887
RGS16	6.01504	7.40431	6.43275
PSMA2	6.01732	2.74549	5.92747
MYC	6.02061	0	3.84704
TLE3	6.02255	3.95783	11.8685
SNORD12C	6.02433	0	1.42857
HNRNPUL2	6.02513	0.540123	1.5873
HNRNPUL2-BSCL2	6.02513	0.540123	1.5873
SHH	6.02573	6.37621	8.4632
ENOPH1	6.03175	0	1.77532
SUFU	6.04283	1.22235	3.04209
FGFR1OP2	6.05466	2.86272	3.35897
HMMR	6.05603	4.08292	6.01593
TYW1B	6.08141	4.26398	5.25685
LOC102724680	6.08752	10.673	24.4003
VAMP4	6.11612	6.35249	6.52822
BMP7	6.1265	10.2382	18.693
AP3B1	6.14937	0.999726	5.74165
GPR108	6.15385	3.17949	6.5641
FLJ46875	6.16402	1.5873	4.7138
LOC105370429	6.17284	8.16138	5.4285
CCNO	6.1757	0.975057	6.82001
GPR101	6.17742	32.5	5.00137
TFB2M	6.18615	1.96705	7.30638
LOC101927497	6.19048	0.952381	3.12257
LASP1	6.22028	7.57645	15.094
CCDC40	6.2246	8.1204	7.66716
MIR193A	6.22711	1.28205	1.53846
NHLRC3	6.23894	0.270083	3.09894
TSPOAP1-AS1	6.23988	2.85714	4.56984
B3GALNT2	6.25	4.6875	0
IL6R	6.25	34.5238	34.2857
MIRLET7I	6.25	0	0
KIAA0391	6.26308	3.88147	11.5431
PKNOX2	6.28055	6.30903	7.19275
GORASP1	6.29628	4.82779	4.02139
MIR142	6.31614	2.77778	22.7778
SCO1	6.31617	1.50169	10.8046
CTSC	6.31736	4.92197	8.09308
SNORD74	6.31868	0	1.28205
ANKRD34A	6.33744	3.64409	6.22749
LOC101928739	6.36101	0.132979	0.87386
LINC01750	6.36364	2.43506	2.27273
LOC107986077	6.36364	3.28283	25.469
STIM1	6.37363	1.80995	5.29609
ARFGEF2	6.38538	5.78403	6.32147
FOXQ1	6.38655	7.38817	7.94679
ID2-AS1	6.38889	0	13.0556
NUTM2A-AS1	6.38889	7.63889	8.06277
AMACR	6.39793	7.19048	16.116
LPAR2	6.40038	0.717703	0
BEND5	6.40381	5.5091	10.9336
PBX1	6.42092	3.80093	2.80409
RYBP	6.43939	8.86809	20.1164
CLTC	6.45535	1.53899	6.90005
MMRN2	6.46259	2.04082	20
HIST1H2BJ	6.46396	1.56471	5.51051
LOC101929174	6.46774	5.14662	5.1914
PIK3R3	6.48797	4.54381	10.4656
HNRNPD	6.4886	0.940171	3.74653
PAX9	6.49306	7.92939	13.3185
NDUFA7	6.49399	4.12162	7.66731
TOP2B	6.50038	2.5727	8.88889
HIST1H1D	6.50504	7.16578	5.40919
FAHD1	6.50794	4.95833	8.44312
IL6ST	6.513	12.7969	20.3514
INTS13	6.5189	6.19238	5.67892
MEIS1-AS3	6.52366	3.83414	3.35169
CHCHD7	6.52447	0	4.72412
TMEM69	6.52609	0.293255	1.56682
MIR3665	6.54066	0.549451	11.3577
RAX	6.54762	5.42569	9.09091
E2F8	6.55738	10.8743	6.12022
ALOXE3	6.56241	0.85202	2.59463
ZNF778	6.56867	2.97465	3.6304
KIF9-AS1	6.57651	2.65362	1.42747
ALX1	6.57955	5.42645	6.40845
MLLT3	6.60039	0.818713	7.17045
LINC00602	6.62037	1.66667	0
COL12A1	6.63323	6.4557	11.9826
TGIF2-C20orf24	6.63413	0.680272	0.297619
YME1L1	6.66486	0.429872	1.20316
ALG1L2	6.66667	34.9832	38.0952
C17orf102	6.66667	2.40741	9.88889
CKAP4	6.66667	2.22222	66.6667
COX14	6.66667	4.16667	4.7619
CSTF2	6.66667	33.4425	7.77778
DBP	6.66667	24.188	27.0468
DDN-AS1	6.66667	13.3333	38.8889
DNAAF3	6.66667	0	16.2103
FGFR1OP	6.66667	0	11.1111
LINC02361	6.66667	0	0
LOC100128568	6.66667	3.33333	0
LOC105369339	6.66667	12.5	11.1111
MIR3939	6.66667	0	11.1111
SOX11	6.66667	0	18.7879
TMEM132E	6.66667	2.40741	9.88889
TRIM28	6.66667	7.46591	19.375
PBX3	6.67216	2.38642	1.49254
NKAIN2	6.67657	8.66296	8.11363
ORC4	6.68555	1.78941	2.28305
TIMM44	6.7029	6.95971	10.766
ZBTB8OS	6.71778	3.49494	4.36732
GPBP1	6.7233	3.55705	9.94472
CPNE8	6.72936	3.21935	7.48448
CIP2A	6.73119	4.60189	10.7586
TIGD6	6.74074	5.5291	11.5127
LOC101928111	6.74419	0.290698	0.232558
GBX2	6.74603	15.7143	10.4762
MED19	6.75595	7.5	3.76984
DCAF16	6.75752	5.80108	10.9745
AUNIP	6.75789	2.17818	1.21857
CRAMP1	6.77249	10.1389	23.9031
LOC105376576	6.77419	1.27572	3.3941
LOC105377294	6.80238	3.05051	9.05123
LAMTOR2	6.8254	2.77778	6
UBQLN4	6.8254	2.77778	6
NDUFS6	6.8322	1.37663	3.72225
CD27-AS1	6.83333	3.80952	10.0899
NFE2L2	6.84295	4.51162	4.04444
KLHL17	6.85714	5.30303	24.2323
KCTD15	6.85874	7.24666	5.43444
SNORA73B	6.86305	0.30303	7.55769
TP53INP2	6.87245	6.61905	6.56116
TBX5-AS1	6.89964	17.3913	23.0029
CYP26B1	6.90341	7.79387	7.71297
LOC105370474	6.91518	8.3277	12.268
FOXN2	6.94218	5.29385	10.9449
ARF4	6.94444	12.5463	12.5926
LOC105376689	6.94444	4.92424	5.83333
LOC101928053	6.94617	1.0999	7.09922
NEUROD1	6.94672	9.16055	18.3277
LOC105377540	6.95087	0.623403	5.89937
SNORD61	6.96358	24.3861	0.940635
LOC107985940	6.96955	5.3215	6.35136
SNRNP25	6.97243	5.85901	4.05405
TFAP2A	6.97579	10.2341	10.87
LOC286059	6.99982	11.9106	15.7168
LOC105372653	7.0119	4.56508	14.6667
MMS19	7.01346	6.9414	8.63928
USP3-AS1	7.01677	4.07407	4.3253
ODR4	7.01858	0.859053	2.50394
PCDH7	7.02137	5.87554	9.45604
GAD2	7.03122	4.7075	6.40949
DINOL	7.03401	6.64883	14.8281
LOC646383	7.04628	4.16029	3.9139
TRMO	7.04728	1.5493	3.41949
STT3B	7.05043	8.35495	12.7712
COG1	7.06767	4.91228	9.71842
XKR4	7.06845	11.2386	13.9607
EPB41L4A	7.07913	11.4584	13.7809
FAM212B-AS1	7.07972	1.05263	1.25427
LOC105374748	7.10094	1.34024	7.2114
RTCA-AS1	7.10678	7.39484	7.88018
LOC107986854	7.10884	2.71164	11.0204
MCM7	7.12525	8.546	14.3283
LOC101928403	7.13333	9.09921	12.9778
LOC101928692	7.14286	27.7736	8.33333
LOC102725254	7.14286	0	18.3333
LOC105376146	7.14286	0	8.33333
LOC105378948	7.14286	11.9792	12.7381
LOC112268016	7.14286	8.70748	3.57143
MIR4687	7.14286	3.92157	4.46429
NELL1	7.14286	9.09963	13.0385
TSPOAP1	7.14299	6.26457	8.63295
ZNF804B	7.14372	7.30291	13.8411
GRIK3	7.15686	9.50405	16.358
ZFC3H1	7.15821	1.67613	7.53425
TMEM147-AS1	7.16766	2.01974	2.39583
LOC105377541	7.17532	2.64957	8.09524
PITPNA-AS1	7.17949	1.0989	8.60806
ALG5	7.18433	0.349794	2.0497
TRAF7	7.21088	0.680272	1.19048
CYTIP	7.21959	2.82729	9.39914
FKBP3	7.2198	0.596617	4.24024
LOC105377495	7.22122	6.43141	11.3349
CYB5R1	7.22403	8.3206	16.217
IDH1-AS1	7.22715	8.48188	6.56829
DDX11-AS1	7.23296	0.265252	4.33796
LOC105371727	7.24605	10.5278	16.889
ST8SIA4	7.2549	0	13.5224
LOC105370617	7.25583	1.57413	3.93949
SNX5	7.25622	4.43395	6.82503
MIR4442	7.2619	3.88182	12.521
PRAC1	7.27117	11.0021	23.9756
LOC105373174	7.27273	25.7337	26.1667
EXOSC8	7.27414	0.354167	2.07532
CDC20B	7.27615	1.88095	3
TMEM170B	7.27712	9.57316	8.0938
JHDM1D-AS1	7.29925	0.712105	3.70704
LOC153684	7.30817	0.781899	4.62329
HIST2H2AA3	7.30924	4.93289	3.67943
HIST1H2BC	7.3143	0.288208	17.8278
HIST1H2AH	7.31767	0.366883	4.87374
LINC00473	7.32456	7.74436	10.119
MIR6125	7.32703	8.12279	13.8563
CD81-AS1	7.33333	2	0
SOX14	7.33333	4	10.0794
ICE1	7.34432	6.47131	7.6745
LOC105376204	7.36559	4.03994	15.2061
WDR31	7.36961	3.64672	5.14347
ACTR1A	7.37927	0.896929	2.32133
CHMP5	7.38095	9.21462	5.49784
LOC105374101	7.39146	0	6.80036
RAB5B	7.39388	5.79146	11.1536
LOC101927814	7.39785	0.448179	3.65087
NR2F1-AS1	7.40442	9.71233	9.38961
USPL1	7.4048	5.74024	7.00395
CLCF1	7.40741	0	0
KLF10	7.41286	3.42918	6.86613
TIMM9	7.41812	4.2444	6.42279
TMEM126B	7.43244	6.85565	16.9074
HLX	7.44013	7.86973	4.90503
LOC101927495	7.44048	14.486	11.9059
ASB3	7.44897	6.40993	6.55423
FBXO5	7.44984	1.65486	13.4834
FENDRR	7.45614	1.24269	2.19298
EEF1AKMT4	7.4631	2.08333	1.11111
EEF1AKMT4-ECE2	7.4631	2.08333	1.11111
EBF2	7.46677	7.6078	10.4553
TTC41P	7.47475	4.93417	12.9086
UFM1	7.47578	3.47302	5.70846
NRN1	7.48404	7.65849	9.19197
ARF4-AS1	7.49093	0.873106	2.16832
GABRA2	7.49866	9.63941	16.6079
MIR6791	7.5	1	3.66667
TIMM23	7.5	0	3.0303
ATP5F1D	7.50916	7.05128	7.60312
TMEFF2	7.51585	2.84415	2.02056
ESRP1	7.51701	3.83553	9.46429
LOC100288748	7.51701	3.83553	9.46429
LINC00960	7.51738	11.3776	13.0785
LOC105376306	7.51789	7.26614	10.873
LOC105371450	7.5188	7.47807	16.2907
PANCR	7.5191	6.73424	11.0653
MYNN	7.52882	2.74144	7.53679
VPS54	7.54246	9.76952	12.2705
LOC101929977	7.547	4.72655	8.09176
LOC440346	7.55556	0	4
LINC02202	7.55877	1.59832	5.20076
MNX1	7.56614	6.46338	6.92641
RBPMS-AS1	7.57054	11.5884	12.5424
ID2	7.57653	4.68551	15.9766
LOC101929444	7.57937	13.7459	21.3533
LOC107986664	7.60226	2.80653	6.94006
LINC01215	7.60409	11.0394	26.9274
PSMB1	7.61304	0.602264	5.42736
TBP	7.61304	0.602264	5.42736
KDM4D	7.61643	1.86758	6.56276
CALCA	7.61905	12.5012	17.2899
ASPHD2	7.65152	7.36072	6.75926
TCTA	7.65259	0.238095	2.45455
CNP	7.65305	10.9028	12.7427
LOC101928504	7.6547	2.63974	7.69241
MARCKS	7.66449	6.35062	5.40409
AFF1-AS1	7.66789	0	0
TTC21A	7.67356	8.43179	8.51564
BHLHE22	7.6746	6.9067	8.28036
NLGN3	7.69231	5.88235	11.1111
LOC104968399	7.69414	1.3918	7.92096
PSMC4	7.69481	5.67924	6.47383
CYTB	7.69856	0.33246	6.51838
ZNF703	7.71475	12.9177	25.6022
ZNF213	7.71825	3.26301	10.2212
HSPBAP1	7.7196	8.15029	11.5192
TYW3	7.74571	5.86215	12.9762
TUBD1	7.75385	0.72582	0.456821
STXBP5	7.75513	7.58704	7.88636
KLF15	7.76596	12.0695	34.9544
MIR4466	7.76753	4.83922	7.38001
IZUMO4	7.77778	4.77273	6.25
LOC105374952	7.77977	4.34738	18.2642
NCSTN	7.79437	5.6783	5.51651
DGKE	7.79511	5.54123	14.2852
LOC101929004	7.79891	5.37312	9.95124
PIGP	7.80864	7.91953	6.77553
LOC256880	7.81001	0.229285	7.3159
LOC107985184	7.82681	5.96513	5.60839
LOC105372097	7.8289	17.2298	18.1085
FGFRL1	7.8312	4.6953	4.72731
LOC105373622	7.83806	4.96105	15.1245
KCNQ4	7.83833	10.0848	12.4982
ASF1A	7.84179	1.12908	10.1728
KMT5C	7.85099	0	1.32731
MIR7114	7.85714	0	7.5
SYMPK	7.86553	5.87566	11.235
HNRNPA1	7.89578	0.244366	5.64071
VPS35	7.90309	1.57039	3.01549
LOC101927454	7.90632	0.110742	3.97246
GMPPA	7.90673	4.0661	7.24255
LBX1-AS1	7.90871	13.0932	7.07219
HSPA8	7.91514	0.865385	0.452489
LOC107985191	7.91667	13.0529	14.9138
PSMA3	7.92207	2.79432	7.84307
ZNF576	7.92683	1.54341	2.43902
FAM173B	7.92824	1.36905	4.73742
ND6	7.92975	0.309383	7.18027
CDK6	7.93056	3.4472	3.72069
LOC105375421	7.96063	4.98838	7.74305
ZNF804A	7.97619	6.54762	7.93239
MIR7845	7.98611	0	8.64478
LINC01715	7.9937	6.54189	11.5152
LOC100506317	8	2.66667	0
NWD2	8	14.2857	20
RGMB	8.00008	5.59612	7.6758
LINC01210	8.00282	6.5742	13.7363
TBX3	8.00595	3.6411	9.938
VAX2	8.00866	4.65406	13.435
MYLK-AS1	8.01667	4.27835	5.25176
MIR760	8.02083	0	0
RNU6-9	8.02481	0	10.5471
GALNT17	8.03566	14.8283	14.8922
LOC105377335	8.03922	3.98523	14.9308
SHOC2	8.04476	6.81885	9.18399
ALOX12-AS1	8.05008	1.00575	8.81528
ZCRB1	8.0544	5.54929	4.43477
HNRNPL	8.05749	5.66202	9.81417
VIRMA	8.0636	3.96024	8.64128
LOC105371314	8.07051	5.12843	9.33718
LOC105373562	8.08403	1.44074	3.39347
RPL7A	8.08789	7.88948	6.9211
LOC101927452	8.09524	3.25	2.2619
LOC145783	8.09524	4.60317	10.4762
MEX3A	8.09524	11.3333	20.1905
MIR1281	8.09524	1.5873	4.16667
NRAV	8.09524	0	4.7619
SPATA33	8.09524	9.43878	11.7347
TPMT	8.096	5.85491	5.12821
TTC37	8.11637	11.0532	12.7043
SAP30	8.11645	0.615042	6.7044
LOC105369351	8.12846	7.55285	9.9474
APC2	8.14103	6.17216	7.60684
HIST1H4H	8.14204	3.85459	8.72453
RSRC1	8.15637	9.31931	18.2805
LOC105372240	8.16665	8.06001	7.44791
EIF5B	8.17079	0.328947	1.40621
TXNDC9	8.17079	0.328947	1.40621
DLX2	8.17113	1.42936	3.75355
DPM1	8.17766	0	0
SMG7	8.1803	5.47381	6.35222
SNORD45A	8.18843	1.49689	3.46412
PTCH1	8.202	8.06005	9.65831
COL8A1	8.20443	8.15481	16.0748
PRKCQ-AS1	8.21429	0	1.81818
LOC105371712	8.21453	1.33333	5.23077
MIR5091	8.21529	0.968073	3.33161
POLR1A	8.24264	4.18875	14.6831
FLJ32255	8.25763	0.405939	3.93398
FIBP	8.2705	9.24546	11.3738
LOC101929258	8.27068	12.3281	13.4107
MRPS18C	8.2716	2.91797	9.43834
ORC6	8.27771	4.1136	6.76553
ABT1	8.28021	3.22146	3.07692
LOC105372468	8.30952	4.48413	4.7619
FOXF2	8.32011	14.382	13.966
FZD4	8.33333	0	0
LINC00899	8.33333	7.29167	18.3333
LINC01389	8.33333	0	0
LOC100505622	8.33333	23.2143	32.1429
LOC105376890	8.33333	3.33333	11.8056
LOC105377633	8.33333	1.81818	3.12671
LOC107984665	8.33333	6.6746	8.46873
LOC107985303	8.33333	4.16667	0
RPLP0	8.33333	11.1111	10.3704
LOC105371812	8.33666	12.4659	10.8308
DKK2	8.3373	6.65257	6.51432
LINC01185	8.35213	0.404858	6.54762
GCAT	8.35763	5.9265	9.56956
LOX	8.36005	8.76023	12.1056
HIST1H4A	8.36958	3.75094	9.94152
FLCN	8.37503	8.00173	16.7483
PPP1R13L	8.37563	6.85823	10.6584
BRD8	8.38955	3.23484	6.67626
GABPB1-AS1	8.40181	0.745874	4.74025
LBX1	8.403	13.4307	6.47253
GBP4	8.40928	0	1.83372
SACM1L	8.41109	5.44343	8.35689
SLFN5	8.4127	0	19.127
TTI1	8.4127	7.43386	5.4321
UGDH-AS1	8.41615	5.72124	8.08489
TLCD1	8.42217	0.909737	8.22317
CHRM3-AS2	8.42837	1.25087	14.1006
PLXND1	8.43195	8.4517	12.9932
ARID4B	8.43792	8.07307	8.38906
MIR124-3	8.44439	13.0983	13.6
FOXB2	8.47619	13.3353	27.4802
LOC105370524	8.48836	9.66324	5.8791
TPR	8.48961	7.5928	8.42632
LOC107986109	8.49206	1.32275	2.15118
ANAPC10	8.51555	7.60355	5.49225
OARD1	8.51764	7.42885	9.07745
FOXA1	8.51852	10.3785	24.3101
MIR6831	8.51852	3.4889	11.5995
GDNF-AS1	8.54005	10.0069	12.6075
UBXN11	8.54269	1.96561	13.0597
LOC105371516	8.54762	0	10.1572
TRAPPC2	8.55429	21.5471	7.59885
OSER1-AS1	8.55599	7.88968	22.3688
DOK2	8.57143	9.10973	16.6667
GRIN1	8.57143	20.5357	25.4126
LOC102724646	8.57143	1.33053	3.1746
MINCR	8.57143	25.4978	12.3214
MIR196A2	8.57143	7.57576	6.23377
ERICH6-AS1	8.58551	10.5993	14.3463
DHX29	8.59742	5.07208	9.42073
CDCA5	8.61244	7.6631	8.93142
CDC123	8.62741	5.00108	6.53988
RIPK4	8.63971	4.29459	4.45567
PAXIP1-AS1	8.64049	11.8242	5.56548
INTS7	8.64981	2.58337	6.80747
SART1	8.65619	7.83928	23.0244
SNORD46	8.66466	3.38969	4.45029
LOC107984461	8.67495	7.1471	8.97295
LOC648987	8.67626	3.22106	5.40391
LOC105373194	8.67857	46.5631	13.873
RHBDD3	8.68263	0.232868	2.62808
COL4A1	8.69048	5.14001	8.88889
PFDN2	8.69217	2.82129	5.70457
ODC1	8.69262	11.6036	13.1066
SLC25A19	8.70039	3.51367	5.22192
LOC105378797	8.70198	9.50189	20.4351
RBM6	8.7054	4.43854	10.083
RNU11	8.721	6.05962	7.45407
ARID5B	8.72908	2.15187	10.9451
NDUFAF7	8.73438	6.91306	5.10547
MIR3661	8.73756	9.27527	7.44405
PLEKHA8	8.7422	6.50692	8.97197
C9orf163	8.75744	1.60053	1.46212
PTRH1	8.7585	8.04233	6.40212
GRIN3A	8.76559	11.8941	13.2092
LOC101927252	8.76832	1.11224	8.29055
TAPT1-AS1	8.78246	7.10278	17.7222
EFCAB7	8.7959	3.57217	2.90629
CHD4	8.80231	6.39705	8.06037
SHC1	8.80288	4.66673	6.75926
LOC105369748	8.80538	6.11111	13.0816
SREK1IP1	8.80621	9.03462	9.28051
LINC01388	8.80952	1.76984	7.78571
VPS26B	8.80952	3.03388	5.36765
EMX2	8.82219	18.1555	12.825
PTGER4	8.82669	0.852167	12.0892
LOC107986250	8.83333	0.740741	0.377358
WDR74	8.8346	0.11832	4.67377
LMBRD2	8.8385	4.77496	7.59464
ZNF462	8.83873	13.1306	15.0595
LOC102725051	8.86076	0	5.26316
MRPL32	8.86615	2.32638	3.89023
LINC01158	8.86922	5.36073	9.47719
LOC102723817	8.87643	4.85752	7.86526
HS2ST1	8.87665	2.42202	4.15331
HELT	8.8779	5.97334	11.2334
GNAI3	8.88594	7.09355	10.1907
SF3B6	8.88889	11.024	21.1111
KCNK12	8.89137	3.31543	6.59115
ITFG1-AS1	8.92857	7.32601	0
MAP2K4P1	8.93467	28.4471	10.0032
LOC102724329	8.94981	3.469	6.94202
FUBP1	8.95486	5.69372	6.13524
LOC105378669	8.96577	4.70139	8.68056
LOC107984709	8.97436	0.885628	4.57875
ENO1-AS1	8.99471	0.555556	9.74427
C9orf106	9	0	2
LOC102724880	9.01515	4.14867	9.52824
PDAP1	9.02958	8.04219	6.32699
LOC107986989	9.04762	0	32
NKX2-2	9.04762	8.06527	8.2911
NKX3-2	9.06588	8.68544	12.6558
LOC105370148	9.06685	3.42892	8.07332
HDGFL2	9.06837	0.891498	6.99918
XPNPEP3	9.06888	6.20111	5.99507
MAPKBP1	9.07893	12.7651	12.4774
LOC102724330	9.09091	0.242424	4.72649
DMXL2	9.09254	10.8576	14.064
LINC00441	9.09438	7.06557	16.6706
LOC112268444	9.10884	5.8089	8.01955
RORB-AS1	9.11648	3.26224	1.86275
SEMA6A	9.15515	8.09879	16.2056
LOC105376031	9.16306	10.0923	10.3971
DUSP6	9.16562	4.12851	13.0839
ITPKA	9.16667	18.5714	35.2381
LOC105372250	9.16667	8.05682	10.1627
MIR3663	9.16667	9.12879	20.8333
PIGL	9.16667	1.42857	0
PP7080	9.16667	0	3.57143
TOB1-AS1	9.16667	0	7.24155
SFSWAP	9.19158	8.01034	14.8297
RAP2C-AS1	9.19512	39.8595	3.03424
NDC80	9.19821	7.94302	8.86905
C9orf41-AS1	9.20635	2.60025	9.35185
LOC105375666	9.21783	8.09438	9.28997
SNORD1C	9.22572	0.90612	13.7688
LOC105373785	9.24397	7.04145	10.1848
PCDH10	9.25004	5.56955	10.2989
SKP2	9.2641	7.00672	12.1028
LOC107986067	9.26718	4.81396	8.83891
PGM5P2	9.27816	17.3294	19.9471
RGMB-AS1	9.28513	8.88532	7.04188
ISY1	9.28957	1.24072	0.424511
ISY1-RAB43	9.28957	1.24072	0.424511
LOC112268239	9.29487	5.33425	12.9827
DYRK3	9.30607	7.48305	6.77131
SRCAP	9.31122	9.14253	18.1158
TUBB2B	9.31973	4.36508	1.19048
LOC101926977	9.3242	5.81032	7.48595
NEFL	9.3254	9.69564	23.6887
KIF11	9.32677	10.881	26.8938
LOC105376527	9.33333	2.66667	9
LOC105376136	9.34548	8.48182	8.89092
SEPT7-AS1	9.34648	0.787037	0.580808
LOC112268452	9.35674	1.22129	6.24214
LOC105374245	9.36949	0.911593	1.78131
RBM48	9.37183	11.3277	10.9497
HSD11B2	9.375	22.619	25
KMT2B	9.38244	2.87879	10.7798
LHX9	9.39029	8.03611	12.1274
MYBL1	9.39462	7.83152	10.8806
LOC101929076	9.40051	10.9691	16.4167
LOC105374419	9.40611	2.89244	11.0857
DMRTA2	9.4086	7.45735	15.9489
FUT8-AS1	9.4174	0.840336	9.94333
LOC107985690	9.41919	0	0
LOC105376557	9.42681	5.56037	12.2465
LOC112267901	9.43402	2.06641	11.3361
LOC107987176	9.44444	9.43563	16.5079
LOC105374174	9.44507	1.58907	8.00253
PNKY	9.44572	12.0136	23.6866
SGO1	9.44659	10.7305	16.2007
LOC101928436	9.44817	10.5811	18.8723
FOXC2	9.46976	8.31452	6.83944
LOC101927895	9.50948	6.39284	8.0612
HIRA	9.52381	2.1164	15.6349
LOC105376494	9.52381	5.26557	19.9156
SIX2	9.52381	31.8376	27.1429
COL6A1	9.55556	7.5962	10.2857
HOXD11	9.56044	5.71806	12.2228
PJA2	9.56977	5.19547	10.7263
PCNA-AS1	9.57234	5.48052	11.1773
CKS2	9.57299	8.28166	9.00501
TTC39C-AS1	9.58118	6.75973	18.2166
IRGQ	9.58333	2.6837	3.33333
LAMB2	9.58333	30.9821	12.0833
USO1	9.58333	10.2335	11.9792
IDS	9.58874	40.3712	15.8531
OTUD6B	9.58997	7.37181	7.92795
LOC112268184	9.59596	6.97115	4.16667
LOC112268116	9.59821	14.0327	20.0737
LOC107987061	9.59998	2.76961	4.41959
LOC107984129	9.60485	0.347826	3.8981
NOVA1-AS1	9.60978	10.9432	12.7887
SNHG19	9.61039	3.78985	4.77273
CYP1B1	9.61153	0.568182	9.15205
ATG12	9.61808	6.10745	5.8204
TRMT1	9.62963	3.34628	15.4642
LOC105379041	9.64912	3.07018	1.40977
LOC101927510	9.66184	0.543478	1.27318
LOC389765	9.66388	13.6712	14.0172
C9orf85	9.67242	16.552	6.71041
ZWINT	9.68013	11.2335	10.6818
GPR158-AS1	9.68254	4.04762	11.4583
SAP30L	9.6875	8.97727	8.09641
LOC101927359	9.70475	8.08691	10.3646
MT2A	9.70588	0.910364	9.39542
SRGAP3-AS4	9.71149	9.7294	18.0708
LOC101929759	9.72431	10.7178	12.9657
LINC00466	9.74094	13.5832	13.8338
CPEB2	9.74702	6.57178	19.1085
LOC112268467	9.74772	4.60439	6.59592
COQ10B	9.76254	7.11307	9.19151
MIOX	9.76431	4.7619	22.2222
FBXO7	9.77266	17.5468	22.9755
KCND3	9.78076	8.39228	6.99509
ELP5	9.79167	7.44444	1.6369
FOXD3	9.79201	15.8656	16.7563
HADHA	9.80392	9.80749	10.0782
LOC105374937	9.81049	8.11767	11.1837
AP1AR	9.81405	11.6599	20.3827
HSPA4	9.81818	12.386	22.381
PTPRD-AS2	9.82726	18.0289	26.1137
SNORD27	9.82783	0.166203	7.11107
LOC102723757	9.82948	0.276361	2.26607
SNORD28	9.83248	0.206901	6.4873
ADD3-AS1	9.83401	11.2182	22.2942
USP12-AS2	9.8356	9.73589	8.65205
PDE6D	9.83609	3.80082	10.5055
LOC105378933	9.84848	13.8703	15.368
MIR5787	9.84921	2.22222	0
LOC107985959	9.88095	8.09315	10.7143
ISL2	9.88136	11.8305	19.3039
ANKRD37	9.88877	3.01917	3.9488
MKRN2	9.91016	11.5479	13.8461
LOC414300	9.92011	3.84724	9.40851
SNORD26	9.92728	0.172359	6.26333
TTC9	9.93326	8.53296	11.6087
LOC107985311	9.93646	4.68683	4.81999
LEF1-AS1	9.93887	7.42307	18.7387
LOC105376394	9.97024	8.66319	23.2373
SLC35D3	9.97076	7.86883	12.5731
GDF6	9.97948	9.39718	13.7151
PSMD3	9.99546	5.14567	5.71429
ARMC5	10	50	66.6667
CCS	10	10.3375	10
FOXC2-AS1	10	5.55556	20
FZD5	10	14.1667	29.375
GPR50-AS1	10	62.7778	0
HOTTIP	10	0	36.6667
IRX1	10	9.58333	20
LINC01126	10	0	55
LOC100129484	10	57.1429	50
LOC101928300	10	33.3333	0
LOC101929538	10	14.2857	12.5
LOC105369192	10	0.438596	11.1905
LOC105376957	10	10.7669	11.7979
LOC107985314	10	26.6667	33.3333
MIR4496	10	12.5	10
NUCB1	10	5.15873	23.3333
PGR-AS1	10	22.2222	0
PLCB2	10	0	0
PTTG1IP	10	2.5	4.85714
RHOA	10	0	25
SNORA70	10	25.2864	25.6638
SNORD68	10	0	12.6667
SSRP1	10	1.31579	7.75641
TIMM13	10	10.7143	16.6667
VASP	10	26.6667	33.3333
WNT2	10	0	3.125
LOC439933	10.0175	8.26559	9.57035
LOC105369999	10.0259	15.7663	18.8238
DDX5	10.026	7.06076	8.4735
EIF3J-AS1	10.0475	2.33343	19.9249
LOC107984455	10.0531	6.25397	5.89033
MTRF1L	10.0534	13.3507	17.3035
GSX1	10.0548	13.0363	18.3681
RNVU1-8	10.0551	9.30174	12.3311
LOC107986321	10.0615	22.7886	19.8361
ATP6V0CP3	10.0714	1.32057	4.62246
ZDHHC5	10.074	4.98433	9.23722
SCAMP1-AS1	10.0825	8.10088	7.55556
LEPROTL1	10.0844	10.1624	18.3022
LOC401463	10.0867	9.04802	16.9862
BCL2L11	10.0939	3.87587	6.96208
FAM155A	10.1002	10.5495	8.49394
RABL2B	10.1083	0	8.0608
SNORD60	10.1099	1.7982	0
NAIF1	10.1139	1.26812	9.53244
LOC101927572	10.1164	10.7853	10.963
CDK7	10.119	0	11.4923
CFAP52	10.1296	3.10404	6.62643
INSM1	10.1307	4.81793	10.9454
SELPLG	10.1316	4.63876	8.78446
LOC105374981	10.1331	13.446	17.223
TUBB4B	10.1361	2.38095	25.4762
SNORA21	10.1366	10.0415	13.7523
GBP2	10.1371	0.694444	6.57407
RPAIN	10.1392	1.9003	9.36004
MRPL51	10.1538	0	5.02652
KBTBD2	10.1547	9.94776	10.6034
RBM39	10.1548	2.98184	7.28157
SPATA2	10.1653	10.1784	18.7037
LOC105378419	10.1817	4.81081	12.2536
PARGP1	10.1858	2.774	4.96193
HEIH	10.1872	4.58995	6.5252
MYD88	10.1902	8.3536	14.4462
SEZ6L	10.2041	13.3117	26.8707
ARRDC1-AS1	10.2088	4.59572	4.84499
RNU6ATAC	10.2154	5.95104	11.4609
PKP4	10.2187	9.82938	10.6145
WBP4	10.2208	6.54886	9.73684
NPR1	10.2313	7.6174	11.1776
KIF22	10.2439	9.93031	7.80488
LINC01391	10.2455	14.2109	21.6612
SLC3A2	10.2486	0.253187	13.0636
SALL1	10.249	11.7118	7.22929
PAN3-AS1	10.2514	20.3028	23.7515
LOC105373748	10.2735	8.77479	31.4437
LOC105370491	10.2747	1.17063	1.22655
LOC107984041	10.281	3.81383	5.06748
POLR2J3	10.2877	0.639553	8.89881
HOXB-AS1	10.2959	8.75725	19.4462
METTL21A	10.3053	15.8718	9.26211
LINC01351	10.3174	8.43565	15.3219
CTU2	10.3175	2.22222	3.7037
MIR6720	10.3175	13.6905	3.7037
SURF1	10.3175	1.19048	0
KIF1A	10.3206	9.0182	6.08392
BAHCC1	10.3278	3.87767	11.6194
DLX5	10.335	7.52684	14.1646
AAMP	10.3571	7.45735	10.3663
FGF19	10.3571	7.11806	12.358
MRPL43	10.3587	5.70868	6.42166
NDUFB2	10.3641	10.8543	13.5294
ZZEF1	10.3649	10.0339	12.6966
LOC105377621	10.3677	1.55849	4.93196
SNHG1	10.3732	1.33283	4.37282
ZBTB2	10.3793	7.67443	9.85556
COL27A1	10.3931	10.4598	13.9479
NME7	10.4041	7.93434	8.94294
TINF2	10.4074	8.88328	10.8495
PPAT	10.4165	1.30814	4.03654
DKK1	10.4167	6.66667	11.6667
FAM86FP	10.4167	12.5421	15.8333
LOC112268090	10.4167	12.5421	15.8333
P3H3	10.4167	15	6.81818
CCDC148	10.423	5.60985	6.42741
LOC645967	10.4256	5.78245	6.20834
TEAD4	10.4277	9.19462	14.1615
METTL1	10.4288	14.0723	23.4521
ARL3	10.4308	0	17.0805
PUS3	10.4412	10.3248	12.5539
ZNF529	10.4476	9.10677	9.51374
NIPBL-AS1	10.4562	0.324675	7.79614
MRPL1	10.4733	8.96234	10.8919
RNASEH2B-AS1	10.4754	3.2182	1.10212
LOC112268151	10.4762	7.66543	11.2245
IL4I1	10.4857	8.77076	10.8839
SP8	10.4888	16.0007	19.3052
ND5	10.4988	0.310532	9.34341
LPP-AS2	10.5026	9.07407	19.5655
LOC344967	10.5048	10.0205	14.0254
COL4A2	10.5163	7.37696	8.87153
MRPL36	10.5184	4.9326	7.35375
MST1	10.5235	3.43326	16.3684
THAP5	10.5242	5.60568	9.92166
PRRT2	10.5263	6.61654	17.9173
LOC107984643	10.5552	5.85436	6.75466
GALNT4	10.5602	10.3151	24.2717
YBX1	10.5675	9.0626	7.40609
EPHA5-AS1	10.569	12.2291	11.867
SNORD29	10.5868	2.31569	14.1898
CDKN1B	10.5882	0	5.95281
MSL3	10.5882	14.3425	18.0838
MARK2	10.5983	10.9463	14.5309
ARRDC3-AS1	10.6011	8.01301	7.33732
RASSF10	10.6052	5.56097	13.1523
LOC101927248	10.6116	15.6276	14.4023
CNTFR	10.6167	6.19167	8.35046
FERD3L	10.6223	12.7112	22.4895
EEF1G	10.6281	8.05708	9.34288
PCIF1	10.6339	0.146199	3.59649
BARX1-AS1	10.641	5.85287	6.13755
PDZD8	10.6494	17.2619	3.57143
LOC107986411	10.662	4.99729	12.0325
TRIM38	10.6636	12.4221	10.8457
PLAG1	10.6743	2.33162	8.53831
FRA10AC1	10.6806	2.67089	8.58053
MASTL	10.6819	5.82418	5.25316
CSTF3-AS1	10.6914	7.45205	7.12304
PDGFC	10.6955	8.41689	10.4691
MORF4L2	10.6974	34.3295	17.6056
SLC2A1-AS1	10.7143	9.161	7.02381
CYB5R4	10.7171	10.7774	17.1208
LOC107986291	10.7236	11.4872	12.5455
ZNF566	10.7245	7.1738	9.56296
PHF21B	10.7257	13.3333	9.67836
IKBIP	10.74	6.17304	9.06459
GPBP1L1	10.7403	5.44377	5.50756
LOC105375700	10.742	6.65557	7.81733
LOC107986700	10.7468	2.38489	3.63636
ZNF468	10.7565	6.56098	8.63278
LOC105372923	10.7666	8.52758	10.9419
LOC105378248	10.7725	0.352113	0.84507
KCTD9	10.7732	7.97395	6.49227
RAD1	10.7812	8.61762	10.6315
TRIM52-AS1	10.7939	10.4577	19.4077
LOC101928907	10.7941	8.78804	11.0086
SNAI2	10.8077	11.2676	12.2498
ZNF79	10.8119	3.76667	4.13333
LOC107986819	10.8155	12.3256	14.8854
PODXL	10.8173	10.1797	2.94118
SRSF2	10.8204	4.26894	7.97939
ESF1	10.8393	9.13508	12.5146
WRAP53	10.8625	5.55526	7.48602
CCDC47	10.8764	4.13663	5.11133
DOLK	10.8791	9.97558	12.7045
HIGD1A	10.8929	11.0331	15.4086
PRKCG	10.8981	7.47129	8.08086
LOC105379154	10.9002	13.016	21.3765
PHF5A	10.9184	10.8401	8.68339
LOC105375240	10.9252	6.60967	14.5323
PSMA1	10.9375	11.8333	11.69
BCAS3	10.9407	4.29727	6.4995
EIF4ENIF1	10.9524	9.89576	12.3289
ZNF252P-AS1	10.9524	17.9626	12.0905
TTC32	10.959	6.82369	7.45644
ARL8A	10.9694	0	5.71429
LPXN	10.9714	8.9098	8.08592
LINC01481	10.9733	8.02712	11.3139
MKLN1-AS	10.9743	12.2267	18.4912
LINC00092	10.9788	24.2725	14.9603
PSMC5	10.9861	9.08563	8.96975
NR3C2	10.9903	1.20083	9.1161
MIR3178	10.9977	0.595238	15.1249
LARP7	11.0213	10.7061	12.8124
TMEM38B	11.0233	8.57246	10.1089
PGM2	11.0238	14.3637	17.0357
PPIP5K2	11.0302	7.17501	11.1134
TBX20	11.0375	12.8131	25.1724
GSTA4	11.0454	8.65766	6.9409
ZNF793	11.0504	12.6508	13.234
AP1G2	11.0538	4.22815	5.0735
LOC105370469	11.0617	10.6436	12.5792
FGF5	11.0624	8.65322	15.0081
NEK8	11.0644	0.885688	9.33573
HIST1H2AB	11.0677	6.8903	8.34307
LOC102724057	11.0728	15.316	15.728
MIR124-2	11.0779	15.5811	21.6045
LOC100294362	11.1111	11.396	11.5741
LOC105371948	11.1111	0	0
LOC107985565	11.1111	4.7619	12.2222
MAP1LC3B2	11.1111	0	0
PPIL6	11.1111	4.16667	16.9841
TNK2-AS1	11.1111	14.0559	16.5533
TSPAN4	11.1111	0	0
LRRC55	11.1122	17.7948	14.8625
CCNI	11.1265	10.1483	21.8151
LOC105375884	11.1285	9.21946	13.6285
LOC105377623	11.1442	2.87623	17.1658
LOC100506639	11.1483	0.38057	5.48415
LOC101927420	11.1623	4.83659	5.51443
GRHL1	11.1841	10.1755	20.0786
LOC101929231	11.1862	10.8733	13.1158
CAMK2N2	11.1905	1.70068	2.44898
LOC105377964	11.1905	5.43301	3.88889
LOC105378687	11.1905	7.00113	6.19048
WDR6	11.1905	0	4.44444
TMEM132C	11.1964	10.3038	16.33
RPS12	11.1967	0.0721501	11.0426
THOC5	11.2245	9.94006	13.1548
ERF	11.2281	13.0482	16.0778
NEMP1	11.2317	4.4383	5.86466
GABARAP	11.2391	1.10306	2.3606
LOC101929767	11.2474	2.4864	7.6294
MRPL28	11.25	0	0
CNTNAP5	11.2646	16.918	34.2302
FAT1	11.2648	11.0714	15.3264
LOC101929431	11.2688	3.88153	12.0984
AAMDC	11.2688	8.75969	9.01739
RETREG2	11.2766	0.248016	2.65646
TRMT2A	11.2865	7.90542	16.9734
NCK1-AS1	11.2877	7.04307	4.80069
HMGA1	11.2959	1.80723	10.2555
TACC3	11.298	6.00875	13.9245
BHLHE41	11.3004	3.15915	5.23504
LINC00261	11.3013	13.8583	17.077
GTF2I	11.3095	9.41504	33.7265
LOC105371926	11.3095	25.3472	25
LOC107985892	11.3105	5.96715	8.10771
CSMD2	11.3182	0	1.81818
RPAP3	11.3221	5.96491	11.2563
SULT1B1	11.3236	16.9527	19.978
PDCL3	11.3248	8.33333	13.5354
PPP1R12C	11.3365	2.97939	3.94105
STT3A	11.3403	7.83247	11.7286
IL17RE	11.3445	20.7283	25.2941
SNORD25	11.3501	1.36364	3.57156
FOSL2	11.3524	0	3.2
PTBP3	11.3612	3.62166	8.73747
LOC105377741	11.3636	11.6024	14.3182
NR4A3	11.3786	10.2107	15.1001
LOC101929099	11.3834	1.8348	5.34862
ATM	11.3877	5.00398	6.8361
CETN3	11.3903	10.6178	11.1132
LOC105369850	11.3976	6.76095	21.3267
LINC01617	11.3983	2.4662	10.9089
ZNF654	11.3984	8.74784	11.223
SNHG4	11.4035	9.99361	10.2256
LRCH4	11.4236	22.3034	19.5754
CYSRT1	11.4286	13.3333	18.9286
LOC100507283	11.4286	5.73074	21.3948
SIX5	11.4286	0.793651	1.23457
STK24-AS1	11.4286	0	10
EIF2S3	11.4322	3.6551	3.78151
CLMP	11.4332	15.1886	28.1035
WDR61	11.4333	9.73333	15.4286
RPS3A	11.443	0.569462	6.19761
POU4F3	11.4432	4.83614	15.5497
SAMD5	11.4462	4.53782	2.03431
C10orf111	11.4589	6.20832	10.3281
PRMT7	11.4686	8.12306	12.7892
PECR	11.4707	15.8732	24.4293
AGBL5	11.4728	0.295858	3.42338
AGBL5-AS1	11.4728	0.295858	3.42338
MIR7704	11.4786	4.02778	5.30303
RGL1	11.4805	6.63841	7.63838
CIPC	11.4834	8.55869	8.83526
RSRC2	11.4889	5.25107	6.2731
LOC101928972	11.5	2.64957	8.12261
LOC107986767	11.5198	9.88208	11.5314
POMT2	11.5225	5.72222	16.8303
EDEM2	11.5269	11.0908	11.3409
LOC105370259	11.5323	17.3183	25.8583
LOC112267857	11.5344	12.9096	13.6661
BTG1	11.5376	2.57409	12.3194
LOC100286906	11.5481	13.0817	18.0098
SF3B3	11.5512	6.63139	6.12406
SKA2	11.5519	8.22039	11.5305
TEAD2	11.5679	10.6908	11.4185
CTU1	11.5741	12.3181	11.6049
RNPC3	11.5741	11.6544	20.7107
TNKS2-AS1	11.5748	3.00184	8.42664
API5	11.5783	12.8977	16.0952
MIR3124	11.5808	6.98327	11.3127
MEF2C	11.5968	12.1818	14.5559
ZNF567	11.5976	10.8314	15.0114
PSMC3IP	11.6005	0	1.34921
PIK3CG	11.6062	10.0008	11.3661
RAB20	11.6071	5.71429	0
PTH2	11.6104	11.0523	8.65036
LOC101927609	11.6333	8.01905	8.27273
EGR2	11.6468	6.20377	13.9875
IRF3	11.6515	4.47254	14.1719
PDCD10	11.6537	8.53256	12.538
ACO2	11.6571	8.76437	10.0205
HPCA	11.6624	16.1905	14.2985
RALYL	11.6648	13.1012	22.4627
KMT2E	11.6656	1.25152	12.872
LINC01778	11.6667	14.5913	20.7812
RPL36AL	11.6667	9.44717	17.5238
ZNF700	11.6667	9.09091	5.55556
NAA15	11.6681	6.67424	17.5025
DCAF11	11.6713	8.23921	12.3386
SYNCRIP	11.6767	9.62785	11.8937
VSTM2B	11.6782	16.5655	9.79391
LOC101927263	11.6846	10.3406	9.63329
MIR3656	11.7011	0.989975	16.4567
HEXIM2	11.7014	7.92242	14.387
LOC100129203	11.705	5.16974	22.0159
EWSR1	11.7093	3.26606	3.39465
LOC105372517	11.7119	16.6123	21.2859
JAG1	11.7262	14.5326	8.30357
GABPB1-IT1	11.729	2.53215	6.00207
CNOT6L	11.7415	1.66241	6.31318
LOC283335	11.7469	3.125	14.9711
SCAF11	11.7489	7.33256	9.00754
MSC-AS1	11.7499	4.48153	12.9476
TTF2	11.7548	1.90646	5.64053
SARNP	11.7554	9.84922	11.7435
SLC25A39	11.758	1.84205	7.34399
TPI1P2	11.7583	2.2702	5.13445
GRASP-AS1	11.7647	13.5854	12.605
CCDC85B	11.766	12.2857	15.5102
XRCC1	11.7714	8.38333	17.3363
LOC107986785	11.7857	13.3745	14.1416
SPATA5	11.7924	11.3369	11.495
PTGS2	11.8068	12.5131	18.1843
LRRC1	11.8124	12.3172	16.8044
USF3	11.8126	9.17443	13.6997
PDGFRA	11.8196	5.39998	15.6846
NKX2-6	11.8202	9.78871	9.16996
GFRA2	11.8237	3.08504	13.7611
PRAC2	11.8402	14.2252	26.5765
POLR3GL	11.845	13.0674	22.2736
ING3	11.8471	13.6621	14.1764
C11orf54	11.8535	7.01889	8.74859
TP53	11.8541	8.83787	11.1063
C8orf82	11.8546	11.8581	26.8285
TANGO2	11.8571	6.57099	5.93048
LOC101927226	11.8664	5.61884	6.99585
POFUT1	11.875	20.5947	19.1964
APTR	11.8828	3.04196	4.48206
ATG101	11.8894	14.9194	11.5207
NRDC	11.891	11.2072	15.8923
HNRNPH3	11.8917	14.0597	20.5832
LOC107986403	11.8921	6.63165	13.5481
DYNC1H1	11.8993	11.2174	11.3047
DBX1	11.9009	15.8063	24.0397
HGS	11.9048	13.3571	11.3095
UCHL1-AS1	11.9072	18.0331	19.4259
EIF1B-AS1	11.9128	7.35471	7.86867
FANCM	11.9137	3.63704	8.14138
GIN1	11.9143	13.4631	16.1221
NR2F2-AS1	11.917	10.416	13.7832
MKKS	11.9211	6.1993	13.7223
HMGN4	11.9354	4.55098	3.43126
SIAH2	11.9386	11.6556	16.7986
OLIG2	11.9414	13.6908	10
BMP1	11.9868	4.30108	9.06682
CCND1	11.989	4.68506	5.75706
PEX16	12	4.52381	7.66667
EEF2	12.0044	2.05695	12.9673
SPART-AS1	12.0097	11.0443	12.8777
HNRNPC	12.0127	8.1609	21.6185
TSEN2	12.0137	9.59045	17.2439
BRCA1	12.0257	10.3626	14.0913
LOC105377342	12.0435	7.25536	14.405
CNOT8	12.0503	10.2704	14.9175
PPME1	12.0513	9.74512	12.0922
FOXD3-AS1	12.0517	9.81709	19.2673
CASC4	12.0528	6.48946	12.3755
LINC01311	12.0536	0	2.95139
LOC105376571	12.0568	15.28	15.8938
RPP25L	12.063	6.12608	6.79761
HTT-AS	12.0635	6.9826	16.0069
LOC105375624	12.064	9.86444	12.1329
EIF1AD	12.0672	0.930233	9.67142
EIF5A	12.0676	9.51563	9.84841
ARHGAP12	12.0748	9.97648	12.6519
NEK1	12.0811	5.27406	9.27998
MYL12B	12.0913	3.17294	8.01095
NOVA1	12.0922	13.4127	16.3866
HEY2	12.0929	13.2718	16.8792
SMC2	12.0941	7.54028	11.5054
CSE1L-AS1	12.1088	18.7894	5.46218
RORA-AS1	12.1112	8.05132	8.82368
FKBP10	12.1154	19.0171	11.949
OSTF1	12.1208	0.331126	0.794702
RPA2	12.1221	13.4301	17.1977
CENPC	12.1233	11.8332	18.3136
MOB4	12.1242	11.4183	12.7157
CDCA2	12.1248	6.95786	6.12767
HIST1H2AC	12.1258	1.0282	17.2308
SIM1	12.1259	15.7215	19.31
ADAMTS9	12.1268	9.52969	13.4711
PITX3	12.1474	11.5335	15.2911
MUTYH	12.1536	10.8925	9.94729
DDB2	12.1645	7.46171	9.38416
PCDH8	12.1717	12.3944	25.2599
PET100	12.1849	1.96089	2.85948
C8orf33	12.1934	13.9181	13.2124
PTMA	12.2097	0.406608	8.47918
HRH3	12.2222	9.52381	19.8413
ENTPD6	12.2271	14.2649	15.4316
NR4A2	12.2349	8.09947	15.4271
GPR63	12.2405	9.74383	8.04319
SLC12A2	12.2444	3.50165	10.6264
SNORD24	12.2553	8.09414	5.58968
SMCR8	12.256	1.77493	5.82937
VMAC	12.2577	0.935673	8.36466
ABTB2	12.2584	1.38462	3.95833
GADD45A	12.2646	4.08811	7.02614
LOC107986622	12.2761	0.170426	9.19444
LOC102724883	12.2799	1.92837	5.36616
YPEL1	12.2992	1.40171	2.89683
LOC107987188	12.3031	12.7724	14.0411
LOC105377275	12.3035	9.57688	13.8816
NBR1	12.3036	20.8537	22.436
KCNA1	12.3205	13.3902	7.6163
LOC105369663	12.328	0	0
ATOH1	12.3416	4.10087	12.1972
MIR3651	12.3492	7.38248	9.34337
SNORA84	12.3492	7.38248	9.34337
SLC25A30-AS1	12.3628	7.39113	15.763
NDUFS1	12.3655	5.49304	8.73691
EVX1	12.3796	17.3168	14.9704
MIR6853	12.3884	5.31337	5.13573
LOC105369998	12.402	9.73214	6.36029
HES7	12.4066	8.42407	9.78045
ITFG1	12.411	3.16239	7.44544
HES1	12.4145	2.82446	9.95744
SNORD13F	12.4286	8.0303	13
FZD1	12.4305	12.3418	7.58519
LOC105373637	12.4369	14.0228	14.5782
LOC105374804	12.4507	10.6535	12.4967
MPHOSPH10	12.4607	3.63719	4.39394
DMRT3	12.4675	15.2104	27.132
DLX6-AS1	12.4689	17.3389	18.262
DDX49	12.4691	6.48981	11.0626
LOC105371771	12.4697	10.4408	12.5128
SNHG3	12.4721	10.3648	14.6769
[truncated: 32,860 more rows]
