# Supplementary material for: Genome-Wide Methylation Profiling of Peripheral T–Cell Lymphomas Identifies TRIP13 as a Critical Driver of Tumor Proliferation and Survival
Source: Epigenomes. 2024 Aug 21;8(3):32. doi: 10.3390/epigenomes8030032 (PMC11348144; doi:10.3390/epigenomes8030032)
Supplement: Supplementary file 1 [file epigenomes-08-00032-s001.zip › epigenomes-3019185-supplementary/Supplementary Files/supplementary materials 2.xlsx]

## Sheet: promoters
		Supporting Information for Fig. 1E methylation status of 19,253 promoters in normal CD4 and CD8 by WGBS				Supporting Information for Fig. 1E gene expression (FPKM values) of 19,253 promoters in normal CD4 and CD8 by RNA-seq
gene ID		meth_cd4	meth_cd4_1	meth_cd8		exp_cd4	exp_cd4_1	exp_cd8
IGF2BP1		0	0	0		0.000876789	0.00370369	0.000877401
TSPEAR		0	0	0		0.00178633	0.0503048	0.00178757
LINC01124		0	0	0		0.00377263	0.0159362	0.00377527
CHD5		0	0	0		0.00538367	0.0265317	0.0224476
TMEM59L		0	0	0		0.0135172	0.0428242	0.010145
ULBP1		0	0	0		0.0197704	0.0107374	0.00254368
POU3F1		0	0	0		0.0896975	0.151558	0.0987362
VAV2		0	0	0		0.117134	0.362848	0.284444
LINC00662		0	0	0		0.207411	0.357991	0.241033
PCOLCE-AS1		0	0	0		0.236205	0.083147	0.167428
ST3GAL5-AS1		0	0	0		0.351336	0.0957483	0.351582
PHLDA2		0	0	0		0.371689	2.1981	0.353351
TRAF3IP2-AS1		0	0	0		0.447479	0.342262	0.398037
ISOC2		0	0	0		0.656295	0.518742	0.860226
CTB-41I6.1		0	0	0		0.728469	0.745979	0.795248
SNORD3A		0	0	0		0.863286	0.375391	0.127042
MIR4453		0	0	0		1.09447	0.699728	0.896907
MGC12916		0	0	0		1.09583	1.02109	0.714937
CAHM		0	0	0		1.40638	0.376528	0.574839
TXNDC17		0	0	0		1.53139	1.10951	2.17313
LINC01138		0	0	0		1.54361	1.32313	2.86839
CCDC28B		0	0	0		1.54619	1.27701	2.02942
C11orf80		0	0	0		1.59502	2.06315	1.86767
CALHM2		0	0	0		1.67317	4.12485	5.58874
PARD6A		0	0	0		1.74738	0.730563	1.63521
PIGQ		0	0	0		2.22595	1.77359	2.67998
ZDHHC24		0	0	0		2.42344	2.50548	2.98811
MAP3K11		0	0	0		2.76538	3.34616	3.38684
YIF1A		0	0	0		3.17598	2.62004	4.53922
ACD		0	0	0		3.28476	3.16353	4.35059
TSC2		0	0	0		4.08075	3.76843	4.86215
ZNF592		0	0	0		5.01199	6.04173	5.16178
GIT1		0	0	0		5.63783	5.76085	6.9088
SEC63		0	0	0		6.00424	6.53933	5.77988
TRIM52		0	0	0		6.08825	7.27773	7.45526
ITPA		0	0	0		8.35988	6.51606	10.1967
SP140L		0	0	0		8.45629	7.54353	8.20128
RGS19		0	0	0		9.99427	9.46378	14.4239
CTDSP1		0	0	0		11.553	10.5946	18.9835
POLR2A		0	0	0		12.1861	11.0478	10.4104
ARPC1A		0	0	0		13.0317	18.838	17.8265
MRPS34		0	0	0		13.7115	9.53368	15.9634
SUCLG2		0	0	0		14.9136	9.86268	11.5731
STUB1		0	0	0		18.3574	14.9068	21.3878
AUP1		0	0	0		23.5833	23.6099	29.6211
LCP2		0	0	0		23.6376	23.9241	28.8243
CDC37		0	0	0		25.5338	19.5871	31.7103
UQCRH		0	0	0		27.7945	14.696	25.2343
GZMM		0	0	0		31.6462	20.0716	89.5075
LIME1		0	0	0		34.1286	18.0812	39.021
HCST		0	0	0		45.8615	38.4639	120.644
PFN1		0	0	0		172.225	170.316	262.252
TWF2		0.505051	0	0		13.0727	14.3448	21.3779
NCAPH2		0	0.26087	0.312045		9.5876	5.30421	8.45579
BCL7A		0	0.833333	0		0.389297	0.599539	0.450439
KMT2A		0	0	1.02041		5.73839	8.68476	5.71004
ADNP-AS1		0	0	1.11111		3.20692	3.92243	1.97339
LPCAT4		0	0	1.11111		4.58774	4.63198	5.90291
STX16-NPEPL1		1.11111	0	0		28.593	26.1592	24.4938
STX16		1.11111	0	0		48.455	38.8234	35.2738
SAP30L-AS1		0	0	1.17647		0.139501	0.513239	0.18463
HSP90B1		0.78125	0.544508	0		44.2984	48.0322	49.6863
JOSD2		1.33333	0	0		3.03618	2.57496	4.69235
CCDC96		1.38889	0	0		1.20103	0.60952	0.913084
HSPB6		0	0	1.53846		0.00463802	0.0195917	0.00464126
PPP6R1		1.53899	0	0		16.9959	15.7048	23.727
SEZ6L2		0.222222	0.166667	1.18615		0.00194323	0.00820849	0.0043213
TERF2IP		0.961538	0.657895	0		27.0739	20.9226	23.085
ZFX-AS1		0	1.71296	0		0.127685	0.0809039	0.106478
EP300		0.909091	0	0.909091		8.4519	11.9594	7.674
MUS81		0.609756	0.977397	0.304878		3.97032	3.53223	5.71639
EGR3		1.27109	0	0.686813		0.164504	0.293398	0.210346
ATP6V1A		0.480769	0.961538	0.549451		2.01699	3.17859	2.51348
ARHGAP5-AS1		1.19048	0	0.833333		0.230495	0.0811373	0.297931
PRADC1		1.33333	0	0.740741		1.9615	1.59853	2.20271
PIK3R4		2.08333	0	0		2.74013	2.76818	2.86594
PAXBP1-AS1		0.840336	0.326797	0.980392		1.32256	1.29707	1.00084
NAA50		0.672043	0.806452	0.691244		5.39813	6.19609	7.93715
ALKBH4		0.227273	0.746528	1.25		0.783007	0.745818	1.38274
FLJ20021		0.974026	0	1.35417		0.887407	1.09135	1.32642
TSHZ3		0.762527	1.11111	0.592593		0.0594961	0.444644	0.491567
ZMIZ1-AS1		0.576373	0.533456	1.36009		0.0881995	0.0508048	0.060178
BRWD1-AS2		2.5	0	0		0.14675	0.109393	0.146853
NEURL4		2.10526	0.478469	0		5.1648	3.84575	5.20007
SUN2		0.885681	0.995025	0.746269		61.6741	53.1809	91.381
PRPF40A		1.94553	0.278177	0.515779		7.61313	8.80924	6.92933
BBIP1		2.22222	0.535117	0		6.71572	5.95589	6.14086
ABHD14A-ACY1		0.666667	1.30556	0.787037		2.23492	1.92278	3.58248
ABHD14A		0.666667	1.30556	0.787037		4.46316	3.4049	6.12806
KTN1-AS1		0	0	2.76316		0.362862	0.14598	0.205024
GGPS1		2.07407	0	0.740741		3.43407	2.83429	4.21283
INTS8		0	0	2.85714		4.21479	4.227	3.4557
IFT20		0	0.512821	2.38095		9.33607	5.45961	8.65462
SBDS		2.42695	0.101112	0.57921		145.869	60.903	74.6466
CYB5D1		2.40741	0.347222	0.412088		2.61094	1.84602	2.07504
ITPR1-AS1		2.28571	0	0.957265		0.155141	0.0436893	0.1035
MYCN		0	1.05057	2.23272		0.327406	0.115251	0.242313
LINC00938		0.529008	0.937558	1.82235		2.13416	1.98792	2.59563
HIST2H2BF		2.02586	0	1.26673		1.29946	1.03214	0.841903
VTN		0	0	3.33333		0.0950663	0.169897	0.135381
PDZD7		0	3.33333	0		0.141778	0.115914	0.126621
SARM1		0	0	3.33333		2.21513	2.85087	2.67995
NTNG2		3.33333	0	0		0.139135	0.5495	1.32553
PIGV		0	3.33333	0		1.01283	1.56282	1.52031
MKX-AS1		0	2.04082	1.2987		0.00878621	0.0371143	0.00879235
HEBP1		1.51515	1.13636	0.699301		1.54948	1.13262	1.23581
KMT2E-AS1		1.47475	0	2.00173		7.9939	5.8571	7.98742
GDF7		0	2.24359	1.28205		0.038379	0.0630462	0.00426731
TYW1		2.93803	0.0905797	0.518875		11.0846	7.05382	6.64308
GADD45G		3.57143	0	0		1.73185	1.78637	2.62646
CAMK2N1		0	3.57143	0		0.861956	1.83485	2.92387
TCP1		0	0	3.57143		15.8397	15.233	15.3085
SERPINH1		2.28758	0.196078	1.12045		0.861403	0.861998	0.894533
RPL7		1.73333	0	2.01518		438.994	216.686	324.232
CACNA1C-AS1		2.24359	0	1.52625		0.793589	0.511359	1.04315
C14orf119		1.69736	0.316901	1.84082		1.14668	1.56019	1.98816
EFNA4		3.47826	0.483092	0		1.342	0.593594	1.16013
PPP5D1		1.33333	1.33333	1.33333		0.0653535	0.0460106	0.0342567
COL1A1		0	0	4		0.152736	0.362676	0.0542638
QKI		1.06563	1.23135	1.70597		2.36976	3.23314	2.17201
RNASEH2A		0.967742	1.64875	1.42962		1.21861	1.12144	2.66974
FIBCD1		1.17647	0.980392	1.89542		0.00208475	0.00880629	0.0020862
ASPHD1		1.51515	1.13636	1.4758		0.241811	0.194561	0.138274
ZFP91-CNTF		2.55349	0.48913	1.10421		5.20989	6.34322	4.41993
ZFP91		2.55349	0.48913	1.10421		9.53368	9.76633	9.16097
KIAA0895L		0	4.16667	0		0.972807	1.40374	1.13326
CCDC85C		0	4.16667	0		4.23183	3.62631	3.18029
PRELID1		4.16667	0	0		13.5785	15.2541	17.2064
TOMM6		4.16667	0	0		58.4268	34.602	58.7603
NFYA		1.72263	0.531506	1.9983		8.12429	7.04266	7.1676
RUVBL2		3.48211	0.63566	0.135542		3.60494	3.63787	4.65377
RTN4RL2		1.86104	1.61034	0.863975		0.0594827	0.204152	0.167412
CITED2		0.544218	0.0793651	3.80499		26.5977	18.5579	28.6866
RAB11B-AS1		4.44444	0	0		1.81934	1.10251	1.93584
MRPL54		3.33926	0.924388	0.192308		15.8813	7.13831	13.2806
RDH10		2.06349	0	2.39903		0.538682	0.901736	0.96463
RPL28		2.4263	0.31746	1.74603		93.94	57.3393	80.8126
S1PR1		1.85185	2.72727	0		39.9059	13.3415	19.2324
RPS5		4.58333	0	0		136.247	62.4308	98.1544
GRK5-IT1		3.33333	0	1.28205		0.998333	0.374855	0.377412
USP5		1.58631	1.50481	1.58631		8.5061	7.52116	10.434
ARL6IP6		2.40984	0.686072	1.60888		3.84216	3.81682	4.26645
FLJ31104		0.530997	0.991395	3.19813		0.37993	0.131011	0.174579
INHBB		0	0	4.7619		0.00249272	0.0350987	0.00249446
GPR137C		1.09504	1.99603	1.71094		0.0114634	0.0363173	0.0229427
TRIM71		0.47619	1.26323	3.07275		0.00204354	0.0038845	0.000920235
MANEA		2.17317	0.34703	2.30694		1.13428	1.37309	1.20698
YTHDF3-AS1		0.713397	0.827068	3.30986		1.26066	0.156624	0.902869
HBP1		1.80163	0.446145	2.6407		10.949	7.90907	6.60532
ANKZF1		0	5	0		13.7484	10.0529	15.0626
SNRPD3		3.33333	0	1.66667		7.65319	7.58845	9.28519
OVCA2		5.02646	0	0		19.2034	11.4929	18.1721
DPYSL2		1.63265	2.30969	1.13379		1.0822	2.57274	1.37133
ANAPC2		3.59649	0.913743	0.657895		6.22016	5.80828	7.06085
SSNA1		3.59649	0.913743	0.657895		13.5099	10.3616	16.7772
FAM46A		2.8312	0.805861	1.53846		1.63759	3.43085	2.03778
NFX1		0	0	5.24009		5.46202	5.04037	5.272
RBBP4		4.38095	0.25	0.666667		4.22901	6.01667	6.0399
MBNL1-AS1		0.666667	1.75926	2.88671		1.45273	1.5313	0.788908
SERPINI1		3.09805	0.549778	1.67604		0.704641	0.976668	1.14584
USP9X		0	1.88492	3.45238		3.63493	4.2447	3.32008
GART		1.34074	0.830726	3.1987		2.16156	2.43261	2.34409
C17orf82		0	2.81385	2.5974		0.00522004	0.0490006	0.00522369
CBX8		4	0	1.42857		0.460327	0.135034	0.339088
TTC27		4.74026	0	0.757576		5.09598	4.30759	4.21848
SNRPD2		5.50125	0	0		28.8297	19.7684	27.6238
CDCA3		1.97203	1.54441	2.06341		0.161689	0.159146	0.224638
DIRC2		2.18487	0.520833	2.87955		0.784749	1.51151	0.530939
CISD1		2.65794	0.992735	1.93718		0.947355	1.01028	1.15005
CFL1		4.49179	0.328947	0.78125		37.8968	35.0175	51.3883
LINC01089		5.65476	0	0		7.09153	5.37062	6.85363
FGF9		0.663467	0.331808	4.7205		0.13881	0.0495512	0.275858
MRGBP		2.14486	0.368965	3.25472		2.22091	2.06231	2.91858
C2orf76		0	2.17391	3.62319		1.16945	1.47714	1.43989
FLJ37453		2.54386	1.53638	1.75439		1.1614	1.30622	1.173
KCNIP2-AS1		2.35294	0.420168	3.08378		0.177481	0.0882011	0.302974
USP37		2.64957	0.631542	2.58827		1.53505	2.23137	1.39848
ZNF277		4.7619	1.19048	0		4.64706	3.65142	3.84723
ARID5A		1.13544	0	4.82721		11.5151	7.78099	12.131
RAB30-AS1		1.51633	1.60484	2.86554		0.876813	0.987678	0.833554
G3BP1		2	0	4		5.92487	7.25476	5.57755
MCM3AP-AS1		2.77778	3.24074	0		3.78651	3.20389	4.30644
RBP5		2	0	4.03104		1.26402	2.92983	1.64762
ZCWPW1		0.820358	0.382543	4.91559		1.85345	1.34442	1.69148
LINC01159		2.49554	0	3.64619		0.00238337	0.0100677	0.00238503
SETD1B		4.14145	0	2.00124		6.82046	7.02007	6.40012
REEP6		0.840336	0	5.35014		0.895017	0.872467	0.892016
FOXN3-AS1		2.85714	2.38095	0.952381		0.304866	0.278443	0.313324
COX20		3.65705	0.147481	2.39505		10.2424	9.54862	9.8552
PLXDC1		3.23129	0	2.97619		3.85784	2.51331	2.19111
FXR2		2.08333	1.64199	2.49611		2.98944	2.55327	4.33454
FKBP14		2.4524	0.653226	3.13755		0.918065	1.4006	0.816998
AAK1		2.43191	0.784892	3.03199		6.29418	8.07495	5.06331
KCNK13		0	6.25	0		0.0031668	0.104044	0.00316901
STK4-AS1		4.14141	0.998217	1.11111		0.0816501	0.0363055	0.0258022
MAPKAPK3		4.03333	1.86154	0.4		5.72594	8.58504	8.46128
HSD17B14		0	2.14681	4.16931		0.415648	0.526728	0.124781
NIPA2		4.94429	0	1.45868		4.97252	5.36882	6.52402
FOXF1		2.97619	1.68651	1.78571		0.00227152	0.053307	0.00227311
SP5		0	3.80952	2.66667		0.00387702	0.0163771	0.00387973
EFNA1		1.08974	1.98067	3.46154		0.450869	0.221458	0.230838
ARIH2OS		4.67964	1.35714	0.548246		4.44814	3.16679	3.36206
CLSTN3		1.81818	1.13636	3.66458		3.27559	6.77086	8.79231
TMEM109		5.26531	0.31746	1.04762		10.9377	13.1764	19.9283
MTTP		2.18254	2.29853	2.17063		0.00164396	0.0138886	0.00148059
FBXL19-AS1		4.16667	0	2.5		0.258294	0.294115	0.289941
STMN3		0	6.66667	0		24.8525	16.419	23.3053
SRF		5.11484	0.643939	0.927873		6.3525	6.05726	6.88527
ORMDL2		3.22872	1.25846	2.20523		2.95908	2.65466	4.42433
CCDC115		5.45455	0	1.2987		6.21561	4.98551	7.41275
CDK5		4.29825	0.904894	1.58958		0.685408	0.586707	0.942717
FBXL19		3.2197	1.25	2.34524		2.15104	2.14203	2.41036
SLC25A11		1.62531	0.127551	5.10591		4.68807	4.12916	7.02703
SLC30A7		0.978261	0.63262	5.25376		3.18899	4.86917	3.39902
CTC1		0.187793	0	6.68075		15.927	14.7805	12.0274
HIST1H2BF		2.74403	0.496959	3.64119		1.74687	1.96774	1.25862
NQO2		2	0	4.91667		0.768554	1.47892	1.07872
TGFB2-AS1		1.43597	2.61139	2.87382		0.0143387	0.0672988	0.0143487
SQSTM1		0	1.94218	4.99533		8.86132	8.62939	10.2331
MEPCE		1.98221	2.03218	3.01096		8.65352	5.75435	7.46254
FGD6		2.36605	0.669896	4.00569		0.107789	0.313498	0.0380179
LIMD1-AS1		2.24816	0.718278	4.11377		1.58024	1.86179	3.24875
FAM162A		4.48109	0.333333	2.28304		3.6872	2.52011	3.05062
LPAR2		6.40038	0.717703	0		7.79608	6.12598	7.81345
CRYZL1		0	0	7.14286		2.34746	2.82188	2.06588
CGGBP1		1.72784	0.868669	4.55737		15.1967	17.8244	15.9503
THUMPD3-AS1		5.98171	0.487484	0.696767		2.19766	2.02511	1.71237
MGME1		1.86357	0.404412	4.918		2.34388	3.65868	3.42514
ZNF425		3.42303	0.780533	3.00505		0.149225	0.223672	0.202317
ZNF503		2.38095	0	4.83498		0.134206	0.805604	0.035342
CSK		2.31884	1.21849	3.74773		21.3366	21.3593	30.5932
CACNA1G-AS1		3.33333	0	4		0.00505805	0.021366	0.00562398
HDDC3		0	0	7.33333		2.74463	1.69735	2.8147
CLCF1		7.40741	0	0		0.732392	1.38554	2.41004
BHLHE40		3.86905	0	3.57694		15.3452	32.5323	40.8696
COG4		2.84215	1.20064	3.42539		5.78502	5.12233	7.38476
HIST1H3F		4.86784	0.598627	2.03476		0.280688	0.0820849	0.151245
HIST1H2BH		4.86784	0.598627	2.03476		1.42078	0.590322	0.466156
KCNG3		3.71693	1.38322	2.4064		0.0139238	0.00882242	0.00464449
ZFAS1		6.01073	0	1.49887		33.617	14.8739	24.1505
TTC9C		5.40308	0.49781	1.6385		1.2224	2.48304	1.90172
RNF170		2.60427	2.43031	2.52294		1.29264	1.3496	1.30528
ATXN1		4.29293	0.94697	2.3569		1.62712	2.90798	2.79868
RAB1B		0.595238	0.260417	6.75595		16.1697	21.012	31.7115
TGIF2-C20orf24		6.63413	0.680272	0.297619		21.6245	20.7028	25.9056
CKS1B		4.20848	0.455555	2.98071		1.30948	1.02612	1.49271
CD3EAP		0	0	7.68038		2.8142	3.38915	2.91562
IFNAR1		4.56209	1.13544	1.98592		3.72652	3.86098	3.54873
TPD52L2		3.97654	0.230415	3.53894		5.74527	4.66372	6.41521
RNF167		1.866	1.19034	4.70109		18.7669	13.7292	29.7088
HOXB7		3.25	3.09524	1.42857		0.0232306	0.0490647	0.0813637
DLEU1		5.68696	0.651042	1.43849		0.304866	0.38286	0.359798
ENOPH1		6.03175	0	1.77532		7.80042	7.60816	9.07761
KRTCAP2		2.67094	0	5.18519		5.37176	4.76161	7.17895
ASB7		5.39889	0.897436	1.63265		2.48612	2.33373	2.70012
BARHL1		3.57143	3.57143	0.795455		0.00341165	0.0144113	0.00341403
UFSP1		0	3.72727	4.22222		0.151465	0.112908	0.24073
ANKHD1-EIF4EBP3		2.66667	0	5.30159		9.91854	12.7618	9.17823
ANKHD1		2.66667	0	5.30159		10.0061	12.94	9.17564
TMEM50A		4.69706	0	3.31892		12.8115	12.8946	18.7788
HIST1H2BN		3.87626	1.09537	3.05386		0.278682	0.403805	0.205915
PROSER3		2.08531	0.744753	5.21327		1.31842	1.22048	1.41899
NFKBID		3.71563	2.74983	1.59737		1.54838	2.03955	1.71885
NUP188		3.33333	2.38095	2.38095		4.22459	4.82029	4.90894
GATA6-AS1		3.62013	3.21174	1.29408		0.00438106	0.0185063	0.0292274
SON		1.38889	2.09276	4.65417		21.5957	24.1954	18.1522
HNRNPUL2		6.02513	0.540123	1.5873		20.8532	18.6542	28.0199
HNRNPUL2-BSCL2		6.02513	0.540123	1.5873		22.9404	20.2184	29.8192
PTGES3L		5.44765	1.03073	1.69428		0.018643	0.118126	0.0310934
DPM1		8.17766	0	0		14.8146	9.78287	10.955
PRIMPOL		0	0.489366	7.70646		2.20993	2.61067	2.78621
MLLT11		4.95215	0	3.24618		4.8606	6.15405	5.17998
TMEM238		2.04082	0.952381	5.2381		2.98169	2.47404	2.522
PTGES3L-AARSD1		5.59744	1.01326	1.66557		4.28622	2.81574	4.40101
CCT7		3.16667	1.99074	3.13657		17.4536	13.7081	22.1301
YME1L1		6.66486	0.429872	1.20316		12.7479	12.2345	11.7096
TCEANC2		1.5361	0.293255	6.48618		1.39676	1.74366	1.45108
RHBDL1		5.55556	2.77778	0		0.829001	0.397935	0.306379
FZD4		8.33333	0	0		0.0204333	0.0406181	0.426994
FAM72A		0	0	8.33333		0.0492613	0.138725	0.0211267
LINC01389		8.33333	0	0		0.146983	0.388048	0.643498
ANAPC13		3.92672	1.61431	2.82733		4.61196	3.3052	4.74694
POP1		1.58958	3.19586	3.59117		0.464554	0.455821	0.633259
SLC25A23		0.657895	1.11111	6.61412		2.21715	1.57379	2.55132
TMEM69		6.52609	0.293255	1.56682		2.85251	2.32075	3.18219
ABHD15		0	0	8.41991		2.42604	6.05277	5.95809
CASC15		4	1	3.42857		0.0580421	0.0335861	0.0310304
RBFA		4.98512	0.833333	2.69697		1.92407	1.7927	2.10197
HIST1H3C		3.09865	0.559933	4.87559		0.0647743	0.0820849	0.0648195
CAPZA1		4.22502	0	4.33178		15.1139	20.7668	20.2333
HIST1H2BB		0.992063	0.973077	6.60935		0.791912	1.08226	0.233078
MPDU1		2.56358	2.00191	4.02034		3.55773	2.82995	3.84947
HIF1A-AS1		3.79272	1.00631	3.80819		2.54517	3.44958	0.926163
PPP3R1		5.09921	2.52205	1.11111		12.0221	10.1878	13.1686
AFTPH		4.57908	0.718174	3.49463		6.50129	6.37649	6.27178
HMG20A		1.06287	2.53904	5.22333		3.06705	3.54189	3.70994
GREM1		0	0	8.88889		0.000546808	0.0023098	0.000547189
TUBD1		7.75385	0.72582	0.456821		1.52165	1.60974	1.49605
NEUROG2		1.88923	2.20274	4.84645		0.0034922	0.114735	0.00349464
CCNT2-AS1		4.61482	1.46649	2.87759		0.877656	0.823856	0.702615
KLHDC3		0	3.50877	5.45809		14.4297	11.3997	18.737
BET1L		1.81713	0.260417	6.96098		7.01346	5.11694	6.41455
TRAF7		7.21088	0.680272	1.19048		4.98957	5.09381	6.01184
POLDIP3		5.04157	0.494711	3.68793		12.1392	9.95162	14.0673
HSPA8		7.91514	0.865385	0.452489		126.146	92.4651	111.708
LNX2		3	2.07778	4.18529		0.978124	1.23142	1.15921
M6PR		3.39897	0.209499	5.68195		16.1716	18.8767	17.9251
PACSIN3		1.24656	3.66883	4.37846		0.0257967	0.0681058	0.00645369
CD81-AS1		7.33333	2	0		0.765403	1.021	0.892634
HDHD2		3.79677	2.65625	2.91048		3.15045	3.08394	3.77751
FAM212B-AS1		7.07972	1.05263	1.25427		0.00374785	0.0879527	0.00416719
ZBTB5		1.2987	0.757576	7.35931		2.33407	2.09018	1.93842
NKX6-1		1.51515	0.649351	7.27273		0.00287559	0.0364408	0.00258984
ZNF503-AS2		2.01823	2.8249	4.62734		0.00530112	0.0559819	0.00238717
C1QL1		0	4.24242	5.25535		0.00616731	0.0260517	0.0205721
PRKDC		4.77124	0.872657	3.86809		3.29993	5.75521	3.96464
CADPS2		1.66667	1.51515	6.36364		0.00125754	0.00531206	0.00125842
GATA6		2.36753	4.27277	2.90942		0.00899779	0.0475101	0.164324
ESRP2		2.04082	3.94558	3.57143		0.358919	0.505376	0.458141
ALG5		7.18433	0.349794	2.0497		4.10537	3.16081	4.19728
NHLRC3		6.23894	0.270083	3.09894		1.73078	3.15839	2.96656
TBKBP1		4.50068	2.47646	2.64337		0.775445	2.30343	7.6416
SPRY2		4.05159	1.37885	4.22169		0.125604	0.43186	0.245537
LCK		1.55089	2.68806	5.41996		62.3737	37.4181	80.2017
CACNG8		1.7094	4.19719	3.77622		0.000913075	0.00385697	0.000913713
PKNOX2-AS1		2.53623	3.12112	4.03727		0.0136291	0.0575715	0.0136386
EXOSC8		7.27414	0.354167	2.07532		8.23113	5.92745	6.93542
TBC1D17		2.77778	2.0202	4.92063		6.92159	6.34369	7.70497
SLC32A1		2.29592	1.661	5.78102		0.0137903	0.0291262	0.00310499
ARL15		3.83022	0.712632	5.19564		1.22466	1.46111	1.75407
CD164		5.51728	1.23457	3.01145		25.0184	25.863	21.4487
HSPA6		3.11448	3.00412	3.65226		0.112283	0.3162	0.254685
PAXIP1-AS2		5.19173	0.202429	4.40048		2.15735	2.28139	2.56495
TBCB		4.88372	2.32558	2.61628		8.10833	8.47536	11.8786
HIPK1-AS1		5.22663	0.699301	3.93961		0.71579	1.05644	0.650127
MYC		6.02061	0	3.84704		10.7636	11.7415	7.49541
EXTL2		1.87047	1.35306	6.66198		0.453433	0.573836	0.732981
TXNDC9		8.17079	0.328947	1.40621		2.01053	2.15648	2.64894
EIF5B		8.17079	0.328947	1.40621		4.62109	9.04444	5.68324
PRH1		5.95238	0	3.98352		2.34204	1.77409	2.97163
PRH1-PRR4		5.95238	0	3.98352		3.39496	2.66429	4.30841
ZMYM5		3.375	2.96346	3.61279		5.58543	4.24021	5.29994
SOCS2-AS1		2.77778	4.16667	3.03309		0.54649	0.530455	0.479386
JAG2		0	0	10		0.198373	0.0820379	0.44561
DDB1		0	10	0		2.93004	3.77004	4.47642
RAP2B		0	0	10		4.31399	7.60563	8.23743
PLCB2		10	0	0		17.9256	25.7196	23.1684
ALOXE3		6.56241	0.85202	2.59463		0.018881	0.00897259	0.0188942
CFAP99		2	1	7.02381		0.0229601	0.0484935	0.00344642
PRKCQ-AS1		8.21429	0	1.81818		12.7388	9.70846	8.25737
ESRRA		2.7083	0.701161	6.70019		4.18517	4.23103	5.46884
AUNIP		6.75789	2.17818	1.21857		1.0503	0.934023	1.26123
PRR11		4.88584	1.66558	3.67644		0.160951	0.689071	0.291656
GBP4		8.40928	0	1.83372		4.9809	5.97736	6.95696
MRPL18		3.23787	2.44022	4.62433		5.29218	5.67053	7.11068
SUFU		6.04283	1.22235	3.04209		1.29653	1.44154	1.1448
FOXO6		0	10.3175	0		0.0370062	0.0625279	0.10369
BCKDHA		5.55556	4.7619	0		4.0995	3.21452	5.5732
TCTA		7.65259	0.238095	2.45455		6.78074	4.35306	7.4999
TIMM23		7.5	0	3.0303		6.31788	4.96943	7.82656
SART3		5.331	0.229183	4.98918		3.52717	3.18093	4.18427
PBX3		6.67216	2.38642	1.49254		3.93249	3.03757	2.26075
PIGL		9.16667	1.42857	0		2.86154	3.02341	2.33896
ACTR1A		7.37927	0.896929	2.32133		4.61854	5.20655	8.23175
TTI2		5.26323	0.844016	4.50557		0.994182	1.01216	1.03063
ST7L		4.71373	1.69062	4.23354		1.18161	1.06758	1.07295
KIF9-AS1		6.57651	2.65362	1.42747		0.179366	0.229597	0.2502
SEPT7-AS1		9.34648	0.787037	0.580808		0.506026	0.212828	0.195099
PPP1R9B		0	7.40741	3.33333		11.8328	17.5217	18.1944
ORC4		6.68555	1.78941	2.28305		2.54526	2.00567	2.33487
MEIS2		3.47309	3.71108	3.64767		0.000739643	0.00312437	0.000740159
MYOD1		3.86905	1.5625	5.43155		0.00443457	0.0208137	0.00443767
PCDH9		2.01485	4.15646	4.69191		0.0344134	0.0533014	0.00717447
PBLD		5.44578	0.606418	4.83301		0.435811	0.804502	0.252398
SFRP4		2.66667	7.10878	1.11111		0.00221483	0.00935577	0.0221637
FENDRR		7.45614	1.24269	2.19298		0.00117537	0.00496496	0.0011762
B3GALNT2		6.25	4.6875	0		0.452886	1.13732	0.565335
ISY1		9.28957	1.24072	0.424511		5.89514	4.89815	6.83231
ISY1-RAB43		9.28957	1.24072	0.424511		8.71548	5.19776	7.16369
RAD21-AS1		2.98721	3.05883	4.91368		0.0971292	0.130546	0.0751068
C9orf106		9	0	2		0.0112866	0.0119191	0.00564723
HTRA2		3.8322	2.44589	4.72879		6.0915	4.97141	8.47783
DDX23		5.18238	0.940623	4.88683		10.0122	8.67444	12.8476
PRDM12		5.34993	1.87121	3.86242		0.00322563	0.0136256	0.0358654
BTF3L4		5.44547	0.169779	5.48783		3.03858	2.86961	2.48034
MAP1LC3B2		11.1111	0	0		0.352146	0.148752	0.328899
TSPAN4		11.1111	0	0		0.414762	0.35297	0.548841
SATB1-AS1		3.86905	1.51786	5.75149		1.65629	0.999486	0.927006
HMGA2		1.7946	3.0212	6.35017		0.0109464	0.00219028	0.00749487
HNRNPD		6.4886	0.940171	3.74653		26.9629	24.754	28.5209
THAP2		5.8954	0.932914	4.39644		2.03803	2.38914	1.72925
DHCR7		2.39071	1.38219	7.46327		1.26925	1.06329	1.57966
CHCHD7		6.52447	0	4.72412		5.39161	3.31656	5.37116
MRPL28		11.25	0	0		4.4112	4.59992	6.98897
ADAMTS1		0.510204	3.04945	7.7381		0.0075385	0.164526	0.0880106
RIC8A		0	0	11.2979		4.44301	5.2317	6.04151
MAP4K4		1.76632	1.65567	7.89227		8.98684	8.12013	6.61659
HIST1H2AG		5.73947	0.515062	5.07479		1.40013	1.31616	0.891974
OIP5		5.66425	2.798	2.92646		0.366163	0.636889	0.308942
PPP1R37		5.60182	0.681818	5.14815		1.50756	0.98709	2.01716
SURF1		10.3175	1.19048	0		10.1137	5.91764	10.9528
PIM2		0	11.5385	0		36.9587	22.4831	20.7035
RHBDD3		8.68263	0.232868	2.62808		1.71063	1.41783	2.18324
CYLD		4.45026	3.40314	3.70232		23.6991	24.9151	11.5497
TMEM147-AS1		7.16766	2.01974	2.39583		1.78796	1.98266	1.69052
MED20		4.30768	0.871932	6.43491		0.273423	0.548902	0.666427
CDH15		3.23129	2.97078	5.42791		0.00172573	0.0161994	0.00172693
MZF1-AS1		2.58772	2.69006	6.42439		1.19896	1.41455	1.58875
JHDM1D-AS1		7.29925	0.712105	3.70704		1.18942	1.51202	1.39174
STT3A-AS1		3.8103	3.57626	4.41704		0.206855	0.349515	0.206999
C9orf163		8.75744	1.60053	1.46212		0.0206935	0.0291376	0.0517699
DDX11-AS1		7.23296	0.265252	4.33796		0.0756411	0.0290472	0.0619314
F3		0	6.2963	5.55556		0.00277797	0.0117346	0.00308879
SUPT16H		4.26628	2.57532	5.03725		5.70716	6.14361	7.35904
ZNF576		7.92683	1.54341	2.43902		0.527703	0.376901	0.69134
C19orf54		4.26891	0.706583	6.93639		1.62231	1.59938	2.18652
LINC01063		0	1.92308	10		0.255002	0.107717	0.025518
NDUFS6		6.8322	1.37663	3.72225		6.29931	5.70936	7.89494
GDAP2		4.24624	3.80017	3.92781		0.870836	1.06785	0.794453
ZBTB1		2.79667	0	9.18367		18.7711	17.6323	18.6699
GNPTG		4.93827	2.72904	4.33862		6.00763	4.18536	7.12673
FKBP3		7.2198	0.596617	4.24024		10.9965	8.08705	11.3928
UBTD1		5.70437	2.1164	4.31025		0.395328	0.351563	0.400809
BAP1		2.42424	3.24675	6.46465		10.828	9.10626	11.3819
HIST1H3I		4.98509	0.961237	6.19273		0.582968	0.182411	0.43213
CDC20B		7.27615	1.88095	3		0.00177639	0.00750376	0.00177763
PRR12		4.89796	0	7.30159		5.06697	4.4657	5.74031
ADPRHL2		3.63636	4.54545	4.09091		4.87329	4.00025	4.92994
FGFR1OP2		6.05466	2.86272	3.35897		5.82737	5.50574	5.89093
RBM15		5.00026	0.493017	6.87965		4.25842	5.01679	3.97806
TMEFF2		7.51585	2.84415	2.02056		0.00120426	0.00508699	0.0012051
VPS28		3.04548	0.787402	8.62392		11.9726	9.16002	13.0035
VPS35		7.90309	1.57039	3.01549		2.68146	4.40598	2.84483
TMEM8A		1.25	5.59493	5.71108		18.4266	8.85085	12.7103
HIST1H2AH		7.31767	0.366883	4.87374		2.17839	0.871755	1.97339
HIST1H3D		2.90724	2.86208	6.80468		2.91484	2.55375	2.39832
HIST1H2AD		2.90724	2.86208	6.80468		3.18383	2.57534	1.53654
ISCU		5.20085	0.93847	6.45658		18.7517	14.0855	15.5
WAC-AS1		0	0	12.619		3.91388	3.96126	4.40543
ADM		4.9269	1.90058	5.83333		0.00293844	1.03437	0.0653442
NUP62		3.33333	2.96296	6.4418		3.22828	4.89428	4.46374
PP7080		9.16667	0	3.57143		6.50316	3.79462	4.72266
HHIP-AS1		3.82653	1.99245	6.95887		0.0170984	0.0240754	0.0051331
AP4B1		3.6515	3.43136	5.73427		6.58324	5.37601	7.51904
VIPAS39		4.72968	0.287634	7.81095		2.91319	2.87101	2.90562
AP3B1		6.14937	0.999726	5.74165		3.01063	4.44595	3.06375
VGF		4.86098	3.96483	4.11946		0.00656366	0.0124767	0.00295571
PSMC3IP		11.6005	0	1.34921		1.69342	1.588	2.51947
RNU12		5.47327	2.49127	5.02273		0.32075	1.91944	0.588452
C8orf44		3.99425	4.1133	4.89874		1.85984	2.03514	1.6697
C8orf44-SGK3		3.99425	4.1133	4.89874		2.16324	3.35728	2.02422
PBX1		6.42092	3.80093	2.80409		0.0334099	0.0864411	0.0363586
FST		5.08382	2.03716	5.90517		0.065756	0.0378768	0.00897299
ZWILCH		5.15489	2.18557	5.70733		0.486802	1.26008	1.36803
ACTRT3		1.38889	1.07186	10.6375		0.0752415	0.056088	0.0797231
WNT2		10	0	3.125		0.00265779	0.0249487	0.00265965
CSMD2		11.3182	0	1.81818		0.000439867	0.00825807	0.000440174
PLCG1-AS1		3.7037	0.925926	8.51852		2.73142	3.74342	3.35895
ZNF778		6.56867	2.97465	3.6304		0.418789	0.758155	0.699519
KCNQ5		3.1271	2.01339	8.08165		0.296584	0.490232	0.490351
OSTF1		12.1208	0.331126	0.794702		30.336	32.6541	42.4422
DLG1-AS1		0.694444	4.20371	8.38393		0.0157156	0.0221284	0.0157266
DDX6		2.90959	0.34965	10.0648		14.5914	13.7934	13.9513
MEIS1		4.39836	4.46674	4.46568		0.0957692	0.202272	0.116953
C9orf116		0	0	13.3333		0.0380862	0.100551	0.161979
DLX2		8.17113	1.42936	3.75355		0.0507944	0.0757282	0.0478398
FOXP4-AS1		5.09259	4.16667	4.16667		0.00855104	0.0361209	0.00855701
ANKS3		3.93466	4.45912	5.05539		1.57451	1.29112	1.82278
SIX5		11.4286	0.793651	1.23457		0.14474	0.115956	0.299672
HIST1H2AI		2.52199	0.591398	10.3533		1.02325	1.19238	1.14755
POLR3C		3.62241	2.63304	7.21439		3.71103	3.36873	3.84716
STIM1		6.37363	1.80995	5.29609		9.70423	10.4781	11.0873
CCDC127		3.80952	7.8469	1.85185		0.545196	0.633709	0.77168
HIST1H2BJ		6.46396	1.56471	5.51051		0.317598	2.01238	0.345863
NCAPG		3.89027	1.78885	7.93287		0.26148	0.571308	0.299558
WDR74		8.8346	0.11832	4.67377		12.7564	7.6083	9.04964
TBP		7.61304	0.602264	5.42736		4.21932	4.26723	5.49026
PSMB1		7.61304	0.602264	5.42736		19.4317	13.6749	20.3113
TMC8		0.181509	0.261494	13.2079		92.3609	60.7156	77.6206
LIN52		4.13225	3.52969	5.98993		0.978263	1.51282	1.63559
LIX1L		5.44218	4.7619	3.47826		3.43354	5.09236	5.49348
MEIS1-AS3		6.52366	3.83414	3.35169		0.0112966	0.0477184	0.0113044
TTL		5.56901	2.64096	5.52865		0.772787	1.33196	1.10298
NUDCD2		2.56629	0	11.1739		2.14555	1.95753	1.67427
HIST1H2AK		4.8458	1.62539	7.28755		1.67095	1.14459	1.01682
HNRNPA1		7.89578	0.244366	5.64071		227.273	150.376	186.376
UBTF		2.71586	2.6455	8.44444		11.7458	9.5898	16.8742
GABPB1-AS1		8.40181	0.745874	4.74025		2.68717	3.45637	2.28636
SNHG10		13.9198	0	0		2.21738	1.09855	2.05
METTL4		4.81075	4.78278	4.33792		1.94566	1.76818	2.21852
FAM86B1		4.51674	5.42843	4.00015		0.169849	0.124007	0.11541
HAR1B		5.32053	1.23457	7.40741		0.544726	0.167346	0.594661
ZNF345		4.95972	2.98152	6.02388		1.08444	0.957311	1.24826
FAM76B		3.14022	2.6109	8.21401		8.35268	8.58654	6.56394
CCNO		6.1757	0.975057	6.82001		0.00441496	0.0186495	0.00441804
KLHL7-AS1		5.36101	2.46806	6.1563		0.121136	0.0146199	0.107367
GAS1		5.93585	1.22685	6.85856		0.0376685	0.172377	0.125649
FAM173B		7.92824	1.36905	4.73742		1.20027	1.05057	1.22996
TMC6		0	0	14.0476		28.4628	23.9424	28.9436
NDRG2		5.92593	5.01733	3.16178		1.2694	2.07039	0.908022
TTC16		5.625	4	4.5		1.01836	1.6536	9.39747
GNB2		0	0	14.1667		18.6116	17.2667	24.1604
LINC00599		2.9064	3.40017	7.93382		0.00193101	0.0362529	0.00193236
RORB-AS1		9.11648	3.26224	1.86275		0.00677985	0.0286391	0.00753843
SNAP25		2.28261	6.45092	5.54865		0.00237911	0.0446654	0.00238077
FMR1-AS1		0	14.2857	0		0.0148707	0.062816	0.00334824
TRAPPC1		13.3598	0.925926	0		13.1406	12.5805	20.756
SLC40A1		4.81951	6.6655	2.85714		4.79569	4.87397	1.0562
TESK1		5.14706	3.63607	5.5719		3.7805	4.7624	6.8985
PCIF1		10.6339	0.146199	3.59649		9.68457	6.76578	10.4665
PPP2CA		3.65385	3.76166	6.98718		19.7844	16.2298	13.4953
BOP1		0.649351	0.197628	13.5841		3.68002	4.29731	4.42819
FZD7		0	0	14.4444		0.0528903	0.135993	0.172589
YIPF3		5.23946	4.43766	4.83365		5.99937	6.28646	8.01057
SUGP1		4.32099	5.96708	4.2328		3.31535	1.95266	3.89299
SHOX2		3.22469	4.88203	6.41774		0.00158309	0.00743022	0.00352042
MTA2		14.5455	0	0		17.9325	16.2738	20.5403
FOSL2		11.3524	0	3.2		5.13077	13.3663	12.007
ABT1		8.28021	3.22146	3.07692		10.2493	4.99552	7.24213
ZBTB8OS		6.71778	3.49494	4.36732		2.11108	1.99583	2.87961
MLLT3		6.60039	0.818713	7.17045		5.20971	3.28255	2.87381
HES4		4.05405	3.78378	6.75676		0.730246	1.64292	0.254176
DLL4		1.5873	3.80952	9.20635		0.00933524	0.00788669	0.0168152
NPIPB9		4.87288	5.08475	4.66102		0.0877794	0.0706273	0.0250973
SLC35A5		4.5538	2.91455	7.19507		1.5744	1.76884	1.52244
CDC40		0	0	14.6684		3.83857	3.44846	3.47833
DLX2-AS1		4.40568	2.8836	7.3934		0.00840702	0.0355125	0.00841289
PSMA2		6.01732	2.74549	5.92747		4.05346	3.56021	3.72196
GABARAP		11.2391	1.10306	2.3606		25.6863	25.1116	27.503
URB2		5.46537	3.57932	5.69264		0.978943	1.06191	1.26375
PNMA2		4	7.42857	3.33333		0.00159062	0.00671903	0.00143256
GLRX		5.41667	1.66667	7.70563		3.09529	2.85115	4.70485
RNASEH2B-AS1		10.4754	3.2182	1.10212		0.150333	0.0747094	0.0796437
SRP54-AS1		4.15739	2.76207	7.88284		0.749478	0.585295	0.693279
TUBB2B		9.31973	4.36508	1.19048		1.0678	0.205025	0.4088
CLTC		6.45535	1.53899	6.90005		4.08465	6.71736	4.67947
KHSRP		0	0.208333	14.7857		9.07633	9.64451	9.98763
LINC01311		12.0536	0	2.95139		0.313203	0.155649	0.540805
AKT1S1		4.89583	3.72159	6.45427		1.73862	1.76418	1.89772
MRPL32		8.86615	2.32638	3.89023		11.0788	8.26292	7.76961
CDK6		7.93056	3.4472	3.72069		3.80152	7.07821	3.91789
GORASP1		6.29628	4.82779	4.02139		2.45541	1.97134	1.62105
DLX1		4.34141	4.47481	6.3619		0.00728179	0.00922782	0.00218606
MRPL51		10.1538	0	5.02652		6.04192	4.39868	8.24474
AGBL5-AS1		11.4728	0.295858	3.42338		0.0654109	0.0828917	0.0872754
AGBL5		11.4728	0.295858	3.42338		2.60696	2.05769	2.62727
TACR1		1.90476	4.26587	9.02905		0.00150465	0.0141241	0.00836499
EFCAB7		8.7959	3.57217	2.90629		0.916345	0.749183	0.910757
LINC01185		8.35213	0.404858	6.54762		0.00393626	0.0166274	0.00393901
CAMK2N2		11.1905	1.70068	2.44898		0.00586393	0.0247701	0.0456402
RAP2A		15.3515	0	0		2.08389	4.5494	5.75065
TFAP2A-AS1		3.42342	6.7846	5.17994		0.00472025	0.0199391	0.00472355
NFE2L2		6.84295	4.51162	4.04444		4.07724	4.30889	3.52535
APAF1		1.42461	1.22275	12.7583		2.97486	4.4463	2.90507
USP3-AS1		7.01677	4.07407	4.3253		10.2576	8.36803	6.25099
SAP30		8.11645	0.615042	6.7044		1.10926	3.29418	3.80775
HS2ST1		8.87665	2.42202	4.15331		1.90645	1.92246	1.94842
TFB2M		6.18615	1.96705	7.30638		3.3854	3.85402	3.09464
DR1		2.77778	5.55556	7.14286		5.32817	5.34088	4.70981
RPUSD2		3.37302	6.85171	5.28274		2.47058	2.20503	3.03761
COX14		6.66667	4.16667	4.7619		10.2718	4.64638	11.3383
IRGQ		9.58333	2.6837	3.33333		1.93415	1.92574	1.09687
TYW1B		6.08141	4.26398	5.25685		1.10313	1.34616	1.01668
UBQLN4		6.8254	2.77778	6		4.38669	4.89109	6.23314
LAMTOR2		6.8254	2.77778	6		5.2578	3.91017	7.29936
EPB41L4A-AS2		2.29167	3.04487	10.2679		0.00572111	0.0241668	0.0127224
KDELC1		3.09524	3.28213	9.23895		0.146214	0.174204	0.228854
WDR6		11.1905	0	4.44444		18.921	15.1737	16.9552
ARRB2		3.78079	3.86275	8.03452		16.6825	16.5049	22.8405
PPAT		10.4165	1.30814	4.03654		1.2612	1.4611	1.44984
AP4E1		12.7333	0.406176	2.64793		1.68823	1.88981	2.08884
KARS		4.41157	0	11.4031		20.2019	17.1797	19.1215
WNT7A		5.37815	8.11158	2.35294		1.2345	0.613979	0.141572
ICAM2		5.41422	2.02811	8.41962		10.0808	7.21274	8.59275
MUC1		5.37143	4.6303	5.87546		0.171198	0.270194	0.224031
GPR108		6.15385	3.17949	6.5641		5.23938	5.36673	8.52373
PFAS		5.73718	0.716783	9.45018		1.49753	2.06804	1.65227
POLR3A		4.5584	3.57152	7.77454		1.60623	1.8749	1.72785
DCLRE1B		4.63726	4.75737	6.53073		1.49328	1.1512	0.935359
ZHX1-C8orf76		5.09091	7	3.85238		2.8864	3.4836	3.50445
ARV1		2.77778	2.17087	11.0185		1.80876	1.77334	2.85581
SLC25A29		0	16	0		0.265591	0.518186	0.805672
KDM4D		7.61643	1.86758	6.56276		0.0655573	0.0629373	0.0477113
SNHG1		10.3732	1.33283	4.37282		65.4215	36.7769	38.1667
FAT4		5.36518	5.22407	5.49694		0.00431855	0.0570069	0.00810293
MYO9B		0	3.83523	12.252		12.3655	15.2421	16.7286
TBR1		3.10841	8.39888	4.61189		0.000831945	0.00351426	0.00185006
HMMR		6.05603	4.08292	6.01593		0.187131	0.07619	0.0451233
WDR31		7.36961	3.64672	5.14347		0.125924	0.0607913	0.0432042
LINC01136		1.96581	2.13456	12.0966		0.100953	0.0825368	0.0488822
APLF		4.77411	1.58897	9.83877		0.563407	0.369899	0.433184
ANKRD34A		6.33744	3.64409	6.22749		0.340289	0.570896	0.485432
CTU2		10.3175	2.22222	3.7037		1.80145	1.41154	1.95104
IRX4		3.36735	3.65646	9.22271		0.00283718	0.0133163	0.00283916
SMG7-AS1		4.85261	8.11435	3.33365		0.152142	0.155128	0.272997
ZFC3H1		7.15821	1.67613	7.53425		6.89003	10.9665	7.08401
INTS9		4.80525	4.72735	6.86349		1.56495	1.40618	1.84847
TOB1-AS1		9.16667	0	7.24155		0.346869	0.43608	0.5248
EXT1		5.05102	4.71707	6.64286		0.660892	0.567347	0.389345
DNAJC22		0.851064	5.24316	10.3343		0.00159542	0.0067393	0.00159653
TP53I13		3.15789	2.92398	10.3822		5.44289	7.77598	9.4846
DNAJB4		5.92375	5.00167	5.55669		1.80156	0.693625	1.07746
YY1		5.08826	5.21282	6.23793		10.0831	10.6008	9.80903
CDKN1B		10.5882	0	5.95281		87.8158	46.2201	42.885
C18orf65		1.19048	5.35072	10		0.00384714	0.180566	0.00427759
ABHD14B		4.84751	3.6859	8.00815		14.2025	8.34855	12.583
CIC		2.61693	2.60139	11.3253		6.23541	5.08545	6.2884
MDGA1		2.75	0.486111	13.3185		1.04898	0.0396336	2.10004
PSENEN		14.1717	1.03155	1.38249		4.09314	3.31172	6.27154
YPEL1		12.2992	1.40171	2.89683		1.95633	3.57913	6.96403
BROX		4.24444	5.0901	7.27934		6.52547	6.54114	5.99507
UFM1		7.47578	3.47302	5.70846		13.4124	14.1233	11.9505
WNT3A		16.6667	0	0		0.00302663	0.0115064	0.00272587
ZBTB9		0	0	16.6667		1.39265	0.920346	1.54978
PDLIM2		0	0	16.6667		2.11178	2.41773	2.94265
CCND2		0	0	16.6667		12.3	14.7333	10.667
ZEB2-AS1		4.91619	5.61674	6.14144		0.198451	1.24346	1.02936
ARL8A		10.9694	0	5.71429		7.84064	8.40813	9.36587
GGN		2.85714	4.7291	9.25		0.0797833	0.153189	0.108871
ANKRD37		9.88877	3.01917	3.9488		3.40517	2.25203	2.56771
SNRNP25		6.97243	5.85901	4.05405		1.18031	1.42102	1.58452
PITPNA-AS1		7.17949	1.0989	8.60806		7.08944	2.62813	4.84974
OTX1		4.84388	6.48478	5.61488		0.00165253	0.00698053	0.00165368
ATP6V1E2		16.9841	0	0		1.07	0.986273	0.749688
PET100		12.1849	1.96089	2.85948		9.69752	4.23822	9.7043
ZBED5-AS1		4.04241	2.50065	10.5319		1.05421	0.901906	0.836838
VPS26B		8.80952	3.03388	5.36765		5.87909	6.95588	10.1172
PFDN2		8.69217	2.82129	5.70457		16.634	10.1881	16.239
SDHAF1		0	0.892857	16.3265		2.59787	2.44981	4.14201
FGFRL1		7.8312	4.6953	4.72731		1.75983	2.12523	2.1724
RAB20		11.6071	5.71429	0		0.303987	0.37041	0.233999
PTTG1IP		10	2.5	4.85714		10.0006	13.5974	8.38818
RIPK4		8.63971	4.29459	4.45567		0.66011	0.13942	0.0726628
GBP2		10.1371	0.694444	6.57407		16.0033	14.3288	18.0223
CPNE8		6.72936	3.21935	7.48448		0.659814	1.20897	0.403025
SLC25A19		8.70039	3.51367	5.22192		1.03031	1.10783	1.6068
KRI1		5.83953	0.877976	10.7629		10.0096	8.39843	13.694
DPH7		14.1833	1.75287	1.54821		5.76071	3.97053	6.52675
MYLK-AS1		8.01667	4.27835	5.25176		0.344097	0.650258	0.425891
TLCD1		8.42217	0.909737	8.22317		0.162454	0.371709	0.223531
ABTB2		12.2584	1.38462	3.95833		0.123127	0.150756	0.0910706
COL13A1		3.54121	4.07407	10.084		0.0107826	0.0325338	0.0169559
KLF10		7.41286	3.42918	6.86613		4.36499	16.4438	6.64412
SRP54		4.19095	3.78352	9.79199		4.62481	5.00896	5.24298
FGFR1OP		6.66667	0	11.1111		0.73936	1.29081	0.787327
IRX3		3.58035	8.27942	5.92669		0.00274362	0.0643859	0.00274553
MYNN		7.52882	2.74144	7.53679		3.8284	3.0093	3.21581
ATE1-AS1		4.60793	8.10559	5.10526		0.13997	0.315335	0.112054
USP15		4.33641	5.03412	8.45575		6.0073	6.15234	3.64119
ALOX12-AS1		8.05008	1.00575	8.81528		1.46752	1.15358	1.3388
CEP95		5.22321	0.677083	12.0111		8.0085	5.88738	6.06105
TOP2B		6.50038	2.5727	8.88889		21.7653	19.8653	21.4528
SAMD5		11.4462	4.53782	2.03431		0.00126371	0.00533812	0.0012646
MED19		6.75595	7.5	3.76984		2.19477	2.28081	2.48648
FZD2		3.9418	9.17769	4.91823		0.016807	0.354976	0.0588654
ZCRB1		8.0544	5.54929	4.43477		5.34404	5.2259	6.17553
INTS7		8.64981	2.58337	6.80747		0.935696	1.64453	1.2741
ZNF516		4.03934	5.71158	8.32117		1.15124	2.29922	0.812701
TIMM9		7.41812	4.2444	6.42279		8.43629	5.59783	7.03317
APOPT1		1.06322	4.65527	12.3786		1.74909	2.00202	2.04165
GAD2		7.03122	4.7075	6.40949		0.00129991	0.00549103	0.00130082
RABL2B		10.1083	0	8.0608		4.25563	3.94651	4.1769
SNHG19		9.61039	3.78985	4.77273		7.10964	4.60348	7.29636
RPS3A		11.443	0.569462	6.19761		755.251	398.777	506.896
HIST1H3G		14.0768	1.16666	2.98484		0.022084	0.0155477	0.0184162
KIF26A		4	7.57937	6.66667		0.0131351	0.443878	0.0249741
PPP1R12C		11.3365	2.97939	3.94105		7.39698	7.63683	8.61706
NDUFA7		6.49399	4.12162	7.66731		3.88566	3.41442	3.76126
BRD8		8.38955	3.23484	6.67626		2.34761	2.21316	3.2945
POU3F3		4.80635	4.74802	8.76313		0.00160989	0.00680042	0.00161101
TRNAU1AP		5.77682	5.30932	7.25624		3.0136	2.5912	3.21964
LINC01388		8.80952	1.76984	7.78571		0.0191987	0.0901093	0.0192121
EWSR1		11.7093	3.26606	3.39465		15.1442	13.1341	16.3768
ANXA2R		13.5621	0.624134	4.18574		15.7249	5.12165	15.3265
ALX1		6.57955	5.42645	6.40845		0.00552711	0.0259415	0.00553096
TRIM41		16.5385	0	1.92308		2.14037	1.67474	2.7134
VPS13C		5.04655	4.83995	8.60043		5.57667	9.70295	7.04549
ARFGEF2		6.38538	5.78403	6.32147		5.11214	6.2818	4.33937
SNX5		7.25622	4.43395	6.82503		4.44094	4.73223	4.71984
SPHK1		1.85185	5.55556	11.1111		0.0361715	0.331054	0.241312
PSMA3		7.92207	2.79432	7.84307		8.30504	10.8046	9.01978
EPHB4		4.96753	3.58242	10.0124		1.47143	1.14175	1.49178
MBD4		5.52029	2.835	10.2276		7.81373	7.26029	6.98832
KLHL35		3.80952	5.56958	9.20635		0.112664	0.126414	0.135644
SCO1		6.31617	1.50169	10.8046		1.7913	2.06665	1.90366
DGCR8		12.8673	2.12766	3.68794		2.79263	3.77161	5.52726
ZNF79		10.8119	3.76667	4.13333		1.04083	1.0096	1.3386
MYBPC2		2.77778	5.55556	10.4167		0.0095729	0.0101093	0.00215541
KCNK12		8.89137	3.31543	6.59115		0.103542	0.0672888	0.0531355
IZUMO4		7.77778	4.77273	6.25		1.66909	0.690165	1.07397
RANBP3		5.88235	5.88235	7.05882		3.76656	3.27274	4.29402
BTN3A2		5.42882	4.02829	9.3815		19.0096	18.3222	30.7064
RBM26-AS1		12.6145	2.92735	3.32184		0.440506	0.400165	0.338906
EIF2S3		11.4322	3.6551	3.78151		30.0574	28.438	26.8863
ELP5		9.79167	7.44444	1.6369		5.0654	3.27727	5.86457
HIST1H2BI		15.0099	0.602477	3.27799		1.25774	0.196774	0.862388
C17orf102		6.66667	2.40741	9.88889		0.00222018	0.00844056	0.00199956
TMEM132E		6.66667	2.40741	9.88889		0.0329171	0.0408962	0.0271272
NCSTN		7.79437	5.6783	5.51651		5.39671	7.47015	7.03615
VAMP4		6.11612	6.35249	6.52822		6.69641	6.61209	6.91453
SSRP1		10	1.31579	7.75641		9.05933	7.36904	10.2215
TPMT		8.096	5.85491	5.12821		3.13006	3.99483	3.68499
HIST1H1D		6.50504	7.16578	5.40919		20.0799	10.6378	11.4003
KCNJ2		3.02342	5.6395	10.4654		0.00159119	0.0336072	0.00143307
ASF1A		7.84179	1.12908	10.1728		4.7138	4.25937	5.09813
ORC6		8.27771	4.1136	6.76553		0.442777	0.678549	0.480182
SEPSECS		5.18708	4.06658	9.90437		2.63004	3.10975	2.21009
GMPPA		7.90673	4.0661	7.24255		2.24224	2.29933	3.22495
BCL11B		14.0258	1.98135	3.24988		27.1057	22.601	23.2911
ENO1-AS1		8.99471	0.555556	9.74427		0.467057	0.246615	0.27264
TTF2		11.7548	1.90646	5.64053		1.21854	1.2408	0.93068
CYP1B1		9.61153	0.568182	9.15205		0.00132801	0.529808	0.0339618
CTSC		6.31736	4.92197	8.09308		2.37761	5.07093	6.58731
EXOSC6		0	0	19.3333		5.88448	4.26285	5.5715
HMX1		3.2672	10.4893	5.60606		0.00372512	0.0157355	0.00372772
SPAG7		13.4053	3.30499	2.67663		6.13756	3.86639	7.88904
WNK1		5.12142	4.51475	9.75605		8.12994	12.0673	8.97606
APTR		11.8828	3.04196	4.48206		0.652674	0.471591	0.601567
LRRC10B		5.71429	4.45076	9.24854		0.00359922	0.0152037	0.00360173
MARCKS		7.66449	6.35062	5.40409		0.166065	2.14829	0.081013
ID2-AS1		6.38889	0	13.0556		0.0301546	0.0181968	0.0560406
CYTIP		7.21959	2.82729	9.39914		33.5574	28.803	21.7992
HIBADH		0	2.85714	16.6667		2.90327	1.90413	3.16142
KCTD15		6.85874	7.24666	5.43444		0.284782	0.768722	0.123723
FXYD7		5.93074	3.92751	9.76912		0.988755	1.75419	1.95415
RBM38		0	0	19.6429		46.5476	23.8645	28.0393
ARRDC1-AS1		10.2088	4.59572	4.84499		3.18976	2.43412	4.26342
BHLHE41		11.3004	3.15915	5.23504		0.0112387	0.047474	0.00202438
CNOT6L		11.7415	1.66241	6.31318		10.2032	12.7459	14.2319
PHPT1		13.0952	6.66667	0		4.50932	4.68814	8.77761
PKNOX2		6.28055	6.30903	7.19275		0.00122158	0.00516013	0.00122243
POLR2J3		10.2877	0.639553	8.89881		3.57089	2.6804	2.12085
PSMC4		7.69481	5.67924	6.47383		10.8147	8.88847	11.6444
RGS16		6.01504	7.40431	6.43275		1.87573	1.6063	1.22209
SNAP29		5.33333	8.13781	6.38095		2.99386	4.57878	4.03046
CFAP52		10.1296	3.10404	6.62643		0.00259476	0.0109607	0.00288508
SMCR8		12.256	1.77493	5.82937		4.26743	5.78635	2.51094
TLE1		5.6177	8.2718	5.98165		0.121191	0.779355	0.456141
FAHD1		6.50794	4.95833	8.44312		1.16511	0.752423	2.30554
HMGN4		11.9354	4.55098	3.43126		17.783	24.7745	31.0322
COL15A1		0	0	20		0.00120046	0.0507093	0.0253608
FOXC1		0	0	20		0.0020343	0.0085932	0.00452383
PDGFA		0	0	20		0.00427563	0.0180609	0.0513434
KIF18B		0	0	20		0.032408	0.104685	0.0247999
HOXA7		0	0	20		0.0956972	0.0932861	0.0589317
FAM53A		20	0	0		0.157008	0.079587	0.0921755
DOCK7		20	0	0		0.522243	0.753614	0.359496
PARD6B		20	0	0		0.659078	0.531427	0.490426
DUSP7		0	0	20		0.905005	1.41367	1.25468
THAP7-AS1		20	0	0		0.939608	0.667808	1.14324
DLGAP4-AS1		20	0	0		1.44563	1.07673	2.08069
ZNF319		20	0	0		1.64235	2.16633	3.28076
CYHR1		20	0	0		2.94231	2.16402	3.25468
LRRC45		20	0	0		2.99002	2.72357	4.01656
MAPK12		20	0	0		3.50952	3.16224	4.5306
FBRSL1		20	0	0		5.89381	5.03242	5.5479
KIFC2		20	0	0		8.018	7.90676	9.88871
RHOT2		0	0	20		16.4069	12.7729	18.605
SMG7		8.1803	5.47381	6.35222		6.26957	7.1212	6.47896
MT2A		9.70588	0.910364	9.39542		8.20459	6.11772	17.3504
TP53INP2		6.87245	6.61905	6.56116		12.0518	6.42785	6.6224
UQCR11		5.09524	0	14.9683		12.6512	8.33724	13.1622
PAX5		4.44444	3.33333	12.3022		0.0133116	0.253036	0.0161754
IQCB1		3.79423	5.60154	10.688		6.08874	6.06111	6.59394
CCDC47		10.8764	4.13663	5.11133		2.46252	4.05672	2.97314
USPL1		7.4048	5.74024	7.00395		5.71057	5.31014	5.58114
CDC123		8.62741	5.00108	6.53988		6.2089	6.98564	8.79531
FUT8-AS1		9.4174	0.840336	9.94333		0.774919	0.554362	0.48779
HRK		0	5.20833	15		0.00116543	0.00546993	0.00116624
HLX		7.44013	7.86973	4.90503		0.0313571	0.198686	0.00156895
GPBP1		6.7233	3.55705	9.94472		13.1603	11.2769	11.1895
SHC1		8.80288	4.66673	6.75926		10.1412	9.17712	9.82311
CD55		16.7857	3.47222	0		12.6963	9.14031	9.57651
AP1G2		11.0538	4.22815	5.0735		19.04	16.2508	20.7399
IRX5		3.76681	6.39182	10.2223		0.00280726	0.0263518	0.034335
RBM39		10.1548	2.98184	7.28157		42.7647	36.7242	32.5565
MPHOSPH10		12.4607	3.63719	4.39394		4.47597	4.11514	4.41258
PNO1		5.07513	4.78402	10.6587		5.23351	4.49994	3.55676
MAT2A		16.2678	0.240385	4.07791		15.4421	19.9666	14.7523
MRPS18C		8.2716	2.91797	9.43834		3.3027	2.67313	2.78124
VAV3-AS1		5.58271	5.40845	9.64912		0.0143361	0.0545023	0.0573846
HIST1H4H		8.14204	3.85459	8.72453		0.581174	0.377687	0.536843
CD27-AS1		6.83333	3.80952	10.0899		10.0006	4.59364	8.43509
NDUFAF7		8.73438	6.91306	5.10547		2.4476	3.81939	2.74362
ST8SIA4		7.2549	0	13.5224		1.3162	2.27972	2.75272
FUBP1		8.95486	5.69372	6.13524		11.983	14.2373	10.3488
ESRP1		7.51701	3.83553	9.46429		0.00163829	0.00768933	0.00163944
GRIA3		0	20.8333	0		0.00123175	0.0052031	0.00123261
PSMD3		9.99546	5.14567	5.71429		5.70987	5.47481	6.89634
SHH		6.02573	6.37621	8.4632		0.01233	0.0372027	0.0475918
NAIF1		10.1139	1.26812	9.53244		2.02185	1.31473	2.13362
BCL2L11		10.0939	3.87587	6.96208		3.17217	3.33867	4.09469
SLC25A39		11.758	1.84205	7.34399		12.2037	9.42983	12.177
MNX1		7.56614	6.46338	6.92641		0.00844748	0.00802877	0.00422669
FOXO4		0	21.0253	0		3.6454	3.65393	5.08291
RAX		6.54762	5.42569	9.09091		0.00214407	0.00905689	0.00214557
PTMA		12.2097	0.406608	8.47918		201.238	149.143	171.11
C9orf41-AS1		9.20635	2.60025	9.35185		0.135765	0.312813	0.111158
ZNF213		7.71825	3.26301	10.2212		0.466912	0.674889	0.691898
LMBRD2		8.8385	4.77496	7.59464		1.40683	2.02095	1.46792
RNF139-AS1		17.6201	0.961317	2.67472		0.366824	0.340139	0.43359
XPNPEP3		9.06888	6.20111	5.99507		1.18457	1.28815	0.956294
RGMB		8.00008	5.59612	7.6758		1.1347	1.2025	0.417989
TTI1		8.4127	7.43386	5.4321		2.49639	2.64465	2.74993
NEK8		11.0644	0.885688	9.33573		0.785014	1.1534	0.932228
HEIH		10.1872	4.58995	6.5252		6.3816	6.60307	6.97736
NR3C2		10.9903	1.20083	9.1161		3.10667	2.89353	2.80642
PNRC1		4.42491	0.512549	16.4599		104.783	58.5961	67.9406
RPAIN		10.1392	1.9003	9.36004		4.61738	4.20261	4.26205
SOX14		7.33333	4	10.0794		0.00388646	0.016417	0.00388917
GLRX5		14.1795	1.58154	5.66716		4.65694	3.95277	5.684
STK24-AS1		11.4286	0	10		0.00694372	0.0293313	0.0625371
ICE1		7.34432	6.47131	7.6745		4.19366	5.23103	4.29278
PIK3R3		6.48797	4.54381	10.4656		0.0778428	0.323761	0.441018
DKK2		8.3373	6.65257	6.51432		0.00184919	0.00781128	0.0514024
PLAG1		10.6743	2.33162	8.53831		1.37648	0.579055	1.02713
ATG12		9.61808	6.10745	5.8204		3.15605	4.07414	3.77272
VMAC		12.2577	0.935673	8.36466		4.54727	6.46932	4.14859
CRNDE		13.5742	4.83346	3.15263		0.00788807	0.0999612	0.153925
TBX3		8.00595	3.6411	9.938		0.0013423	0.00630008	0.00134323
SMARCD1		5.60258	8.77513	7.2122		6.50869	6.83876	8.32007
ANAPC10		8.51555	7.60355	5.49225		1.67979	1.00897	1.55885
CDK7		10.119	0	11.4923		3.73685	2.79955	3.61955
KIAA0391		6.26308	3.88147	11.5431		6.96494	6.03544	7.05771
GPBP1L1		10.7403	5.44377	5.50756		7.43068	8.18497	7.20887
COG1		7.06767	4.91228	9.71842		6.23872	6.88091	6.71073
FOXQ1		6.38655	7.38817	7.94679		0.00465695	0.0196717	0.0046602
BCAS3		10.9407	4.29727	6.4995		0.649322	0.637869	0.91359
MASTL		10.6819	5.82418	5.25316		3.84193	2.68417	1.34757
PTGER4		8.82669	0.852167	12.0892		62.1947	41.2804	27.7932
ASPHD2		7.65152	7.36072	6.75926		0.452031	0.547151	0.661325
UBE2Q1		21.7857	0	0		8.76104	8.54931	11.2897
WT1-AS		5.42857	3.37602	12.9822		0.00143619	0.0471854	0.0014372
ARID5B		8.72908	2.15187	10.9451		6.12294	7.54852	4.18343
PSMD7		13.5879	3.41588	4.84141		14.3507	11.8339	14.2733
TLE3		6.02255	3.95783	11.8685		2.51304	2.44813	2.52536
HIST1H3B		13.2843	1.60975	6.99248		0.194323	0.0820849	0.0648195
APC2		8.14103	6.17216	7.60684		0.130191	0.112962	0.133803
FRA10AC1		10.6806	2.67089	8.58053		2.28882	2.29738	2.18571
CCDC40		6.2246	8.1204	7.66716		0.0187085	0.0150529	0.0240706
HIST1H4A		8.36958	3.75094	9.94152		0.22754	0.360437	0.483861
NUTM2A-AS1		6.38889	7.63889	8.06277		0.91707	1.33505	0.942338
CHMP5		7.38095	9.21462	5.49784		6.18957	4.70529	6.88871
CYP24A1		5.06803	8.25038	8.84921		0.0268099	0.00849368	0.0335358
TARBP2		13.6237	5.83624	2.7439		2.67307	1.73221	3.28288
SACM1L		8.41109	5.44343	8.35689		6.18119	7.6837	7.92001
RPL26		0	0	22.2222		313.572	141.693	251.812
UGDH-AS1		8.41615	5.72124	8.08489		0.12418	0.242102	0.114707
RNU11		8.721	6.05962	7.45407		0.135482	0.572297	0.0677883
PEG10		3.00595	5.88387	13.381		0.03582	0.112081	0.164622
IDH1-AS1		7.22715	8.48188	6.56829		0.0541928	0.0515067	0.0677883
RPS12		11.1967	0.0721501	11.0426		1351.2	803.42	972.882
PCDH7		7.02137	5.87554	9.45604		0.000652026	0.00918086	0.000652481
PLXNA2		14.3093	2.17617	5.88098		0.00965903	0.0897627	0.0695936
RTCA-AS1		7.10678	7.39484	7.88018		0.545451	0.886181	0.188942
KCNH5		0.877193	10.4494	11.061		0.000648268	0.00273838	0.000648721
CYP26B1		6.90341	7.79387	7.71297		0.00707802	0.0067272	0.00354149
LINC00884		15.2778	0	7.14286		0.103258	0.141116	0.130682
CCND1		11.989	4.68506	5.75706		0.284779	0.434614	0.229821
ZNF804A		7.97619	6.54762	7.93239		0.00945257	0.175688	0.00170265
CCDC148		10.423	5.60985	6.42741		0.0021073	0.00890156	0.00210877
MRPL43		10.3587	5.70868	6.42166		4.29174	3.19985	5.02793
PIGP		7.80864	7.91953	6.77553		0.723546	0.567746	0.554807
KIAA0319L		17.1309	1.16293	4.23307		4.60984	5.01415	4.51253
NEGR1		5.46342	7.01851	10.0466		0.0661405	0.0977857	0.0152229
IRF2BP2		17.8892	0	4.69136		50.7986	39.1042	32.0246
FBXO5		7.44984	1.65486	13.4834		1.09508	0.938848	0.810878
MMS19		7.01346	6.9414	8.63928		6.35098	6.78699	6.63325
C9orf78		0	8.33333	14.2857		14.8818	14.3869	15.4686
BARX1-AS1		10.641	5.85287	6.13755		0.00468701	0.0197987	0.00469028
EIF1AD		12.0672	0.930233	9.67142		9.29551	6.73769	6.49138
CDNF		5.45877	4.10291	13.1257		0.834665	0.475868	0.640527
COL4A1		8.69048	5.14001	8.88889		0.00433516	0.0778276	0.00542274
LINC01424		17.0833	2.34375	3.34821		0.0774653	0.0363583	0.163652
MRPL36		10.5184	4.9326	7.35375		1.75062	1.69411	2.26148
BEND5		6.40381	5.5091	10.9336		0.659952	0.561055	0.523346
SENP3		2.81385	2.5974	17.4423		5.40235	4.99738	6.86599
SENP3-EIF4A1		2.81385	2.5974	17.4423		52.6443	48.4573	52.7391
BHLHE22		7.6746	6.9067	8.28036		0.0024484	0.0103424	0.00245011
DNAAF3		6.66667	0	16.2103		0.00241874	0.0102171	0.00242043
RPL7A		8.08789	7.88948	6.9211		438.863	245.027	405.308
PAPSS1		13.2249	3.71479	6.04478		3.1664	3.23336	3.4367
TNKS2-AS1		11.5748	3.00184	8.42664		0.0699664	0.147774	0.0816845
RSRC2		11.4889	5.25107	6.2731		17.5817	13.7488	9.82915
ITFG1		12.411	3.16239	7.44544		1.52584	2.04554	1.57376
ZNF646		12.5092	3.50845	7.00671		1.95569	1.71474	2.84971
KMT2B		9.38244	2.87879	10.7798		6.58541	5.89688	7.17921
HAND1		5.65476	11.6758	5.71429		0.00459532	0.0215682	0.00459853
SRSF2		10.8204	4.26894	7.97939		74.2693	61.7385	75.3631
ZCCHC2		4.86037	3.79679	14.4274		3.45166	3.56725	2.8606
DHX29		8.59742	5.07208	9.42073		4.03776	4.80644	4.08185
HES2		0	3.125	20		0.0014771	0.00623949	0.00147813
CA14		13.451	1.30719	8.37136		0.405156	0.312949	0.363737
NCK1-AS1		11.2877	7.04307	4.80069		0.447119	1.02305	1.03779
FOXN2		6.94218	5.29385	10.9449		4.94299	8.21384	5.81163
FBXW2		12.512	4.74696	5.93591		4.32713	5.20862	5.20769
PTRH1		8.7585	8.04233	6.40212		0.533185	0.667335	1.94403
RBM6		8.7054	4.43854	10.083		14.8169	10.7857	17.9503
ATM		11.3877	5.00398	6.8361		13.9082	16.387	15.2596
STXBP5		7.75513	7.58704	7.88636		3.11471	3.5285	3.45618
CHD4		8.80231	6.39705	8.06037		13.9891	11.7311	17.2888
TMEM80		17.1429	0	6.12245		2.19509	1.76792	2.70924
MYL12B		12.0913	3.17294	8.01095		42.1229	47.0218	58.9749
PAX7		3.57143	2.85714	16.8651		0.00126512	0.00534404	0.001266
AP4M1		5.95411	5.94497	11.4121		2.67613	2.46886	2.95821
HMGA1		11.2959	1.80723	10.2555		24.0786	16.7533	19.3672
GADD45A		12.2646	4.08811	7.02614		9.23865	5.58024	8.41244
STKLD1		13.7341	2.86195	6.79493		0.299963	0.212599	0.177283
PDAP1		9.02958	8.04219	6.32699		17.6424	15.7218	22.5243
NKAIN2		6.67657	8.66296	8.11363		0.00194417	0.00821249	0.00194553
NOA1		12.7574	0.717787	10.0152		5.17893	4.37971	4.56365
DCAF16		6.75752	5.80108	10.9745		7.02408	6.74831	5.95399
HNRNPL		8.05749	5.66202	9.81417		25.9431	24.1092	26.288
E2F8		6.55738	10.8743	6.12022		0.0364394	0.0452723	0.0257399
SELPLG		10.1316	4.63876	8.78446		19.5948	35.5465	45.4019
DYRK3		9.30607	7.48305	6.77131		0.107297	0.186627	0.0905291
SLC3A2		10.2486	0.253187	13.0636		16.0378	12.5096	14.4111
MZT2A		13.7187	3.4375	6.4117		6.78835	3.82822	6.23116
UBXN11		8.54269	1.96561	13.0597		13.9752	13.2602	17.2017
march5		5.32107	9.50758	8.74669		4.01939	3.38276	3.81514
DNAJC14		19.1837	4.42177	0		3.79743	3.04178	4.49948
FANCM		11.9137	3.63704	8.14138		0.825788	0.925184	0.77393
LINC01158		8.86922	5.36073	9.47719		0.00946288	0.0399726	0.00946948
PTBP3		11.3612	3.62166	8.73747		12.4274	15.9378	13.696
CHRM3-AS2		8.42837	1.25087	14.1006		32.0325	15.8495	8.96335
TIGD6		6.74074	5.5291	11.5127		0.388241	0.403938	0.348321
SNRNP40		14.6744	4.38559	4.7507		3.04568	3.05215	3.94018
GCAT		8.35763	5.9265	9.56956		0.679052	0.178163	0.434728
WRAP53		10.8625	5.55526	7.48602		1.39557	1.33377	1.72473
PODXL		10.8173	10.1797	2.94118		0.0890764	0.261755	0.253205
HOXA9		5.20786	4.01669	14.7411		0.243165	0.173257	0.214018
LINC01184		20	4	0		1.5321	1.38019	1.3532
RPL10		0	2.27273	21.7487		366.883	206.042	298.088
SHOC2		8.04476	6.81885	9.18399		6.28939	8.0997	6.87925
GIMAP8		4.55525	4.40387	15.1167		4.59399	3.69121	5.70723
TBX2-AS1		5	3.34821	15.749		0.00662244	0.0279742	0.00662707
SUPT4H1		14.1667	4.43083	5.50495		13.0187	14.2081	18.9864
PDE6D		9.83609	3.80082	10.5055		2.82725	2.52534	3.91667
NR2F6		5	15	4.16667		0.182389	0.28016	0.57078
PEX16		12	4.52381	7.66667		5.24257	4.14293	5.92411
PLEKHA8		8.7422	6.50692	8.97197		0.626188	0.620503	0.584626
ZDHHC5		10.074	4.98433	9.23722		5.47907	5.9104	6.04068
SF3B3		11.5512	6.63139	6.12406		5.13266	4.56381	5.60174
NRN1		7.48404	7.65849	9.19197		0.0952972	0.16102	0.110622
RAB5B		7.39388	5.79146	11.1536		4.68085	6.48086	8.18203
TANGO2		11.8571	6.57099	5.93048		1.75838	2.26483	2.32644
POLR2B		13.2299	0.744372	10.3862		8.76881	9.92879	9.73504
TIMM44		6.7029	6.95971	10.766		3.48028	2.70711	3.36644
ZEB1-AS1		3.4662	2.48407	18.5569		0.669436	0.851275	0.547049
TPR		8.48961	7.5928	8.42632		10.138	10.2652	9.19378
HIST1H2AE		13.148	0.739161	10.6654		8.21924	6.00912	7.86345
SLC22A4		5.11111	4.98901	14.4762		0.108945	0.223128	0.0528588
CPXM1		5.69024	9.29012	9.61199		0.515891	0.313555	0.586818
TTC21A		7.67356	8.43179	8.51564		0.283203	0.322266	0.123771
FOXC2		9.46976	8.31452	6.83944		0.00322303	0.0136146	0.00322528
NLGN3		7.69231	5.88235	11.1111		0.715508	0.7018	0.576353
NCBP2		0.904977	14.7107	9.0954		8.31879	8.68601	8.36975
KCNH8		5.58494	8.55089	10.6124		0.00144341	0.0487774	0.00129997
SUCO		14.0926	4.33558	6.41279		4.92942	5.24246	3.86304
OTUD6B		9.58997	7.37181	7.92795		2.04392	3.55344	2.03195
ARID4B		8.43792	8.07307	8.38906		11.5781	13.1858	9.84104
TMEM170B		7.27712	9.57316	8.0938		0.409638	1.59141	0.375941
SYMPK		7.86553	5.87566	11.235		5.16847	4.9943	6.04022
RPP25L		12.063	6.12608	6.79761		2.64922	2.1283	3.12273
JMJD6		13.1601	3.88772	7.97419		6.04936	4.64094	7.12772
OARD1		8.51764	7.42885	9.07745		3.91531	2.75265	3.43476
COL12A1		6.63323	6.4557	11.9826		0.000639701	0.0180146	0.000640148
PCDH10		9.25004	5.56955	10.2989		0.000786012	0.00332023	0.000786561
CNTFR		10.6167	6.19167	8.35046		0.00378335	0.0159815	0.003786
KCND3		9.78076	8.39228	6.99509		0.046272	0.104881	0.0214581
LINC00473		7.32456	7.74436	10.119		0.00182511	0.00770953	0.00182638
GPR158-AS1		9.68254	4.04762	11.4583		0.00328264	0.0154071	0.00328493
HES1		12.4145	2.82446	9.95744		0.0645544	0.745346	0.103359
CDCA5		8.61244	7.6631	8.93142		0.293918	0.21011	0.187787
CDCA2		12.1248	6.95786	6.12767		0.104454	0.124696	0.0522636
RGMB-AS1		9.28513	8.88532	7.04188		0.0302869	0.0799605	0.00757702
EN2		14.7368	3.11331	7.37035		0.00235248	0.00993723	0.00235412
TTC32		10.959	6.82369	7.45644		8.58363	5.79458	6.27343
KCTD9		10.7732	7.97395	6.49227		3.84483	4.40452	3.80294
CSTF3-AS1		10.6914	7.45205	7.12304		0.0645544	0.0163613	0.0473729
CBX3		16.5579	0.861738	7.91816		19.2893	15.4433	16.3255
BMP1		11.9868	4.30108	9.06682		0.214992	0.707462	0.933076
TLE4		16.3484	4.26023	4.75689		3.2832	4.24441	3.77468
KLLN		16.9153	0.69077	7.77829		0.0809186	0.140231	0.0955091
NKX2-2		9.04762	8.06527	8.2911		0.00381772	0.0161266	0.00382039
ITGAL		14.6062	4.46552	6.34039		36.4808	55.8691	92.4498
KIF1A		10.3206	9.0182	6.08392		0.000646327	0.00273018	0.00143729
HIST1H2BC		7.3143	0.288208	17.8278		3.90502	3.9553	2.36381
SOX11		6.66667	0	18.7879		0.000916007	0.0171971	0.000916647
WBP1		25.4603	0	0		13.1328	8.82553	13.0472
PARP2		13.1629	5.57242	6.72968		2.46767	1.89441	2.02711
PJA2		9.56977	5.19547	10.7263		11.1211	12.0497	10.9569
EBF2		7.46677	7.6078	10.4553		0.00112854	0.00476712	0.00112933
PATZ1		24	1.53846	0		4.88986	3.33833	5.26608
DDX5		10.026	7.06076	8.4735		229.692	200.774	189.399
ITGB2-AS1		3.00991	3.33314	19.2267		33.1231	17.4512	25.6355
TMPO-AS1		13.5727	4.23965	7.80181		1.82927	2.33377	1.48401
SCAMP1-AS1		10.0825	8.10088	7.55556		3.27331	2.5311	3.81574
RGL1		11.4805	6.63841	7.63838		0.483432	0.43103	0.0686317
KMT2E		11.6656	1.25152	12.872		13.2895	16.4225	12.4235
BAHCC1		10.3278	3.87767	11.6194		0.0566444	0.214234	0.0415243
PPP1R13L		8.37563	6.85823	10.6584		0.435591	0.581054	0.342363
INSM1		10.1307	4.81793	10.9454		0.00282314	0.0132504	0.00282511
HNRNPA2B1		19.2555	0.556522	6.09689		69.4181	55.1023	67.2009
PTCH1		8.202	8.06005	9.65831		0.447689	1.35563	2.07515
ZNF468		10.7565	6.56098	8.63278		0.497392	0.731112	0.807145
IKBIP		10.74	6.17304	9.06459		0.370908	0.639315	0.561016
NDC80		9.19821	7.94302	8.86905		0.704996	0.749709	0.769624
PAXIP1-AS1		8.64049	11.8242	5.56548		4.09482	2.74162	3.5466
THAP5		10.5242	5.60568	9.92166		1.88536	2.11569	2.04241
COQ10B		9.76254	7.11307	9.19151		7.47874	5.35703	5.47758
HELT		8.8779	5.97334	11.2334		0.0064617	0.0272952	0.00646622
VAX2		8.00866	4.65406	13.435		0.00696309	0.0294132	0.00696795
GNAI3		8.88594	7.09355	10.1907		0.935608	1.30221	1.44769
NPBWR1		14.7487	2.57229	8.86111		0.00990779	0.0125556	0.0033049
MRPL49		14.7619	4.5177	6.95928		7.6294	5.44026	7.62608
UTP18		13.3333	6.25	6.66667		8.03591	7.09482	6.41299
TRIM23		14.3425	4.74877	7.17455		2.15437	1.73898	1.26544
PDK2		14.0563	5.12114	7.11468		1.8263	1.55933	2.2148
HIST1H2AB		11.0677	6.8903	8.34307		1.94191	1.33536	0.858652
ZNF700		11.6667	9.09091	5.55556		8.51847	8.97889	9.09164
HIST1H2AM		14.0981	0	12.244		2.16771	2.57534	2.62115
SLC12A2		12.2444	3.50165	10.6264		0.558374	0.811997	0.812748
TUBG1		15.3101	4.41174	6.65195		1.01218	1.02615	1.42173
DUSP6		9.16562	4.12851	13.0839		2.04993	4.76661	3.32243
BTG1		11.5376	2.57409	12.3194		163.622	72.2217	97.7946
PRKCG		10.8981	7.47129	8.08086		0.0288716	0.0665226	0.0183857
U2AF2		12.7439	0.792079	12.9618		17.5541	14.8758	20.5876
NR2F1-AS1		7.40442	9.71233	9.38961		0.00103454	0.00437007	0.00103527
WBP4		10.2208	6.54886	9.73684		2.62196	1.78638	2.17013
TYW3		7.74571	5.86215	12.9762		2.87216	2.78542	2.72795
NDUFS1		12.3655	5.49304	8.73691		1.85106	2.35583	2.19835
NEK1		12.0811	5.27406	9.27998		1.00584	1.16493	1.05807
GSTA4		11.0454	8.65766	6.9409		0.138721	0.224051	0.342962
HAUS8		18.3333	1.66667	6.66667		0.962307	0.548766	0.710999
MAPK11		20	6.66667	0		1.9313	1.85475	1.71461
SAP30L		9.6875	8.97727	8.09641		1.93903	2.39174	2.4005
COL4A2		10.5163	7.37696	8.87153		0.000917376	0.073197	0.00714012
CKS2		9.57299	8.28166	9.00501		6.23936	4.15826	4.88198
SLC2A1-AS1		10.7143	9.161	7.02381		0.155639	0.0334294	0.150468
EEF2		12.0044	2.05695	12.9673		358.235	259.345	296.092
YBX1		10.5675	9.0626	7.40609		124.138	106.82	115.593
POLR1A		8.24264	4.18875	14.6831		1.38569	1.67477	1.64415
SREK1IP1		8.80621	9.03462	9.28051		1.4694	2.63597	1.59296
CD48		13.2143	4.61905	9.38483		68.3363	45.2138	68.338
HIRA		9.52381	2.1164	15.6349		5.27201	5.7462	8.86375
NME7		10.4041	7.93434	8.94294		0.405265	0.450845	0.657855
ANP32A		14.5756	3.10425	9.61671		6.23679	6.49933	7.45947
HOXC10		4.68721	5.58809	17.0553		0.0266489	0.0144731	0.00342868
DCAF17		13.4184	6.67662	7.25646		2.43148	2.48206	2.54915
HSPBAP1		7.7196	8.15029	11.5192		2.37448	2.66965	2.46928
SIX1		14.8293	6.80436	5.79294		0.00147084	0.00621306	0.00147187
COL6A1		9.55556	7.5962	10.2857		0.994866	0.813834	1.97949
ZNF566		10.7245	7.1738	9.56296		0.590144	0.630445	0.870077
EMX2OS		5.52682	6.79392	15.1614		0.000905107	0.00382331	0.000905739
HOXD11		9.56044	5.71806	12.2228		0.00378515	0.0159891	0.00378779
ARL3		10.4308	0	17.0805		1.02961	0.955665	1.08116
SLFN5		8.4127	0	19.127		10.7187	14.8941	14.2852
LINC01081		3.75424	7.853	15.9983		0.0171756	0.0725525	0.0171876
CXorf40B		0	27.619	0		6.52911	4.42236	6.90884
C11orf54		11.8535	7.01889	8.74859		1.65619	2.11674	1.74376
DGKE		7.79511	5.54123	14.2852		2.30517	4.14867	2.70234
DLX4		16.257	6.20687	5.19757		0.0462699	0.0720083	0.058487
PAX9		6.49306	7.92939	13.3185		0.00132339	0.0124227	0.00588585
DRD1		3.96135	6.35611	17.4638		0.00197007	0.00832188	0.00197145
SDHD		16.8127	6.05229	4.93857		5.10916	4.3807	6.27662
PTEN		17.8571	0	10		7.4884	7.06509	6.17172
ZBTB2		10.3793	7.67443	9.85556		4.7472	3.90625	6.29091
LPXN		10.9714	8.9098	8.08592		17.1618	16.7294	24.9814
B4GALNT4		12.5	7.14286	8.33333		0.195838	0.328907	0.878346
HMGN5		3.125	21.7579	3.09524		1.02845	1.11712	0.698366
KIF22		10.2439	9.93031	7.80488		8.3534	6.92855	11.3722
C10orf111		11.4589	6.20832	10.3281		0.39866	0.481144	0.310861
NDFIP2-AS1		5.62161	7.78177	14.5972		0.0185305	0.0782759	0.0185435
EEF1G		10.6281	8.05708	9.34288		537.424	288.276	393.835
LBX1-AS1		7.90871	13.0932	7.07219		0.00231632	0.00978448	0.00231794
TFAP2A		6.97579	10.2341	10.87		0.00645779	0.0181858	0.00107705
SCAF11		11.7489	7.33256	9.00754		6.68954	7.91107	7.28707
MYBL1		9.39462	7.83152	10.8806		2.39903	8.9584	18.8634
MDH1		15.6593	4.11007	8.40194		5.87752	5.13829	6.2678
STT3B		7.05043	8.35495	12.7712		23.1661	23.7612	18.4232
AAMP		10.3571	7.45735	10.3663		6.6386	6.90019	8.70493
USP12-AS2		9.8356	9.73589	8.65205		0.028626	0.120921	0.0636579
ID2		7.57653	4.68551	15.9766		27.1092	48.3146	41.0627
ZNF804B		7.14372	7.30291	13.8411		0.00170473	0.00720105	0.00170592
CBFA2T3		1.85185	6.57207	19.8655		0.326908	1.22399	0.182899
LBX1		8.403	13.4307	6.47253		0.00275402	0.0116334	0.00275595
LINC01210		8.00282	6.5742	13.7363		0.00460061	0.0194337	0.00460383
KIF26B		0	5	23.3333		0.0135548	0.0286288	0.0147974
STX10		18.3333	0	10		14.8181	10.4984	13.8346
HOXD1		12.4918	9.18432	6.65842		0.00404388	0.017082	0.00404671
ATXN7L2		13.1977	4.27128	10.8891		2.27788	1.38278	1.91795
SKP2		9.2641	7.00672	12.1028		1.60275	1.77804	1.90936
HIST1H2BD		14.712	0.489854	13.1925		12.5011	8.04797	11.6229
ISM1		2.77778	12.3016	13.3333		0.513348	0.867384	0.441788
TRMT1		9.62963	3.34628	15.4642		11.6809	8.14562	11.1531
HIST2H2BE		13.0117	0.314233	15.1333		13.747	15.442	9.16711
MMRN2		6.46259	2.04082	20		0.166368	0.217857	0.138182
ZNF580		14.5053	6.85525	7.1711		5.38312	3.25839	5.83881
PAIP2		12.5568	6.82361	9.15928		17.4756	13.8523	17.1756
RPAP3		11.3221	5.96491	11.2563		3.26202	2.8701	2.82037
ST3GAL6-AS1		15.3571	3.81944	9.40476		0.0094741	0.0400201	0.00948072
MPV17L2		13.2104	2.36158	13.0383		1.04328	0.983225	1.37675
ATOH1		12.3416	4.10087	12.1972		0.00361061	0.0152518	0.00361313
GFRA2		11.8237	3.08504	13.7611		0.0760724	0.104928	0.0201966
DKK1		10.4167	6.66667	11.6667		0.00362043	0.0169925	0.00362296
HADHB		12.6478	3.60746	12.5283		7.71091	7.33068	7.67272
DNAJC24		13.7171	7.30335	7.77138		1.02556	1.24587	1.35974
IGFBP7		17.4444	1.53846	9.83333		2.27364	3.78347	2.41771
ST8SIA1		18.6508	8.36538	1.85185		0.365183	0.463295	0.531602
CIPC		11.4834	8.55869	8.83526		1.17037	1.31553	1.08071
FIBP		8.2705	9.24546	11.3738		3.94874	3.3539	4.76722
LASP1		6.22028	7.57645	15.094		10.9427	13.1711	19.6734
SRRM1		19.1191	0.75882	9.10315		12.3398	12.4187	10.3458
DDB2		12.1645	7.46171	9.38416		5.74631	5.11339	5.52909
ACOT13		13.7846	6.18496	9.04278		1.66414	1.93655	2.1463
FAM69B		5.91163	11.5701	11.5412		0.840149	0.429752	0.69295
NPR1		10.2313	7.6174	11.1776		0.00159638	0.0299704	0.00159749
PSMC5		10.9861	9.08563	8.96975		12.8803	10.3273	16.0003
AAMDC		11.2688	8.75969	9.01739		0.986516	0.713825	0.822671
ZNF529		10.4476	9.10677	9.51374		2.8252	2.37122	1.90144
CELSR3-AS1		0	9.09091	20		0.181104	0.172127	0.090615
CELSR3		0	9.09091	20		0.298724	0.245886	0.435276
PAX6		14.2552	6.62806	8.21531		0.12787	0.164833	0.16821
PARD3-AS1		16.6667	3.81837	8.63095		0.0264459	0.111712	0.0264644
FAM155A		10.1002	10.5495	8.49394		0.000939276	0.00396765	0.000939932
SALL1		10.249	11.7118	7.22929		0.00141107	0.0132457	0.00141206
LOX		8.36005	8.76023	12.1056		0.0860143	0.137108	0.131548
PPAN		16	4.44444	8.8		7.91899	5.92105	8.58804
PPAN-P2RY11		16	4.44444	8.8		8.73401	7.4661	9.84806
SPATA33		8.09524	9.43878	11.7347		0.344399	0.358806	0.520823
NELL1		7.14286	9.09963	13.0385		0.00150436	0.00635466	0.00150541
ZFHX4-AS1		16.4575	8.77544	4.07568		0.00354805	0.0149875	0.00355053
RASSF10		10.6052	5.56097	13.1523		0.00315679	0.0133347	0.00315899
ZC3H10		14.4527	2.71979	12.1459		0.430913	0.478312	0.421771
PPIP5K2		11.0302	7.17501	11.1134		1.81438	2.48094	1.74674
HIST1H2BG		14.08	3.83157	11.4163		6.52464	5.79919	3.93735
HEATR5B		14.1829	8.183	7.02325		5.41463	8.57881	4.76262
ELFN1-AS1		2.77778	3.24074	23.4127		0.0080755	0.0341121	0.00897904
WWTR1-AS1		4.64286	5.68049	19.1812		0.00306826	0.0144009	0.0409386
LHX9		9.39029	8.03611	12.1274		0.00076486	0.00323089	0.000765394
PDGFC		10.6955	8.41689	10.4691		0.0190397	0.167555	0.0539834
VPS54		7.54246	9.76952	12.2705		4.23745	4.13805	3.43803
MAP4K1		16.8398	0	12.7561		15.2608	18.3966	22.9948
HADHA		9.80392	9.80749	10.0782		25.5977	21.669	26.1212
AMACR		6.39793	7.19048	16.116		0.469567	0.449392	0.770921
TMEM38B		11.0233	8.57246	10.1089		1.8177	0.997175	1.12997
PIK3CA		12.8516	7.40264	9.45661		4.31398	4.6802	3.48002
RPLP0		8.33333	11.1111	10.3704		265.776	162.178	217.164
FGF19		10.3571	7.11806	12.358		0.00326386	0.013787	0.00326614
PRMT5-AS1		13.1395	6.49049	10.2178		1.40465	1.50779	1.29979
PLXND1		8.43195	8.4517	12.9932		0.720825	3.27584	4.06625
MKX		12.9105	7.67777	9.30206		0.00194512	0.00821649	0.00194648
PTGES3		12.577	8.43754	8.88235		33.1388	24.2514	29.4755
HOXC13-AS		23.3532	6.54762	0		0.00567235	0.0239609	0.00567631
RAB3A		5.71429	6.66667	17.5238		0.771234	0.433	0.527541
NPC1		4.67033	10.6007	14.7057		1.41166	3.0873	2.96595
MCM7		7.12525	8.546	14.3283		12.501	8.88645	13.0299
GPR139		30	0	0		0.00466511	0.0197061	0.00466837
DNAJC30		16.6667	0	13.3333		2.24977	1.29728	2.10125
GSK3A		14.7368	5.99415	9.2823		5.0414	5.38751	7.40166
DDX49		12.4691	6.48981	11.0626		4.97767	3.86476	5.76225
GPR63		12.2405	9.74383	8.04319		0.0357826	0.251918	0.0566953
RAD1		10.7812	8.61762	10.6315		1.48142	1.71825	1.58356
DUSP4		18.2947	2.2399	9.53231		2.89811	2.14365	1.12212
TTC9		9.93326	8.53296	11.6087		3.63162	2.55795	2.50901
JARID2-AS1		12.5308	4.11325	13.4732		0.799642	0.988627	0.644064
TBCC		19.9001	0	10.2327		24.9913	14.1266	26.8002
TINF2		10.4074	8.88328	10.8495		8.95588	9.09492	13.2287
IL4I1		10.4857	8.77076	10.8839		1.20145	1.90133	1.10527
HIST1H2BL		13.5452	5.97292	10.7706		0.836491	0.307258	0.60051
IRF3		11.6515	4.47254	14.1719		25.2913	17.32	28.202
ZBTB7B		4.91084	4.71193	20.6808		6.22608	7.70094	4.89106
LINC01481		10.9733	8.02712	11.3139		0.0987576	0.238381	0.211771
MST1		10.5235	3.43326	16.3684		0.745324	0.530872	0.665496
MRPL1		10.4733	8.96234	10.8919		6.12919	5.22829	8.22213
CCS		10	10.3375	10		6.51387	4.34856	8.75464
HIST1H2AC		12.1258	1.0282	17.2308		5.10206	11.4164	3.00801
NKX3-2		9.06588	8.68544	12.6558		0.00285136	0.0120446	0.00285336
SLC35D3		9.97076	7.86883	12.5731		0.0150472	0.0953424	0.0112933
KCNQ4		7.83833	10.0848	12.4982		0.082737	0.0268841	0.074303
PHF5A		10.9184	10.8401	8.68339		6.96274	6.92039	6.84536
ACO2		11.6571	8.76437	10.0205		7.7036	8.78464	10.4713
HES7		12.4066	8.42407	9.78045		0.0760092	0.0200672	0.147371
UROS		13.6598	9.00197	7.9764		2.62629	2.24585	2.76046
PKP4		10.2187	9.82938	10.6145		1.10588	1.40103	0.937906
ATP6V1E1		12.6094	5.09259	12.963		6.4594	7.56245	8.90239
KBTBD2		10.1547	9.94776	10.6034		10.4204	8.77191	7.33108
NAP1L1		14.2393	8.29884	8.22351		26.1308	18.0202	17.7012
METTL18		14.8479	5.75634	10.1602		1.34405	1.49657	2.31855
NKX2-6		11.8202	9.78871	9.16996		0.0088153	0.0372372	0.00882146
ASCL1		15.2893	4.67421	10.8189		0.00323085	0.0136476	0.00323311
STT3A		11.3403	7.83247	11.7286		2.38615	3.88379	3.1761
TCP11L2		15.6399	6.09202	9.17481		4.66978	4.69283	2.76916
CASC4		12.0528	6.48946	12.3755		6.45248	6.70077	7.23279
OGT		2.73504	24.4193	3.79169		43.2507	72.9499	49.9275
MAU2		13.8864	7.73203	9.36133		4.76071	4.45991	5.04849
ILF2		19.5539	4.53678	6.89441		34.1113	23.8947	25.3522
TMEM259		18.0098	3.22872	9.75826		43.4678	31.2642	40.7246
SURF6		13.0403	6.73077	11.25		5.17434	4.45524	7.19289
MIR4519		18.7162	3.60608	8.70448		1.98505	0.908738	2.17236
CKLF-CMTM1		18.6613	6.18194	6.19695		4.59451	5.11284	6.8595
CKLF		18.6613	6.18194	6.19695		6.77976	7.65207	10.2265
SCOC-AS1		12.9707	7.72352	10.4118		0.239342	0.357745	0.198977
GSX2		12.7778	10	8.33333		0.00414676	0.0175166	0.00414966
NBPF14		15.5556	10	5.55556		0.96314	1.35821	0.977006
SMC2		12.0941	7.54028	11.5054		1.02351	1.814	1.2439
GDNF-AS1		8.54005	10.0069	12.6075		0.00172275	0.00727716	0.00172395
EIF2B4		13.2532	6.62555	11.3009		3.28313	3.21444	3.89561
TMEM126B		7.43244	6.85565	16.9074		4.98065	4.68568	5.68617
ILF3-AS1		14.5238	0.308642	16.3769		12.4139	10.3213	12.4628
RNFT2		13.377	8.89991	8.95031		0.296851	0.260035	0.251884
TACC3		11.298	6.00875	13.9245		7.22922	4.94408	5.82224
SLC25A40		14.3727	7.69086	9.16858		2.38226	2.83299	2.4783
GPRC5C		5.51724	7.39943	18.3333		0.00099771	0.0140483	0.000998407
ARAP1		23.4762	4.79167	3		6.69769	7.88536	7.96832
OTX2-AS1		13.0622	9.15776	9.05409		0.00256147	0.0120223	0.00256326
IFT57		14.3543	7.16689	9.77338		4.51244	3.66294	2.68813
CNP		7.65305	10.9028	12.7427		2.68995	2.97824	3.37704
SKA2		11.5519	8.22039	11.5305		1.99864	1.98859	3.20175
PTH2		11.6104	11.0523	8.65036		0.0174001	0.0735009	0.019347
ZNF654		11.3984	8.74784	11.223		3.49352	3.53266	3.3833
CAP1		12.5535	6.7055	12.1118		31.0709	54.0266	61.2841
EIF5A		12.0676	9.51563	9.84841		48.6262	38.3777	41.5527
PDZD8		10.6494	17.2619	3.57143		2.57304	4.56002	3.75846
CDK17		13.1048	7.70914	10.672		6.9873	6.42411	6.2543
KCND2		12.7371	6.34454	12.4742		0.00143774	0.00607325	0.00143875
CUX1		18.7516	5.50115	7.33041		1.07958	2.11156	1.34642
ZWINT		9.68013	11.2335	10.6818		1.1755	0.740882	0.926117
PPP1CB		14.7387	6.9943	9.86701		16.7498	14.3239	13.4191
KBTBD4		17.9178	7.08287	6.64827		6.07103	4.37065	4.701
RBM48		9.37183	11.3277	10.9497		5.19234	4.03014	3.53334
S1PR5		13.4357	12.7432	5.47237		1.82795	5.45049	19.3841
RBPMS-AS1		7.57054	11.5884	12.5424		0.0075782	0.0288103	0.00682515
CYB5R1		7.22403	8.3206	16.217		3.55042	3.0045	3.41685
USO1		9.58333	10.2335	11.9792		7.45051	9.89426	8.03638
TP53		11.8541	8.83787	11.1063		4.04474	4.50473	5.64944
POU4F3		11.4432	4.83614	15.5497		0.0150154	0.0285422	0.0375646
EGR2		11.6468	6.20377	13.9875		0.582143	0.589362	0.558477
MKKS		11.9211	6.1993	13.7223		1.34139	1.26695	1.55433
MIR142		6.31614	2.77778	22.7778		4.10665	8.2122	14.8205
TTC37		8.11637	11.0532	12.7043		6.66104	8.30128	6.0676
LINC00960		7.51738	11.3776	13.0785		0.00251074	0.0353525	0.0111666
VPS11		13.4863	5.591	12.9481		4.17489	4.07409	4.74156
DLX5		10.335	7.52684	14.1646		0.0042146	0.0178031	0.00421754
TMED2		13.0127	8.3867	10.6298		13.749	17.9989	16.3323
SFSWAP		9.19158	8.01034	14.8297		5.29282	5.27756	6.14109
ARF4		6.94444	12.5463	12.5926		11.0695	8.79716	9.03426
HIST2H2AC		14.4522	0.378892	17.3079		23.3912	10.9573	16.5993
ACADSB		13.7957	9.49825	8.90758		4.22568	3.45734	3.9277
NDUFV2-AS1		13.9788	4.20168	14.0349		3.29679	2.25122	2.05883
C15orf39		13.3333	13.3333	5.55556		2.60329	3.68276	1.89615
CNOT2		12.7113	9.16559	10.3572		4.16783	4.42818	4.03747
C11orf71		12.989	7.07603	12.1709		3.73097	2.99355	3.86915
DCAF11		11.6713	8.23921	12.3386		8.12921	7.95164	9.3082
PPIL6		11.1111	4.16667	16.9841		0.217842	0.250963	0.20214
XKR4		7.06845	11.2386	13.9607		0.000401643	0.00377022	0.000401923
EIF3J-AS1		10.0475	2.33343	19.9249		2.34777	2.08253	2.49074
EPB41L4A		7.07913	11.4584	13.7809		0.880996	0.786225	1.02855
FZD1		12.4305	12.3418	7.58519		0.0484295	0.430682	0.0267824
PRMT7		11.4686	8.12306	12.7892		3.06999	2.46521	2.94726
UTP15		15.0748	8.39929	8.90767		2.58599	2.6034	2.24922
COL8A1		8.20443	8.15481	16.0748		0.000848923	0.00796885	0.000849516
FOXG1-AS1		3.90111	11.6364	16.902		0.00913806	0.0386006	0.00914444
SOX7		13.9286	5.60185	12.9385		0.0689838	0.0582796	0.0552256
ESF1		10.8393	9.13508	12.5146		4.66882	6.77209	3.95967
SHQ1		13.6479	5.46966	13.3834		1.15465	1.18726	1.14785
CHMP1B		14.6931	0.866965	16.9453		26.4246	15.6742	18.8509
HACL1		13.9593	7.93337	10.6203		3.43088	3.15056	3.02936
RELN		5.98248	8.7676	17.8612		0.000631756	0.00889546	0.000632198
CDC45		14.116	8.31379	10.2013		0.193321	0.223912	0.174735
HAS2		12.5167	7.25134	12.9056		0.00190613	0.107357	0.00190746
POLG		13.2418	10.273	9.16667		8.91259	10.3256	13.371
GPN3		12.4783	7.32553	12.8889		1.35419	1.63231	1.61179
PDCD10		11.6537	8.53256	12.538		6.10211	6.16936	6.11451
ZNF668		13.7247	7.68285	11.3683		0.579577	1.04788	1.05615
DMRTA2		9.4086	7.45735	15.9489		0.00247649	0.0104611	0.00247822
LINC00441		9.09438	7.06557	16.6706		0.20186	0.163978	0.264155
NFIC		0	26.1905	6.66667		1.12979	1.55204	1.03747
PCBP1		18.1342	1.51712	13.2477		96.2102	82.0825	105.523
PDGFRA		11.8196	5.39998	15.6846		0.00082066	0.034666	0.000821233
C9orf85		9.67242	16.552	6.71041		0.844045	0.814082	1.04106
GBX2		6.74603	15.7143	10.4762		0.00344996	0.0145732	0.00345237
PIK3CG		11.6062	10.0008	11.3661		1.76284	3.44512	2.30019
NUDT21		13.183	9.97986	9.82307		7.21969	7.00098	6.92345
MYD88		10.1902	8.3536	14.4462		6.32019	13.344	11.87
MUTYH		12.1536	10.8925	9.94729		3.70037	2.71384	3.57119
GRIK3		7.15686	9.50405	16.358		0.000789899	0.00333665	0.00079045
NCAPD2		16.3636	10	6.66667		4.71816	4.40325	6.33406
CACNA1A		15.0638	7.91708	10.0498		0.0195035	0.0617892	0.015451
FOXG1		4.13259	11.4076	17.5084		0.00806734	0.0102233	0.00269099
GDF6		9.97948	9.39718	13.7151		0.00215797	0.00911562	0.0143966
ZZEF1		10.3649	10.0339	12.6966		5.45142	7.19113	5.78689
SENP1		12.7654	7.98523	12.3526		1.61614	2.09829	1.54586
CETN3		11.3903	10.6178	11.1132		0.899979	0.712055	1.18366
FLCN		8.37503	8.00173	16.7483		2.5953	2.73116	1.68785
ATOH8		15.6478	8.61933	8.85982		0.00131446	0.00555249	0.00131538
EIF4ENIF1		10.9524	9.89576	12.3289		2.25207	2.66785	2.79369
PDCL3		11.3248	8.33333	13.5354		5.14221	4.81108	5.05851
SYNCRIP		11.6767	9.62785	11.8937		10.5278	10.2017	10.2526
UBE2D3		13.6664	8.0899	11.471		25.9621	22.6052	19.7837
ATG4B		13.3564	7.3764	12.5358		5.11616	4.22403	6.1097
PUS3		10.4412	10.3248	12.5539		1.92051	1.6971	1.71862
KCNA1		12.3205	13.3902	7.6163		0.000955229	0.00403503	0.000955896
FOXE1		0	0	33.3333		0.00256328	0.0108277	0.00230856
VENTX		20	0	13.3333		0.00274362	0.476456	0.143378
ACVR2B-AS1		0	0	33.3333		0.0423079	0.148929	0.0352812
RMND1		13.1677	6.72206	13.4441		2.9842	2.21153	2.33514
METTL13		14.1751	9.63558	9.52868		1.47708	1.93941	3.12561
NOVA1-AS1		9.60978	10.9432	12.7887		0.00538548	0.0227491	0.00538924
ACTR6		14.6772	5.64626	13.0202		2.59031	2.38892	3.25354
SARNP		11.7554	9.84922	11.7435		4.31161	3.91853	5.01542
POU4F2		3.33333	15.5556	14.4643		0.00564509	0.0107306	0.00254206
RABL3		19.7052	5.53349	8.1302		2.62964	2.64895	2.5746
CD3D		14.8371	7.87651	10.659		90.7945	46.1608	150.611
OGFOD1		13.1734	9.25882	10.9555		1.78062	1.82714	2.1933
TXNIP		16.0395	1.06986	16.2856		113.928	279.988	183.348
ODC1		8.69262	11.6036	13.1066		50.3502	23.0116	37.1846
CDK2AP2		16.8293	7.30352	9.27308		8.53124	7.835	11.7436
CCDC97		14.2674	5.37267	13.7704		4.44284	5.43495	6.89319
ACAN		13.3333	4.16667	15.9259		0.00813538	0.00687302	0.00488464
SEMA6A		9.15515	8.09879	16.2056		0.369348	0.35241	0.223709
TRIM28		6.66667	7.46591	19.375		35.8857	24.2438	32.1112
ERICH6-AS1		8.58551	10.5993	14.3463		1.13743	0.997195	1.82545
AP4S1		13.5552	10.0883	9.8993		1.00621	1.03795	0.989702
DOLK		10.8791	9.97558	12.7045		0.802488	0.538069	0.688327
PSME2		15	3.57143	15		14.3467	14.2009	18.4398
AMIGO1		13.3064	10.9616	9.33584		3.69351	2.36835	2.99692
TAPT1-AS1		8.78246	7.10278	17.7222		0.684103	0.610512	0.568877
TEAD2		11.5679	10.6908	11.4185		0.13996	0.113211	0.202637
PHF21B		10.7257	13.3333	9.67836		0.00138826	0.00586423	0.00138923
GABRA2		7.49866	9.63941	16.6079		0.000669461	0.00282791	0.000669928
TEAD4		10.4277	9.19462	14.1615		0.00351526	0.014849	0.00351771
ZBTB37		20.6058	3.97339	9.22309		1.82232	3.44348	2.007
CXCR4		15.2146	4.60889	13.995		208.932	140.672	262.08
ISCA2		2.20134	8.86855	22.7577		2.32796	1.95938	2.3818
DGKA		3.45117	8.5828	21.8007		37.4796	24.66	21.3648
GRIN3A		8.76559	11.8941	13.2092		0.0797694	0.156939	0.127939
ADA		14.9486	10.5123	8.4127		7.23119	4.54767	8.30424
MRPL10		16.172	8.40647	9.30674		7.76321	6.48265	14.3164
PPME1		12.0513	9.74512	12.0922		1.02449	1.2926	1.30114
NOP16		19.7153	4.84745	9.36424		6.57029	5.5665	6.96583
TRIM38		10.6636	12.4221	10.8457		5.87619	10.1238	6.49691
ZNF473		13.2268	9.23743	11.4787		1.23758	0.787966	0.980975
DARS2		18.2316	6.1	9.61567		0.769776	1.34131	0.999
LINC00899		8.33333	7.29167	18.3333		0.294188	0.113661	0.114885
EDEM2		11.5269	11.0908	11.3409		7.18157	6.38757	9.00984
XRRA1		15.829	8.73508	9.40502		1.80001	1.94317	2.66916
DLEU2		14.8147	8.64622	10.5144		0.688641	0.778651	0.520322
NAV1		14.5257	8.88025	10.5986		0.189315	0.522556	0.15662
HEXIM2		11.7014	7.92242	14.387		0.827318	0.901269	1.26363
DMXL2		9.09254	10.8576	14.064		0.242306	1.38191	0.428995
ELK1		0	34.0238	0		4.88623	3.65147	3.94098
ENC1		14.4961	8.08597	11.4472		1.3558	1.60615	5.51189
PRRX1		14.716	6.18229	13.1313		0.00096855	0.0181836	0.000969226
LINC01351		10.3174	8.43565	15.3219		0.0131576	0.0555798	0.0131668
POMT2		11.5225	5.72222	16.8303		0.464444	0.636489	0.531291
NEUROG3		19.1667	7.51082	7.48106		0.00580426	0.0245181	0.0193611
RPS6KB1		16.2045	9.19788	8.83607		4.53228	4.10599	4.1392
RCSD1		16.5296	12.6784	5.03497		14.8569	14.3373	16.6051
CENPK		14.6425	6.74692	12.8665		6.75228	5.58109	1.12857
RPL34-AS1		14.7115	8.38898	11.1632		0.147578	0.03281	0.0777267
TUT1		21.9048	1.18329	11.1858		4.67182	3.44367	4.612
THOC5		11.2245	9.94006	13.1548		2.32835	2.04129	2.73915
MAPKBP1		9.07893	12.7651	12.4774		2.05037	1.97978	2.16155
SNAI2		10.8077	11.2676	12.2498		0.00349986	0.0147839	0.0035023
TIMM21		14.3282	5.13843	14.8752		1.62555	1.62667	1.71535
DOK2		8.57143	9.10973	16.6667		26.6022	24.0239	33.9306
ONECUT2		13.7143	5.45455	15.2381		0.000491971	0.00207816	0.000492315
DYNC1H1		11.8993	11.2174	11.3047		6.67883	10.5758	9.67089
NEUROD1		6.94672	9.16055	18.3277		0.00241143	0.0226361	0.00241312
PSMA1		10.9375	11.8333	11.69		14.0458	12.293	14.0676
VEGFA		17.3581	6.71028	10.401		0.04489	0.537696	0.0479981
NMRK1		19.1881	5.78498	9.51016		11.1976	7.48739	6.93419
HOXC-AS3		13.9987	9.76712	10.7239		0.00256888	0.0108514	0.00257068
LARP7		11.0213	10.7061	12.8124		6.02037	8.31786	6.67271
TTC39C-AS1		9.58118	6.75973	18.2166		1.42289	2.43174	0.228257
JAG1		11.7262	14.5326	8.30357		0.041594	0.10542	0.0124869
LINC00437		21.7143	0.869565	12		0.0100969	0.042651	0.010104
SPATA5		11.7924	11.3369	11.495		0.81456	0.772709	0.9185
RPL41		14.4943	7.82947	12.3252		13.104	3.03936	7.61478
FRAS1		13.2	9.5	11.9619		0.000391907	0.00183942	0.00039218
EPHA5-AS1		10.569	12.2291	11.867		0.0063487	0.0268179	0.00635314
PFKFB4		12.8814	9.49254	12.2935		0.297885	0.45422	0.139595
ARHGAP12		12.0748	9.97648	12.6519		5.05873	6.48957	5.46605
BAIAP2-AS1		0	12.5	22.2222		0.591605	0.950889	0.536167
FGF5		11.0624	8.65322	15.0081		0.00133156	0.00562469	0.00133249
NDUFB2		10.3641	10.8543	13.5294		6.37568	5.11663	6.40011
ZKSCAN2		13.746	7.43452	13.5883		0.281699	0.310419	0.281896
COL27A1		10.3931	10.4598	13.9479		0.0856448	0.0723554	0.0298379
USP51		0	34.8185	0		0.348358	0.450812	0.231729
TRMT1L		18.4254	6.11765	10.3029		1.42847	1.23562	1.55876
MCIDAS		18.2305	5.88235	10.7639		0.00381954	0.0161343	0.00382221
ERLIN1		15.0404	8.10603	11.7315		0.857991	1.00315	1.30628
SLC1A3		12.6252	10.5638	11.6997		0.00141645	0.0837664	0.00425233
U2AF1L4		17.674	8.22141	8.99471		9.60252	5.48917	7.92892
ZNF667-AS1		12.5291	11.5561	10.8344		0.557534	0.258235	0.51877
ZNF585B		14.0926	9.80038	11.1049		0.772273	0.934899	1.22048
RHOA		10	0	25		76.9384	84.3931	96.916
SWT1		17.5523	5.90821	11.5689		1.8256	2.16369	1.24639
HTT-AS		12.0635	6.9826	16.0069		0.0155081	0.0655086	0.0155189
BMP7		6.1265	10.2382	18.693		0.0014741	0.00622682	0.00147513
PRRT2		10.5263	6.61654	17.9173		0.572348	0.56488	0.430899
VRK3		12.692	11.3735	10.9948		2.37161	2.10463	2.67605
SIGIRR		13.1317	11.2363	10.7208		28.8585	20.1474	36.6387
VAX1		26.7857	0	8.33333		0.00137987	0.00582877	0.00138083
ADAMTS9		12.1268	9.52969	13.4711		0.000747815	0.00315889	0.000748337
DLX6		12.9593	9.61607	12.6174		0.00231565	0.00978165	0.00231726
MRFAP1L1		13.326	10.6296	11.2455		9.04097	6.70611	15.5283
PROX1		14.8408	7.52499	12.8468		0.000894564	0.00377877	0.000895188
TPT1-AS1		20.039	1.06267	14.1529		1.72585	1.73337	1.54521
BCLAF1		14.6069	6.86828	13.7905		31.5465	22.6396	18.3107
TNIK		17.6031	3.40118	14.2956		4.06794	6.05186	3.6488
MKRN2		9.91016	11.5479	13.8461		5.79868	5.8571	8.27537
TBX5		4.41884	13.1141	17.8332		0.00183055	0.0077325	0.00183182
NR2F2		13.9469	9.53462	11.9361		0.00123652	0.029018	0.00274974
RYBP		6.43939	8.86809	20.1164		2.32956	2.68466	2.32055
CPEB2		9.74702	6.57178	19.1085		1.57896	2.91443	2.17027
METTL21A		10.3053	15.8718	9.26211		1.17486	0.915355	1.00063
HNRNPF		16.2007	9.14144	10.1065		22.0392	18.6793	26.4743
CTU1		11.5741	12.3181	11.6049		1.3394	1.20341	1.75308
SLC25A30-AS1		12.3628	7.39113	15.763		0.0886142	0.481268	0.215356
ZNF581		14.8464	6.14433	14.5542		5.79166	5.37666	5.83152
FOXC2-AS1		10	5.55556	20		0.0250366	0.105758	0.025054
DNAJC3-AS1		16.583	6.13333	12.9048		0.132669	0.161897	0.209468
OLIG2		11.9414	13.6908	10		0.0026474	0.0100647	0.00238432
SUGT1		13.2174	12.8909	9.58034		1.70172	2.18678	1.83109
RN7SL1		13.1886	4.72463	17.7931		27.6575	9.62127	21.3126
TMEM97		17.2646	10.4731	7.96895		2.17026	1.79149	2.39715
POU3F2		12.8571	0	22.8571		0.00163027	0.0382583	0.0016314
FBXL14		5.23912	14.5896	15.909		4.83864	5.21223	5.08664
RSRC1		8.15637	9.31931	18.2805		1.70475	1.50909	1.68685
NR4A2		12.2349	8.09947	15.4271		28.8592	16.3662	23.1912
EFCAB11		13.1372	9.8239	12.8189		0.092995	0.162548	0.126219
HECTD3		12.5	11.1607	12.1212		2.99065	3.82459	4.7576
UROD		12.5	11.1607	12.1212		6.1673	4.13784	6.48003
LYSMD1		13.6321	10.2556	11.9069		0.470595	0.254088	0.41073
TGS1		21.3762	5.45698	8.97122		3.84643	3.96267	3.98912
RPS6KB2		17.9167	7.8949	10		5.90792	3.94042	6.30557
MAP2K5		15.7934	6.98281	13.0679		2.92627	2.20547	2.59824
NAA15		11.6681	6.67424	17.5025		3.21996	2.91794	2.67633
UPF3A		20.6357	11.3089	4.00475		7.4458	10.5663	11.1573
EXOC8		14.4768	5.64078	15.8337		5.31053	4.71876	4.69261
ZBTB41		12.7726	10.4657	12.7544		1.61375	1.98329	1.41781
MARK2		10.5983	10.9463	14.5309		8.2021	6.71863	7.99282
LEF1-AS1		9.93887	7.42307	18.7387		2.25411	1.09355	0.912268
NR2F2-AS1		11.917	10.416	13.7832		0.00131728	0.00556439	0.0013182
RNF123		18.125	0.223214	17.8125		2.83071	3.25698	3.36374
TRMT2A		11.2865	7.90542	16.9734		6.66619	5.61856	8.34248
DBNDD2		14.0263	10.0664	12.0876		2.1832	1.99362	2.053
FAM86B2		5.87275	9.61104	20.7085		0.0584676	0.0274418	0.0260037
FBXO3-AS1		12.9839	11.5838	11.6884		0.0206908	0.0874013	0.0207053
MOB4		12.1242	11.4183	12.7157		3.67687	3.01908	4.44427
ASF1B		13.7301	11.2096	11.3445		0.446785	0.732138	0.643666
RAC3		15.6667	1.66667	19		0.447481	0.220936	0.343115
CSE1L-AS1		12.1088	18.7894	5.46218		0.0143645	0.0606779	0.0143745
CPSF2		14.596	9.10112	12.6778		1.30353	1.47515	1.53241
TMX4		15.6038	10.0593	10.7243		5.39944	9.76024	9.31356
KLHL17		6.85714	5.30303	24.2323		2.60602	1.82183	3.26961
FREM2		19.8522	5.24326	11.3345		0.000492305	0.00207957	0.000492649
TRAPPC13		16.6344	4.94619	14.8588		3.38522	2.75996	2.67202
SOX21-AS1		15.2381	4.08163	17.1429		0.00242977	0.0102637	0.00270163
SOX21		15.2381	4.08163	17.1429		0.00287497	0.0121443	0.00287698
ARID3B		13.0894	11.4324	11.9475		4.06848	3.44562	5.04197
BRCA1		12.0257	10.3626	14.0913		0.176433	0.366252	0.243143
KDM1B		14.837	11.3389	10.3117		2.26728	3.71184	2.0041
MORF4L2-AS1		1.67827	26.8526	7.98396		0.246738	0.539101	0.310767
ANKMY2		15.7237	13.5106	7.33225		1.5982	3.07344	2.98083
SRCAP		9.31122	9.14253	18.1158		6.63272	7.64944	7.46688
HGS		11.9048	13.3571	11.3095		5.13479	5.25905	6.51012
AP1S3		14.4131	10.1705	12.0002		0.134644	0.428755	0.140957
WDR61		11.4333	9.73333	15.4286		1.91526	1.63764	2.09105
WDR83		13.9075	13.04	9.65079		5.45605	4.90805	7.11927
EMG1		16.7643	12.1362	7.7381		5.259	4.59106	6.18656
DACT3-AS1		13.5789	7.44398	15.6223		0.0340375	0.02054	0.0681226
CHRNA7		0	16.6667	20		0.00153903	0.00650112	0.0013861
FOXF2		8.32011	14.382	13.966		0.00365188	0.0154261	0.00365443
NADSYN1		16.5931	9.97152	10.1038		4.47114	3.9576	4.09749
NR4A3		11.3786	10.2107	15.1001		0.500344	0.676804	0.216592
VGLL2		18.1122	11.2045	7.38095		0.00357986	0.0151219	0.00358236
MEOX2-AS1		18.4402	6.73205	11.548		0.0114586	0.048403	0.0114666
IFT122		14.0954	11.7131	10.9394		0.883171	0.684666	0.78518
MIOX		9.76431	4.7619	22.2222		0.0889384	0.0834865	0.0296668
PIGK		14.1704	11.3526	11.2353		3.61048	3.03936	3.3746
UCKL1		26.3301	4.17762	6.27877		7.31226	5.17415	7.30879
NIPBL		16.4204	8.47796	11.9619		7.69691	9.05946	6.53918
HOXD8		15.8571	7.37374	13.6667		0.00303791	0.0142584	0.00304003
RRNAD1		21.6997	7.84433	7.38308		2.08621	2.07004	2.86388
ZNF793		11.0504	12.6508	13.234		0.309655	0.378641	0.369919
RAB3GAP2		14.5421	6.83555	15.6166		3.42043	4.56972	2.95923
FUS		16.0232	10.4668	10.5148		27.2315	20.6073	22.7702
ZNF462		8.83873	13.1306	15.0595		0.0405374	0.107023	0.0137634
PEAR1		16.6279	8.88323	11.5628		0.033699	0.440607	0.0497809
LMX1B		20.0952	5.55556	11.4286		0.00136993	0.025719	0.00137088
LHX5-AS1		17.1071	9.03914	11		0.0153001	0.0646301	0.0153108
EME2		21.0317	1.51515	14.6032		9.89134	8.33914	11.8455
NME3		21.0317	1.51515	14.6032		11.7605	9.80588	12.9302
LINC00466		9.74094	13.5832	13.8338		0.00356548	0.0150611	0.00356797
LRFN3		14.6154	8.28133	14.2749		0.90189	1.16794	1.8797
CDC26		13.3522	12.5033	11.3393		6.66877	5.00869	7.38385
AMD1		13.966	9.56171	13.684		23.0699	15.5506	13.3573
OTX2		13.828	10.9626	12.4386		0.00244091	0.0103108	0.00244262
WBP11		16.8437	8.97449	11.4116		13.7928	10.9459	10.1367
CNOT8		12.0503	10.2704	14.9175		14.7879	13.9927	13.7407
EIF3K		20.8862	0	16.4153		34.9222	22.2126	32.6901
HIGD1A		10.8929	11.0331	15.4086		8.77344	9.8351	10.9996
SPTBN5		13.0486	14.6398	9.65722		0.230159	0.431426	1.86343
TIMM13		10	10.7143	16.6667		5.77962	3.68585	5.69364
CALCA		7.61905	12.5012	17.2899		0.00417015	0.0158538	0.00375575
ZNF567		11.5976	10.8314	15.0114		0.993731	1.0633	0.94555
FAM212B		17.1185	9.95061	10.3944		0.043792	0.191965	0.0553983
XRCC1		11.7714	8.38333	17.3363		5.29776	3.48954	5.1654
BPNT1		13.294	9.87914	14.3277		2.07812	2.1434	3.48878
SRGAP3-AS4		9.71149	9.7294	18.0708		0.0211848	0.0894878	0.0211996
SNHG3		12.4721	10.3648	14.6769		13.9363	7.87671	11.1829
ANGEL2		13.655	10.5044	13.3611		4.98016	7.03979	5.24106
ADCY8		12.759	9.79198	14.9896		0.00133982	0.00628845	0.00134076
CDKN2A		13.3293	9.08862	15.1284		0.172193	0.251115	0.523093
SRSF6		20.0253	7.97536	9.59596		61.935	46.2753	39.241
TDP2		16.8282	8.90142	11.9022		7.29621	6.0327	8.75061
SLC16A1-AS1		14.1784	10.1659	13.3155		0.314823	0.478908	0.275663
FAT1		11.2648	11.0714	15.3264		0.000493705	0.00926883	0.00049405
PPWD1		16.3879	7.73256	13.5741		13.3546	13.696	9.0472
SLC38A1		15.4407	9.64623	12.6129		21.6646	24.505	22.8484
TRAPPC2		8.55429	21.5471	7.59885		2.23923	2.34476	3.01583
TMEM30A		14.6171	9.51801	13.6005		8.05821	11.7439	11.6035
FEZF2		15.2547	5.38462	17.1096		0.00364189	0.0153839	0.00364443
TMEM132C		11.1964	10.3038	16.33		0.00161445	0.0303096	0.0269262
WDR75		16.1709	7.68851	13.9819		5.4355	5.68275	4.45766
PTF1A		15.1587	16.5278	6.25		0.00519627	0.0219498	0.0051999
APBA3		14.4667	11.8694	11.6064		2.88775	2.26694	3.60262
HMGB1		14.0465	11.8645	12.0624		27.6851	29.9573	27.5814
CRABP2		13.114	11.612	13.2581		0.871273	0.783787	0.847662
TTC19		15.3739	7.99392	14.617		5.68054	5.88734	5.26326
TUBB4B		10.1361	2.38095	25.4762		20.7454	20.261	26.4683
VSTM2B		11.6782	16.5655	9.79391		0.00536738	0.0226727	0.387915
SFTA3		18.7831	7.51984	11.7406		0.00256971	0.0241219	0.00571446
FLT3LG		18.2407	0	19.8413		28.8735	17.9788	17.9134
TMEM60		20.4647	9.09764	8.52278		1.31853	1.57563	1.4323
GPR89B		13.1789	12.3197	12.6507		1.36829	1.29738	1.6058
BARX1		15.5178	11.8767	10.7744		0.00449447	0.0189853	0.00449761
CD3G		15.6022	8.80316	13.8248		16.4388	18.9773	27.9164
SPG7		25.2143	11.3975	1.66667		5.29884	5.0645	6.74213
TPBGL		13.6054	14.0659	10.6122		0.0540133	0.0805273	0.127179
SERINC4		14.7282	7.77778	15.8104		5.04961	4.62115	3.96435
ATG101		11.8894	14.9194	11.5207		2.98484	2.98806	2.93696
MEF2C		11.5968	12.1818	14.5559		0.161328	1.6398	0.109982
FAM214B		15.9377	10.0615	12.3388		0.769853	1.60844	1.49367
KCNB1		18.2706	8.88528	11.1887		0.00067398	0.002847	0.000674451
LBR		14.4976	9.263	14.6099		10.265	10.432	9.03906
LINC00629		5.87719	28.455	4.05635		0.00878621	0.0371143	0.00879235
ZNF213-AS1		13.5085	9.64161	15.285		1.76886	1.27011	2.3556
SNAPIN		16.1111	8.20707	14.1197		3.15535	3.35038	4.76797
BCL11A		13.6692	12.3391	12.4454		0.159665	0.693055	0.0738278
NUCB1		10	5.15873	23.3333		16.5806	15.1103	20.7086
HOXB-AS1		10.2959	8.75725	19.4462		3.26161	3.24601	1.27593
LEPROTL1		10.0844	10.1624	18.3022		18.1247	10.6351	10.122
CYB5R4		10.7171	10.7774	17.1208		1.86415	2.60667	2.33366
RPL36AL		11.6667	9.44717	17.5238		171.343	67.7351	122.681
CWC22		13.4242	11.4297	13.8425		7.37637	5.13113	7.02087
CLDN1		19.0102	11.7738	7.97659		0.0314941	0.00921019	0.00218188
OSER1-AS1		8.55599	7.88968	22.3688		1.70093	1.21751	2.69739
CCDC58		15.3043	10.7189	12.8034		2.75981	1.71755	2.71596
HDAC6		3.22432	33.9302	1.67715		3.37934	3.44181	4.09813
TSEN2		12.0137	9.59045	17.2439		0.928591	0.674699	0.772538
LCMT1		14.8865	8.64238	15.3386		4.05906	3.43784	4.50147
HIST1H1E		15.2137	8.16369	15.4934		17.1431	9.37136	14.0739
CLCN2		17.3917	11.5637	9.94852		0.564714	0.454369	0.705868
DLAT		14.8317	9.33894	14.747		2.77556	2.43644	3.02565
PITX3		12.1474	11.5335	15.2911		0.00574167	0.0242537	0.00574568
TBL1XR1		14.6014	12.4114	12.0337		6.62253	6.52658	5.49014
SPATA2		10.1653	10.1784	18.7037		3.63899	3.15159	3.54379
WDR73		18.1818	9.09091	11.7816		3.64975	3.36458	3.46502
BCL2L12		19.1726	3.41726	16.4754		7.54857	3.92447	9.19685
RARG		12.6616	10.523	15.9226		1.79489	2.12761	2.22223
LMF2		15.3098	9.84656	13.9551		21.6476	19.0864	24.6577
KIF9		14.688	9.70556	14.7215		0.587054	0.301165	0.450845
UBAC2-AS1		16.6737	9.95671	12.507		0.26056	0.444492	0.275785
LPP-AS2		10.5026	9.07407	19.5655		0.0715651	0.131436	0.0965247
PUS1		15.9674	12.0582	11.1419		2.85636	2.38044	3.47805
ANTXR2		21.131	4.58333	13.5016		2.46682	3.77743	2.3254
NCCRP1		14.7516	9.97752	14.5321		0.00448639	0.0568536	0.00404057
EXOC5		19.146	7.21001	12.924		2.22434	3.03461	2.37843
NXPH2		14.9828	11.127	13.1837		0.00759189	0.0320693	0.00759719
C8orf33		12.1934	13.9181	13.2124		5.12794	4.30561	4.88441
RAC2		14.2857	13.6667	11.4286		63.6291	59.5296	104.746
KLF4		15.8333	4.43647	19.1146		3.73007	17.2521	1.74742
CCDC140		13.92	10.6703	14.8227		0.00413389	0.0174622	0.00413677
JPX		13.3224	11.7063	14.4354		2.19096	1.81204	1.76121
MTERF3		15.9172	10.8069	12.744		3.04015	2.62252	3.56493
SART1		8.65619	7.83928	23.0244		11.6905	7.77804	13.3132
ATP1B3		17.2954	11.4722	10.7542		4.44734	8.44293	8.28917
CXXC4		14.851	10.1415	14.5569		0.00457505	0.0515353	0.129717
CCDC85B		11.766	12.2857	15.5102		16.2982	13.6512	17.1779
FBN2		3.54844	16.0873	19.9389		0.000605234	0.0738574	0.000605657
TNRC6B		14.7332	10.8404	14.0019		4.38956	7.52783	3.88817
MEOX2		15.0855	9.46865	15.029		0.00319467	0.0134948	0.0031969
ORAI2		0	6.25	33.3333		1.35713	2.02232	1.51804
IRX1		10	9.58333	20		0.00429853	0.0181576	0.00430153
CCNYL1		15.2778	11.8056	12.5		1.34421	1.72017	1.27723
WDR27		23.692	5.7039	10.2063		1.66584	1.53689	1.64099
MEX3A		8.09524	11.3333	20.1905		0.00724533	0.0244843	0.0493026
IL6ST		6.513	12.7969	20.3514		35.2298	24.4955	8.95386
ESYT1		13.1657	13.0715	13.4357		16.8208	20.6501	24.696
SERPINB9P1		28.5714	0	11.1111		1.46483	1.97697	1.84904
ING3		11.8471	13.6621	14.1764		5.56374	4.5365	3.93259
SOX2		15.7967	11.0876	12.8101		0.00317814	0.0149166	0.00353373
GAS5		18.8511	8.53063	12.3487		61.5442	27.8018	46.8422
MFSD11		15.5884	1.14131	23.0025		9.86832	9.94756	9.59614
CERK		18	8	13.7374		19.0313	23.9199	22.8805
PTRH2		16.1577	8.95965	14.6481		1.08211	1.4235	1.28146
ZRANB2-AS2		14.8728	9.36317	15.5563		0.00577551	0.00609916	0.0013004
EMX2		8.82219	18.1555	12.825		0.0024484	0.0103424	0.00245011
PROX1-AS1		13.4629	11.5971	14.7922		0.000836738	0.00392724	0.000837322
TRERF1		15.0928	13.1709	11.6697		5.48145	5.47835	6.37193
CELF3		18.6522	9.43619	11.8573		0.0017992	0.00760012	0.00180046
AHSA1		12.8704	11.346	15.7711		6.44183	6.8664	9.82613
TRPC5		0	40	0		0.00303959	0.0192595	0.00912513
P2RX5		20	0	20		2.63893	2.55867	3.79796
P2RX5-TAX1BP3		20	0	20		3.00712	3.29466	3.66791
PROSER1		16.3781	11.9585	11.6746		3.31064	3.98171	4.05955
NUFIP2		16.1338	11.3725	12.5124		7.45995	11.4115	6.38561
ST8SIA5		5.40463	15.5384	19.1023		0.000505837	0.00712245	0.000506191
SOCS2		12.6843	12.9164	14.4452		1.55061	2.8103	1.71158
CEP290		16.2909	10.2453	13.5103		3.0762	3.96217	2.74752
HDAC2		13.385	11.1535	15.5332		2.33432	2.42452	2.29057
ARHGDIB		18.1626	9.32533	12.6012		174.645	150.191	207.753
CCND2-AS1		16.7034	9.72809	13.6581		1.9507	3.17444	1.53605
GNB1L		16.3333	5.77381	18		0.505421	0.413048	0.611249
CHTF8		19.5466	8.33866	12.27		6.80548	7.98937	10.7754
C6orf52		16.137	11.8839	12.1538		0.150578	0.0848087	0.221002
MTBP		14.1308	11.6749	14.3993		0.445516	0.616804	0.45116
TMEM214		14.8594	12.1821	13.253		3.48999	3.71801	5.41317
ORMDL1		17.4805	10.9338	11.8867		16.9388	17.019	18.1263
ZBTB44		30	10.3175	0		5.102	7.16884	7.43187
CREB3		19.504	11.1695	9.65997		5.25238	4.89789	6.49956
ERF		11.2281	13.0482	16.0778		4.25255	2.42319	4.12077
PAICS		19.7495	8.16148	12.4591		3.42928	3.43863	2.53869
FOXN3		22.2264	7.76875	10.387		6.5335	7.92654	7.05158
MSX2		12.5	11.2841	16.6071		0.00351836	0.0165134	0.00352081
SIAH2		11.9386	11.6556	16.7986		16.3714	9.33913	7.89282
LNPEP		20.2279	9.0137	11.2559		5.21191	7.37628	6.18582
IPMK		14.9224	12.391	13.1938		1.09389	1.49135	1.30895
PSCA		14.0816	12.7341	13.7118		0.0805361	0.0212623	0.0654813
RN7SL2		23.787	1.68956	15.0663		61.7151	12.729	35.8535
API5		11.5783	12.8977	16.0952		8.52682	9.38144	11.0015
MEIS3		14.7952	15.7774	10.0131		0.00519762	0.0292741	0.00173375
HIST1H2AL		14.5058	10.0118	16.0704		1.96449	3.05225	0.745672
BCKDHB		14.7102	11.3194	14.5832		2.23691	1.37989	2.32506
PKM		13.5612	10.8147	16.2385		19.5186	19.0992	18.0589
TRIM52-AS1		10.7939	10.4577	19.4077		4.74048	3.19025	3.54266
MTRF1L		10.0534	13.3507	17.3035		2.74342	2.43879	2.74118
CASP2		23.5067	6.93328	10.3006		4.05198	5.20216	3.90533
CDV3		15.9876	13.5912	11.2267		44.0778	32.5841	34.5287
USF1		25.7296	7.85088	7.22526		15.4233	11.7303	17.2359
ZNF678		15.9524	12	12.8571		0.64403	1.17733	0.872588
FGF3		13.7798	14.7348	12.3055		0.00895366	0.0378216	0.00895992
LRP12		18.8965	7.14153	14.8		0.0953031	0.325894	0.0862868
POU4F1		13.5844	8.57173	18.6839		0.0058549	0.065952	0.0390599
LRRC1		11.8124	12.3172	16.8044		0.250076	0.497561	0.415271
ERP44		14.3629	10.545	16.0875		5.36393	6.64143	6.66112
ZNF252P-AS1		10.9524	17.9626	12.0905		0.0191961	0.0579194	0.0768379
ISL2		9.88136	11.8305	19.3039		0.0279687	0.01519	0.107955
SF3B6		8.88889	11.024	21.1111		16.8066	11.4617	15.9059
UCP2		15.9936	8.50303	16.5464		40.949	48.7068	41.9899
ING1		13.1058	12.4207	15.553		1.66285	1.91887	1.80997
SFRP1		16.0152	11.3546	13.7375		0.00167752	0.0157469	0.00167869
FOXD3-AS1		12.0517	9.81709	19.2673		0.00661148	0.0279279	0.0066161
XPC		14.1304	12.4366	14.5963		7.69222	8.2893	7.53657
TRMT12		16.195	13.1805	11.8545		2.25373	1.76894	2.19435
RNASE4		13.2559	13.0853	14.9179		0.0849194	0.262136	0.137273
INTS6		19.5901	3.56452	18.1782		1.8462	2.17927	1.81268
PXT1		14.0476	12.2807	15.0641		0.00841943	0.0177825	0.0379139
SMARCC2		15.6227	13.9103	11.8781		7.31294	7.33497	8.57302
BDNF-AS		17.3019	11.8295	12.2843		0.173861	0.040242	0.13585
MECOM		14.7106	9.41848	17.2952		0.00584911	0.0164717	0.0107309
GRHL1		11.1841	10.1755	20.0786		0.0457542	0.0707095	0.016751
SENCR		19.5879	7.89715	13.9542		0.177755	0.317673	0.424173
GGA3		13.5338	13.8374	14.0693		5.47413	5.81476	6.82337
PPP1R3F		5.12686	32.2652	4.05229		1.69273	1.29353	1.26831
GSX1		10.0548	13.0363	18.3681		0.00480257	0.0202868	0.00480592
PCED1B-AS1		20.8854	7.75583	12.8324		37.3905	19.9429	40.1709
GIN1		11.9143	13.4631	16.1221		0.880617	0.510921	0.876985
NDUFA4		13.8739	11.9747	15.6558		12.6648	8.36992	11.2677
UCHL5		15.5553	15.502	10.4539		2.8137	2.5493	3.62757
HRH3		12.2222	9.52381	19.8413		0.00299014	0.0126308	0.00299223
DNAJB11		16.8627	11.5313	13.2145		6.76687	6.17104	5.12788
MKLN1-AS		10.9743	12.2267	18.4912		0.173232	0.151875	0.173353
PAX2		14.3836	17.7325	9.60167		0.00127848	0.0054005	0.00142153
TNK2-AS1		11.1111	14.0559	16.5533		1.76973	1.9315	1.55913
SLC24A1		17.4531	11.4353	12.8982		0.78542	0.689132	1.00886
HNRNPC		12.0127	8.1609	21.6185		32.9794	24.7612	32.6003
AP1AR		9.81405	11.6599	20.3827		3.24404	3.6027	3.46289
NOVA1		12.0922	13.4127	16.3866		0.000883345	0.0223883	0.00618773
PARD3		21.1607	9.47548	11.2599		0.0381505	0.143887	0.0177251
ENTPD6		12.2271	14.2649	15.4316		8.18607	6.17838	7.81337
CLEC2D		18.6521	11.4289	11.8437		23.705	22.4309	31.7517
PAX1		20.303	9.88844	11.8025		0.00136408	0.00576207	0.00136503
TFAP2C		14.3056	12.581	15.1664		0.00265779	0.0112269	0.00265965
FBXL8		21.5179	10.5143	10.0505		1.50831	2.69464	1.40439
EIF1AX		40	2.08333	0		11.6484	9.99161	8.60145
TBCCD1		14.2082	14.1094	13.8223		2.39509	2.74123	3.22872
HPCA		11.6624	16.1905	14.2985		0.0222855	0.0188275	0.0178408
MANEA-AS1		14.1113	13.9309	14.1586		0.262153	0.495839	0.258421
ACP2		14.7147	12.0827	15.4382		1.52316	1.5601	1.63383
LINC00261		11.3013	13.8583	17.077		0.00143852	0.00607653	0.00143953
POLR2F		14.3651	12.6263	15.2469		1.42651	0.883639	1.63684
HEY2		12.0929	13.2718	16.8792		0.0841758	0.082055	0.0647959
PRAC1		7.27117	11.0021	23.9756		0.0206908	0.0874013	0.0207053
ANKRD20A2		13.4349	16.9796	11.8533		0.0157103	0.00853235	0.00202131
CENPC		12.1233	11.8332	18.3136		5.42535	5.36855	5.35884
NWD2		8	14.2857	20		0.00095936	0.00405248	0.000960029
ANKRD39		13.4921	9	19.8036		2.05785	2.95383	2.28421
TAF8		18.9165	8.39151	14.9898		1.82049	2.05875	2.48353
ARRDC3		15.7916	9.8961	16.6274		51.0124	29.493	26.7542
PRSS22		17.0635	14.1036	11.1565		0.0483297	0.15704	0.204615
HAGLR		14.5067	13.7429	14.0829		0.0016464	0.00695463	0.00164755
EML3		15.5514	9.53584	17.2592		12.8715	10.9179	17.3998
SLC33A1		15.9817	11.5419	14.8247		1.13933	1.43291	1.60227
FAM227B		17.9356	11.4911	12.9321		1.09342	0.678498	1.05584
FCHSD2		13.2778	15.1241	13.9624		6.00043	7.43495	4.93653
FOXD3		9.79201	15.8656	16.7563		0.00850822	0.016173	0.00383137
HIST1H2BM		17.5175	12.2682	12.6357		0.349373	0.393548	0.442848
PGM2		11.0238	14.3637	17.0357		2.16581	2.72235	2.53893
MPC2		12.8574	12.558	17.032		10.3554	6.80085	7.78416
KNTC1		16.4078	13.0618	12.979		1.80537	2.39973	1.28833
PRPF4		16.5529	10.8951	15.0182		3.94458	3.19555	3.87606
RNF121		14.9362	12.09	15.4776		1.95046	1.68143	1.87962
PTGS2		11.8068	12.5131	18.1843		0.255999	2.36907	0.0926959
CNPPD1		20.4191	9.19023	12.9164		11.1665	12.6989	14.3661
SLC7A6OS		18.195	11.0957	13.2367		24.0587	19.0364	14.4623
NDUFB2-AS1		14.4444	13.4475	14.6537		2.75699	1.95616	2.8613
TMEM175		15.5634	13.2261	13.7971		5.44985	5.12153	7.16206
TRABD2A		14.0796	12.2433	16.2689		16.5654	11.3341	9.03012
MED22		18.1062	12.4162	12.0722		2.42735	2.20533	3.29322
ZDHHC6		17.344	11.1251	14.1304		14.0531	10.9774	13.1579
MDH2		14.8434	10.4386	17.3308		9.97815	7.94803	11.4022
NXT1		18.3641	10.8919	13.3607		26.5669	13.886	20.0696
NDUFA1		14.5833	24.7192	3.33333		24.1546	14.5831	23.9164
PHB2		17.3789	14.4434	10.8139		29.6903	21.6303	30.4431
LIN7C		16.9944	13.3576	12.2868		7.51495	4.94156	4.07076
NCBP2-AS2		12.8541	15.9448	13.9055		18.2605	11.2701	19.289
NEFL		9.3254	9.69564	23.6887		0.639573	0.580163	0.116927
IQCH		17.193	11.8123	13.7064		0.0749078	0.0580107	0.0424774
VMP1		17.3389	11.0721	14.3118		4.16117	4.93772	4.95246
THOC3		14.2857	13.9326	14.5074		2.11718	1.31968	1.81119
RPA2		12.1221	13.4301	17.1977		12.9617	9.8216	18.2268
SKOR2		17.7563	13.3946	11.6731		0.00256724	0.0108444	0.00256903
ZRANB3		16.0887	12.7012	14.0375		0.422529	0.41125	0.341961
NPAT		16.2572	12.3845	14.1932		5.15436	5.33872	4.35881
GRK5		33.3333	0	9.52381		2.90055	2.14738	2.06149
BST2		0	0	42.8571		28.4304	20.1664	37.1321
HNRNPDL		17.3253	14.5781	10.9668		82.5643	52.4286	73.381
RRS1-AS1		15.6978	6.7092	20.5561		0.0691064	0.0686861	0.0793245
ASB16-AS1		16.1769	9.1182	17.676		4.20256	2.74284	3.57016
COA5		14.2857	11.0714	17.619		7.17964	6.96741	8.41374
MSL3		10.5882	14.3425	18.0838		15.3152	9.92534	10.8789
TEX22		16.6667	15.2778	11.1111		1.04162	0.964554	1.18007
PML		14.2857	13.2993	15.4762		2.24639	2.35154	2.85064
NUP155		12.8827	13.3424	16.8392		1.56952	1.91223	1.38787
ALG11		15.4005	14.4263	13.2409		1.10638	1.60319	1.13593
FKBP10		12.1154	19.0171	11.949		0.037382	0.0789537	0.108068
CCNI		11.1265	10.1483	21.8151		61.5967	51.2832	52.3986
SLC6A4		16.4146	14.9284	11.7647		0.0559157	0.0322086	0.0584981
KCNC3		13.014	12.8926	17.253		0.199338	0.358312	0.0523451
TDG		15.9672	12.8538	14.3457		3.27959	4.05971	3.41228
CEP131		4.76698	19.3245	19.0856		2.38074	2.12663	2.50331
FBXO15		15.808	7.92287	19.4713		0.134586	0.102816	0.0429829
MED13L		20.1036	10.4478	12.651		3.85963	5.37024	2.75653
FOXA1		8.51852	10.3785	24.3101		0.00891419	0.00847235	0.0022301
TIMM10B		17.3333	13.7464	12.1569		7.34833	6.23157	5.43484
HOTAIR		12.8623	13.3867	17.0302		0.00306943	0.0129658	0.00307158
USP11		0.492611	36.1064	6.69418		2.90862	2.75325	6.62018
GANC		13.6115	10.5109	19.1722		1.26622	1.71446	1.00282
BUD31		18.7545	15.9387	8.62094		19.2054	9.3202	14.829
SCPEP1		17.7097	13.9301	11.713		2.31237	3.68725	2.48224
FAM96B		14.329	9.79021	19.2641		12.5066	8.58312	14.0093
CARF		18.226	11.6894	13.5408		1.46326	1.52789	1.65657
GJB2		14.2857	5.90188	23.2993		0.0036564	0.0139007	0.00329305
SCRN3		16.7135	12.6018	14.1717		1.32983	1.49254	1.39504
KDR		13.641	12.074	17.8031		0.00127603	0.0359343	0.00127692
DTL		18.6659	11.3901	13.4796		0.119139	0.228756	0.177027
GINS2		16	11.5564	16		0.282752	0.206721	0.116989
NKX2-1		27.5119	4.84282	11.2069		0.00252343	0.0106594	0.0025252
SNAP23		13.3479	12.7081	17.5658		6.49462	7.28107	6.30198
ICE2		14.6465	10.1692	18.8094		1.99154	2.00422	2.05228
MNX1-AS2		14.2381	5.21108	24.1786		0.0213547	0.0902056	0.023744
HIST1H3H		22.1903	10.7369	10.7136		0.674344	3.81824	0.459448
ADRA2A		20.4599	9.53008	13.6868		0.00213262	0.130123	0.0260836
GPR101		6.17742	32.5	5.00137		0.0052303	0.0220936	0.023262
CYSRT1		11.4286	13.3333	18.9286		0.212102	0.0260115	0.157476
CSTF1		18.5595	12.2099	12.9428		1.81179	1.18704	1.68725
SP4		14.2667	14.1768	15.2745		2.81425	2.98248	3.90168
WDHD1		15.7125	14.0781	13.9491		0.323831	0.363993	0.333793
CITED1		0	43.75	0		0.055463	0.0638957	0.0403649
LRRC55		11.1122	17.7948	14.8625		0.00147628	0.00623603	0.00147731
NDUFAF4		13.6356	16.5393	13.6402		3.81166	2.15468	3.15704
RNPC3		11.5741	11.6544	20.7107		6.40582	8.36285	6.02493
NUDT1		17.7361	11.625	14.5914		2.92976	1.77308	3.02515
SRD5A1		18.223	12.5935	13.1374		0.936213	1.1929	1.21639
CWC27		17.3511	11.8532	14.8414		5.12513	4.17953	4.52087
AURKA		18.7648	11.3701	13.9393		0.124261	0.268851	0.169841
MAGI2-AS3		13.9114	12.2872	17.8823		0.0298455	0.0290936	0.0781121
TRUB2		15.2215	14.5197	14.346		3.01223	2.40401	3.22993
SIGLEC9		13.3333	16.0969	14.6724		0.241162	1.49115	0.779953
XAB2		19.7995	12.2808	12.0322		8.88547	5.80772	8.89927
C12orf4		18.0502	12.1688	13.9426		1.39966	1.92019	1.30534
ERAL1		19.5849	10.6105	14.0156		3.96998	3.52538	4.74662
ABCD2		14.7162	10.4897	19.0472		2.96609	2.70414	2.86139
AGAP11		14.2857	0	30		0.132621	0.219213	0.0980927
PA2G4		13.5992	10.7747	19.9443		13.4923	13.1866	17.6833
CNIH3		17.1446	12.6502	14.5269		0.0694807	0.0410896	0.0542328
BMP4		13.8429	13.6201	16.8664		0.00287932	0.0243254	0.00288133
SRFBP1		18.5213	15.0573	10.7522		1.35493	1.92789	1.43866
TTC28-AS1		18.847	14.7242	10.7877		1.46753	1.15041	1.54407
TTC30B		22.7778	13.2624	8.34821		0.262886	0.205298	0.223278
TLL1		13.531	14.0585	16.8098		0.00106177	0.00498344	0.00106252
ATP6V1D		23.806	9.24062	11.3789		1.38821	1.92233	2.68017
AMIGO2		20.2789	13.0642	11.0967		2.95877	4.13136	5.6321
HOXC12		15.1807	13.8843	15.3763		0.0023948	0.010116	0.00239648
TFAP2D		15.4076	17.6209	11.4378		0.00478129	0.0181772	0.00430617
KAT8		13.3333	13.6752	17.4603		6.87362	5.6306	6.25963
HOXD3		13.9094	11.0684	19.5342		0.00225103	0.0211305	0.00225261
MRPL40		17.2078	7.09846	20.2165		2.93996	2.40365	3.06855
TUFT1		26.1635	8.67925	9.69227		0.443933	0.512308	0.219831
NEAT1		25.0936	0.737179	18.7263		13.8422	16.4039	22.1966
HSPA4		9.81818	12.386	22.381		6.02046	6.24515	5.96267
SLC7A6		14.8981	14.7322	14.9696		23.8915	20.0864	13.2326
CCNL2		16.4242	17.8548	10.3283		22.6858	23.9503	22.2913
GHSR		19.242	13.5486	11.8332		0.00712205	0.0300846	0.00641432
LETM2		16.9452	11.7879	15.8955		1.18292	0.56406	0.684103
GRASP		14.7368	16.1069	13.7959		12.196	10.4413	4.5861
EVX1		12.3796	17.3168	14.9704		0.00338705	0.0143074	0.00338942
SLIRP		20.4199	9.50153	14.7704		3.62248	2.49333	2.83858
LRRC40		15.1494	14.2233	15.337		3.81548	3.78234	3.75349
PNMT		16.0194	13.218	15.5053		0.0182719	0.0771835	0.225511
LINC01128		14.8722	13.4313	16.4409		1.17884	0.946043	0.984613
ZMIZ1		13.8726	15.0546	15.8276		1.64019	3.74583	1.60758
DAP3		15.8981	14.0215	14.8797		15.9977	11.5202	14.1237
EIF4G2		13.8615	10.4453	20.4968		55.7934	55.1779	48.2059
FEZF1-AS1		16.9538	14.9814	12.9482		0.0024107	0.0101832	0.00241239
RAB40C		23.1506	9.75634	12.0036		1.80029	1.50659	2.40702
UBE2T		17.4607	10.9893	16.5293		0.399958	0.985533	0.883858
UNCX		20	25	0		0.00389974	0.0164731	0.00390246
METTL15		19.1548	12.2842	13.5924		1.27649	1.11795	1.17887
SLC17A6		15.0415	12.0993	17.9072		0.00189302	0.00799642	0.00189434
EAF2		12.9696	15.187	16.9005		1.5843	2.16018	1.15393
CNOT7		17.3439	13.4845	14.2352		4.88995	5.66923	4.35696
PPP1R21		15.2996	13.4686	16.3309		5.9042	5.8269	4.99251
ANKRA2		21.2237	11.648	12.2308		7.15199	6.10425	7.00336
SLC35F2		14.6672	12.8705	17.6062		0.773527	1.57324	1.43346
GALNT4		10.5602	10.3151	24.2717		3.12951	3.81867	2.55437
NAA38		15.1895	14.6984	15.2858		4.2201	3.47266	5.36564
IKZF3		19.6981	16.6014	8.88471		7.03573	9.50441	17.2412
SP9		25.9148	7.77435	11.5163		0.00347458	0.0132094	0.00312931
STAT3		14.311	12.4076	18.5199		8.76431	8.78007	10.4977
IGFBP3		18.3635	10.448	16.4546		0.351391	0.81187	1.73293
CNGA4		17.9583	13.759	13.5564		0.0286657	0.0864916	0.110645
PHF21A		14.2587	11.993	19.0628		3.70348	4.65972	4.98136
MVD		15.8796	14.881	14.5679		2.80125	2.96419	4.34883
LINC01248		14.5274	13.4259	17.3778		0.0112117	0.021312	0.0050488
SOX9-AS1		20.3896	11.4977	13.45		0.000820745	0.00346695	0.000821318
CIR1		16.1843	13.4494	15.7142		8.13201	7.65971	7.4649
KCNMA1		14.1873	15.3596	15.8043		0.000417604	0.0215603	0.000417895
NPR3		14.8639	14.4471	16.0643		0.143014	0.14058	0.211521
HAPLN4		13.3883	19.6102	12.4866		0.00223779	0.0105031	0.00223935
STIP1		15.2778	13.5869	16.642		4.81719	5.14348	8.05651
PLEKHG2		16.1806	13.8112	15.5322		3.11075	3.68335	3.45558
RNF11		18.1442	11.3243	16.0584		21.9095	16.3173	13.5793
ACP6		15.4345	12.8896	17.2139		0.635134	0.394914	0.472228
MYB		27.8085	8.21726	9.51285		1.38127	1.2966	1.58109
ZCCHC17		20.147	12.3762	13.0406		4.60797	5.65434	6.96737
LINC01215		7.60409	11.0394	26.9274		6.75827	5.23524	4.19004
FASTKD3		16.1632	12.854	16.5691		1.14304	1.73191	0.935583
BLZF1		16.8735	13.9718	14.7441		2.70404	2.43361	2.69198
ALDH18A1		18.254	10.307	17.037		4.77635	5.08632	6.36899
SLC38A2		17.6553	11.2145	16.7864		17.8893	19.0493	13.6755
C1orf131		23.5395	8.7754	13.3455		1.44431	1.42657	1.35673
ZW10		19.4826	13.4542	12.7535		1.80922	1.71641	2.27646
BUB1		14.1358	16.475	15.1394		0.285406	0.217505	0.101581
GABPA		17.1338	13.4496	15.1893		4.92986	5.68254	4.76155
SP8		10.4888	16.0007	19.3052		0.00214811	0.00907394	0.00214961
FERD3L		10.6223	12.7112	22.4895		0.0124792	0.0527139	0.0124879
CELF4		16.009	11.0148	18.8254		0.0380395	0.0114775	0.0380661
ZNF160		19.4351	13.5956	12.8239		2.44816	2.53691	3.16146
NKAIN3		14.854	16.9032	14.1072		0.00273142	0.0115379	0.00273333
POLH		15.4552	14.7898	15.6697		1.71967	2.38255	2.23763
MEF2C-AS1		13.4391	15.1404	17.3399		0.00137535	0.0129104	0.00137631
ISLR2		13.3035	14.8941	17.7293		0.00130908	0.00552973	0.00130999
TRMT5		16.76	13.5971	15.5882		0.575287	0.460995	0.552287
COPS2		15.9351	11.6506	18.3697		8.43923	5.1661	5.34354
LINC00471		16.4242	15.4872	14.0606		0.152285	0.0877195	0.0761958
TOB2		15.3333	15.6861	14.9667		7.41223	4.77909	6.18409
LHX5		17.3437	13.7065	15.006		0.00255573	0.0107958	0.00255752
PAPD5		19.5166	11.4583	15.0836		3.22099	3.52577	3.29194
LMTK2		20.3598	12.7804	12.9434		3.09559	2.85478	2.57401
ENDOV		16.7513	14.8724	14.4931		0.565259	0.516827	0.494641
LINC01391		10.2455	14.2109	21.6612		0.00205366	0.00867496	0.00205509
NLGN1		13.9202	14.0776	18.1251		0.000787019	0.00332449	0.000787568
NUP85		14.9547	13.7404	17.4408		3.81587	4.8869	4.43073
ENKUR		16.2354	14.3031	15.6285		0.0370116	0.285095	0.0479308
SLC9A3R1		29.0476	0	17.1429		32.836	41.064	75.1697
WNT10B		18.3503	7.12541	20.7228		2.09278	3.50758	4.94174
CASC11		16.6797	14.2574	15.272		0.00379396	0.00721182	0.00569492
ZNF703		7.71475	12.9177	25.6022		0.408064	2.2498	0.490549
HSPE1		17.1635	1.87694	27.2452		9.63715	7.43263	11.3328
HSPE1-MOB4		17.1635	1.87694	27.2452		13.3311	9.89785	15.7949
ZHX1		15.4824	17.2567	13.5628		1.84169	2.65251	1.72046
DEDD2		16.0088	12.3694	17.9667		19.7516	9.44616	15.0907
PRCC		15.471	12.6277	18.2594		5.44801	4.76324	6.56077
SLC10A7		16.9445	13.8912	15.5463		1.18241	0.986607	1.00396
TNFRSF21		16.4286	15.8287	14.1345		0.120954	1.29296	0.0469333
PIM3		28	14.3939	4		15.1411	15.9172	13.7047
HYAL3		20	10.967	15.4286		0.623277	0.865332	0.828709
NAT6		20	10.967	15.4286		5.45099	4.11175	5.46697
LAMP5-AS1		16.853	12.2241	17.3309		0.00414246	0.0194427	0.00414535
OLFM2		17.8241	11.4977	17.0999		0.926453	0.419837	0.838298
TMEM87B		14.109	13.5677	18.7795		4.57211	5.17779	4.28301
FADS2		15.6303	14.9454	15.9158		0.200403	0.557556	0.76754
ATP8B3		15.7193	16.2915	14.4823		0.274547	0.539782	0.336777
HNRNPH3		11.8917	14.0597	20.5832		39.1249	25.081	27.0127
PGM5P2		9.27816	17.3294	19.9471		1.04875	1.0034	0.569593
TOP3A		18.3343	11.6456	16.5791		2.07327	2.59319	2.71646
HOXA13		0	17.6768	28.8889		0.00171241	0.00723347	0.0017136
RASGRF1		15.1676	12.0856	19.317		0.00715002	0.0075507	0.00080494
RNF145		14.288	14.9509	17.3439		8.16053	8.498	7.65235
HOTTIP		10	0	36.6667		0.00159224	0.00672586	0.00159335
C17orf107		16.2963	14.9899	15.3968		0.471305	0.483967	0.680091
BRIX1		16.0308	12.6805	17.9914		3.72424	4.78761	3.46634
ELMOD1		13.2586	12.2601	21.1952		0.00136384	0.00576108	0.0013648
PPP3CA		16.9643	14.4088	15.3412		3.40459	6.34944	5.63343
ACAD11		24.1174	8.77787	13.8214		5.78207	4.22157	5.69533
LRRC42		18.2857	18.9355	9.49807		1.43178	1.07279	1.43646
TDP1		19.6448	10.6011	16.498		2.55662	1.81197	2.7053
CCR7		22.8351	9.25195	14.6609		26.2826	12.6147	16.2557
PRR7		24.3795	4.54545	17.823		5.7992	4.59049	4.45517
SLFN11		17.1445	9.39903	20.2375		2.75331	4.03555	4.8454
LIMD2		18.7592	7.33333	20.7557		35.7469	24.0634	37.722
ZNF564		23.6961	10.0463	13.1165		0.99227	0.600264	1.09594
UBAP2L		18.272	12.68	15.9106		9.20406	8.69815	8.46011
FMO5		17.8428	11.3628	17.6596		0.207546	0.388256	0.308569
MAN1A2		14.1241	10.4357	22.3056		4.00238	5.81263	4.66198
march9		20.2764	15.0684	11.5584		5.80748	5.99019	5.70289
MEF2A		14.4476	14.8952	17.5712		3.87256	4.99626	3.57391
PAX3		21.032	12.7016	13.2278		0.00172386	0.00728187	0.00172507
HOXC9		22.8071	15.3821	8.78484		0.0105707	0.0223261	0.00476012
CEBPE		17.3696	12.9762	16.6562		0.097078	0.0482438	0.177148
TM2D2		17.6041	14.0556	15.3568		1.69163	1.10128	1.8601
FOSB		30.6418	1.51224	14.8999		195.714	91.8337	139.737
VEZT		15.1	20.0578	11.9204		1.97506	1.93484	1.75841
NEDD8		16.6089	4.59299	25.8949		6.07848	4.80285	7.81574
NEDD8-MDP1		16.6089	4.59299	25.8949		13.0367	9.55861	15.4792
KIF11		9.32677	10.881	26.8938		0.49483	0.617045	0.431223
THAP7		19.2193	14.0734	13.8482		10.8129	4.43992	7.05425
PHOX2B		17.0551	9.61649	20.4767		0.00258301	0.010911	0.00258481
SIM1		12.1259	15.7215	19.31		0.000861189	0.028294	0.000861791
POLR3GL		11.845	13.0674	22.2736		13.6737	9.75164	17.1583
PLK1		27.1199	9.7166	10.3509		0.272188	0.283503	0.274244
RPL23		14.8854	14.7718	17.5342		126.722	70.8706	94.9932
TFAP2B		18.005	14.7535	14.4383		0.00129886	0.00548657	0.00129976
TRMT6		17.4672	13.9821	15.7615		2.7144	3.44477	2.76568
DEGS2		20	13.3333	13.8889		6.43798	5.06969	7.18017
ZFYVE21		25	13.2955	8.92857		0.453752	0.495934	0.614951
RALYL		11.6648	13.1012	22.4627		0.00175995	0.00743431	0.00176118
SPRY1		15.5467	14.4383	17.2798		1.05244	1.1729	2.22063
TBX5-AS1		6.89964	17.3913	23.0029		0.00190931	0.00806524	0.00191065
RFC3		16.2682	14.7417	16.317		0.830594	1.09561	0.883701
FKRP		17.4603	16.1009	13.7755		1.67841	1.50503	1.87183
SIX6		33.2804	6.48196	7.62346		0.00286569	0.0121051	0.00286769
FYN		18.1965	15.0258	14.1694		17.7434	18.3153	29.4531
ILF3		21.1615	4.2973	21.9852		23.8341	21.1268	23.4809
CAAP1		18.2772	11.6535	17.5458		3.48898	3.09684	3.54739
DPYSL5		14.8008	12.1242	20.581		0.00250716	0.0052953	0.00112901
MIR8072		19.9586	14.6603	12.8967		0.371399	0.600835	0.411197
RPL34		18.3908	12.9612	16.1789		243.222	108.214	166.461
HSDL2		18.1758	9.94374	19.4484		2.92806	3.36338	2.8787
INSM2		16.7934	15.7209	15.0594		0.00265074	0.0248825	0.00265259
MERTK		16.1841	14.8878	16.543		0.018881	0.111659	0.0321201
LYRM4		22.5667	9.22479	15.8866		1.33477	0.681986	1.19762
RAG1		14.8727	14.5169	18.3071		0.0397431	0.0959321	0.0931775
ZPR1		16.2471	17.3955	14.0748		7.81697	7.68047	6.73637
THAP6		16.403	20.1381	11.1855		1.05463	1.27809	1.00926
ZNF529-AS1		18.8732	14.6963	14.1829		0.508312	0.642149	0.551452
CYGB		16.399	9.53866	21.8332		0.0150459	0.050845	0.0240903
DDX25		15.3219	15.0768	17.384		0.00968257	0.00920265	0.00968933
DIP2A		33.8039	10.4426	3.57143		5.07754	9.33473	12.3441
EXOSC5		14.7487	13.6865	19.3939		4.64577	3.72839	4.33868
WDR82		19.5521	11.2605	17.042		19.0531	18.5987	20.2171
HAND2		19.6561	10.3092	17.8928		0.0022179	0.00936876	0.00221945
CSTF2		6.66667	33.4425	7.77778		1.77319	1.97111	2.06272
AGPAT5		13.69	13.6447	20.5769		1.13484	1.23244	1.13752
SRGAP2B		16.1719	19.0236	12.7525		0.158334	0.419962	0.146162
METTL1		10.4288	14.0723	23.4521		0.975099	1.02974	1.05371
ANGPTL4		13.8546	14.1084	20.003		0.0464798	0.120823	0.0143115
HESX1		17.5145	12.6863	17.7715		0.0995489	0.0600729	0.106734
PPIL3		20.1441	11.9213	15.9299		5.98102	3.29316	5.65302
DLX6-AS1		12.4689	17.3389	18.262		0.00048017	0.00202831	0.000480505
REV3L		17.7841	15.5952	14.6925		1.69125	2.41958	1.72245
[truncated: 17,255 more rows]
