# Supplementary material for: Genome-Wide Methylation Profiling of Peripheral T–Cell Lymphomas Identifies TRIP13 as a Critical Driver of Tumor Proliferation and Survival
Source: Epigenomes. 2024 Aug 21;8(3):32. doi: 10.3390/epigenomes8030032 (PMC11348144; doi:10.3390/epigenomes8030032)
Supplement: Supplementary file 1 [file epigenomes-08-00032-s001.zip › epigenomes-3019185-supplementary/Supplementary Files/supplementary materials 3.xlsx]

## Sheet: Core methylation signature
			Supporting Information for Fig. 2H - PTCL methylation signature containing 767 hypomethylated DMRs present in all seven PTCLs													Supporting Information for Fig. 2H - PTCL methylation signature containing 567 hypermethylated DMRs present in all seven PTCLs
chr.#	start	end		tumor 1	tumor 2	tumor 3	tumor 4	tumor 5	tumor 6	tumor 8			chr.#	start	end		tumor 1	tumor 2	tumor 3	tumor 4	tumor 5	tumor 6	tumor 8
chr1	5494052	5494237		-26.6224	-19.7218	-58.1279	-25.7255	-23.2403	-46.9081	-76.5238	promoters		chr1	32272649	32272662		57.638	32.9893	68.0306	37.8873	53.0914	88.1968	76.5407	promoters
chr1	28176852	28177177		-20.2229	-42.3652	-32.0794	-38.5601	-30.0474	-26.7977	-35.8233	promoters		chr1	116986925	116987188		43.8152	59.6011	53.0412	74.2262	53.7254	74.2009	52.6602	promoters
chr1	167721432	167721466		-31.2228	-60.5795	-48.6431	-46.378	-32.6465	-63.8581	-28.869	promoters		chr1	151212180	151212212		41.8063	59.5047	76.9153	52.5603	54.1145	81.7269	69.8889	promoters
chr1	209674023	209674052		-12.5385	-22.0134	-15.8673	-27.3637	-37.1801	-39.5053	-17.1661	promoters		chr1	169708367	169708781		47.0186	42.0956	45.2572	37.761	26.3802	22.0528	56.4833	promoters
chr10	4334182	4334419		-39.3529	-23.3121	-65.1893	-30.0736	-12.7582	-21.6291	-62.2309	promoters		chr1	212283807	212284082		50.856	32.4508	62.5906	28.8478	44.1238	68.7203	54.8942	promoters
chr10	4333380	4333437		-14.2464	-24.5618	-68.7204	-32.1458	-24.9223	-14.6234	-45.9241	promoters		chr11	287294	287345		34.3577	18.7286	49.6111	33.9537	32.9231	56.6521	35.9634	promoters
chr11	18589105	18589221		-42.1117	-29.7059	-17.0419	-32.0559	-25.4057	-27.9479	-46.7828	promoters		chr11	287583	287664		23.0788	30.0596	65.9643	58.7038	40.6044	52.6621	68.4937	promoters
chr11	27634323	27634467		-40.2619	-28.4774	-62.3725	-27.2305	-15.9044	-22.3926	-70.2461	promoters		chr11	118217422	118217579		28.4851	17.5908	51.5692	23.7975	33.7789	38.9453	53.3107	promoters
chr11	44527556	44527807		-11.6755	-17.535	-27.5377	-10.2781	-22.3781	-27.0898	-92.994	promoters		chr12	9654832	9654965		47.6146	37.2743	40.9152	39.6174	46.6114	61.7393	29.534	promoters
chr11	45092450	45092555		-38.8894	-17.7477	-31.0329	-26.7881	-31.0702	-39.736	-34.3249	promoters		chr12	14962948	14963009		25.3764	22.5481	43.3577	36.2181	30.3764	48.6087	39.6567	promoters
chr11	56105293	56105407		-22.9603	-19.9213	-31.9594	-20.7335	-14.6962	-41.2051	-50.9425	promoters		chr12	19552893	19553122		28.0252	32.2713	56.6759	48.5846	41.6081	60.555	41.798	promoters
chr11	57761927	57762142		-29.2535	-40.9107	-24.1673	-41.6249	-48.6774	-34.099	-21.6557	promoters		chr12	21456724	21456749		56.5327	47.4899	58.0777	19.1589	32.8127	63.6876	33.9314	promoters
chr11	128684668	128685106		-25.9505	-22.95	-23.363	-22.2356	-20.6137	-32.0275	-30.5719	promoters		chr12	55935916	55936050		31.7194	40.4925	62.71	38.1923	51.0958	38.0357	64.2987	promoters
chr11	134032154	134032453		-33.0455	-30.7709	-40.8884	-15.9098	-23.4965	-26.4252	-46.905	promoters		chr12	64674480	64674559		38.4946	34.5061	56.2462	30.4166	46.2608	62.0184	52.4771	promoters
chr12	90253362	90253393		-25.3163	-41.2138	-18.6921	-34.8676	-39.2685	-52.1229	-22.5052	promoters		chr14	20997705	20997786		33.4906	49.9562	34.6254	51.5231	56.33	47.8559	58.9628	promoters
chr12	109997496	109997613		-33.0773	-46.1849	-24.2589	-40.3778	-28.5873	-23.4598	-27.5898	promoters		chr14	36521219	36521455		14.3973	10.1505	54.8875	13.9293	14.1081	18.9906	50.8945	promoters
chr14	88766773	88766921		-15.8356	-11.3783	-22.8832	-25.893	-21.1718	-37.1217	-43.8554	promoters		chr14	56003364	56003485		25.0035	35.4167	49.6561	19.881	26.0624	38.1981	14.5238	promoters
chr15	91470720	91470906		-35.847	-26.8479	-61.6124	-22.4013	-16.3545	-26.4712	-64.3983	promoters		chr14	101759888	101760082		46.6337	21.0795	42.7427	38.4729	29.6538	32.6313	43.3487	promoters
chr15	95880178	95880471		-32.6197	-29.2211	-34.6545	-25.2434	-19.8199	-29.9406	-33.7947	promoters		chr15	78621740	78622097		40.7396	27.9876	57.7693	25.7063	41.7506	52.0853	44.9673	promoters
chr16	6479112	6479574		-26.7312	-17.4301	-26.9108	-50.9134	-35.6982	-21.3952	-89.4108	promoters		chr15	81295951	81295968		22.179	25.129	41.071	34.9523	34.6456	64.2966	56.3487	promoters
chr16	7895460	7895576		-38.5909	-22.7942	-50.6287	-27.3637	-15.0424	-36.9247	-57.4739	promoters		chr16	30383211	30383346		36.0953	42.315	53.0236	29.6341	56.8438	24.7509	55.4993	promoters
chr17	27560050	27560198		-16.4549	-48.9262	-24.8614	-12.7108	-39.2502	-39.4321	-41.5543	promoters		chr16	57016360	57016517		38.8245	37.9495	29.0364	52.4966	44.846	66.3075	30.3647	promoters
chr17	74272905	74272956		-18.2899	-34.1651	-40.9403	-26.0094	-18.7151	-19.7642	-52.6999	promoters		chr16	67236173	67236415		29.474	27.2639	17.2965	23.6344	14.6453	12.2036	16.945	promoters
chr18	76056628	76056880		-24.2149	-18.0584	-29.1765	-20.0707	-25.4198	-17.812	-61.1193	promoters		chr17	10698684	10698718		24.3281	17.647	41.8446	10.8454	21.3168	15.9947	47.8992	promoters
chr19	56840993	56841216		-28.5432	-27.2779	-28.1688	-22.5036	-18.4745	-29.403	-40.0593	promoters		chr17	62965495	62965538		22.7443	34.9169	19.803	18.1411	30.063	44.4508	46.9892	promoters
chr2	37926018	37926106		-33.0821	-29.6252	-71.6008	-33.2063	-35.2083	-45.6202	-28.8958	promoters		chr18	44698536	44698567		30.405	20.6006	37.5439	43.763	51.2432	53.6789	34.2489	promoters
chr2	103874679	103874842		-43.0746	-16.8861	-58.7764	-31.4822	-15.745	-41.7793	-69.3993	promoters		chr18	69956775	69956800		46.0226	17.3579	48.7079	49.6496	53.1259	29.8579	42.8298	promoters
chr2	219294259	219294366		-26.2362	-20.1426	-17.1534	-32.112	-28.9827	-24.131	-13.2356	promoters		chr19	1075534	1075675		45.1936	29.4071	56.932	41.1114	31.9436	47.3048	52.6047	promoters
chr2	239195722	239195945		-29.2906	-12.5324	-23.9438	-12.2021	-16.453	-14.2805	-13.8767	promoters		chr19	9857968	9858041		47.6694	30.0558	79.7359	46.5274	37.1175	54.907	60.0521	promoters
chr20	23987536	23987765		-17.2947	-18.5152	-12.4266	-20.2245	-11.6802	-21.3306	-43.1984	promoters		chr2	98663709	98663873		38.9024	57.6572	53.5545	54.8462	30.8596	51.5869	29.3717	promoters
chr20	24993686	24993740		-28.739	-56.6417	-25.4798	-33.9335	-34.8524	-16.7211	-20.4478	promoters		chr2	132267620	132267774		12.1551	15.6279	37.2521	14.3167	19.2857	21.1332	17.5368	promoters
chr3	114900844	114900916		-28.9504	-32.5951	-25.7672	-33.7581	-30.1789	-43.3407	-56.1146	promoters		chr2	196156499	196156554		21.5254	19.371	58.7676	27.0552	30.4125	47.8881	54.2766	promoters
chr3	127736390	127736460		-32.3071	-61.8543	-40.8355	-26.9489	-29.9338	-39.664	-45.0184	promoters		chr2	203940852	203941093		22.407	53.9203	67.7004	47.1735	47.3322	26.0838	61.411	promoters
chr3	196220756	196220840		-22.9959	-29.9754	-20.1717	-15.6494	-50.0984	-53.5515	-18.1715	promoters		chr2	234454888	234454975		16.6543	44.4472	40.7845	26.8617	42.0119	19.5829	17.7717	promoters
chr4	15445410	15445421		-38.269	-16.8189	-13.957	-27.5036	-28.7452	-38.1007	-72.6527	promoters		chr21	44657797	44657814		34.8493	10.3995	10.098	41.8269	41.1532	12.9048	33.8854	promoters
chr5	39219132	39219323		-20.3922	-20.9347	-43.1373	-17.5199	-16.0277	-18.0572	-32.8883	promoters		chr22	26671992	26672128		27.2406	31.7261	49.7857	36.0897	41.7164	44.4732	57.8912	promoters
chr5	95959940	95960447		-42.1806	-46.628	-39.2973	-39.5686	-16.9491	-20.4066	-60.4884	promoters		chr22	46251910	46252110		22.1022	45.5164	35.6178	52.2795	29.8842	60.0019	32.0605	promoters
chr6	2633953	2634021		-36.4556	-16.1452	-30.8157	-24.3773	-10.8768	-14.0624	-43.2831	promoters		chr22	50628948	50629016		36.2183	45.1846	47.6036	34.0093	39.7555	54.8306	57.1403	promoters
chr6	10554956	10555031		-22.8947	-15.8068	-21.0768	-18.3676	-17.9093	-32.1731	-47.8138	promoters		chr3	16302527	16302569		52.7549	28.6844	41.5657	28.5274	47.7332	52.5567	41.5703	promoters
chr6	33901941	33902032		-17.1287	-25.9538	-40.8853	-19.635	-15.0097	-41.6263	-90.1429	promoters		chr3	71131667	71131781		34.0916	39.4813	27.0067	48.957	43.0767	48.1033	22.4239	promoters
chr6	89562614	89562964		-33.5038	-13.5155	-45.4592	-26.3095	-33.9642	-41.194	-66.2107	promoters		chr3	71726018	71726048		18.8644	24.3088	62.0605	43.5355	47.1209	62.6855	53.0143	promoters
chr8	19602154	19602235		-18.0217	-38.0075	-24.0679	-34.541	-38.4008	-56.4826	-48.2134	promoters		chr3	112499063	112499127		30.8333	29.4019	76.5344	21.3054	61.8005	37.466	82.3377	promoters
chr8	132661507	132661755		-19.6137	-21.1918	-49.5703	-15.8891	-15.926	-22.2186	-76.1909	promoters		chr3	147408124	147408175		41.6901	39.7222	52.9605	30.3084	15.1578	26.8169	19.0531	promoters
chr9	685212	685294		-30.8699	-21.7141	-28.7463	-13.3264	-29.3447	-28.3027	-39.4607	promoters		chr3	151201183	151201251		28.4403	58.3695	58.6806	43.3864	27.3771	19.9436	51.8297	promoters
chr9	35488427	35488554		-25.3776	-37.6325	-40.3085	-13.5351	-15.5021	-64.9247	-34.0042	promoters		chr3	152243773	152243909		33.3072	12.3406	70.2427	29.3163	36.988	23.457	63.7783	promoters
chr9	79568674	79568795		-15.9278	-42.2948	-25.7209	-37.6916	-24.3583	-25.5488	-48.1451	promoters		chr4	6690033	6690127		28.0315	41.7607	32.9718	32.7899	19.8824	33.3494	26.0071	promoters
chr9	91118372	91118663		-17.0464	-33.4815	-19.2841	-54.9014	-30.7939	-45.6664	-62.6251	promoters		chr4	48134185	48134282		50.119	42.9242	70.3902	64.6725	51.5088	43.1432	64.8346	promoters
chr1	16623492	16623594		-20.3654	-13.0059	-27.8325	-16.8152	-10.8893	-19.2415	-26.5824	exon		chr4	77077213	77077353		50.0148	50.6657	26.3064	51.1876	47.7714	42.4987	42.6583	promoters
chr1	32316580	32316967		-19.1262	-28.7944	-45.037	-44.4161	-33.8474	-33.4403	-27.8644	exon		chr5	39208488	39208516		24.2431	47.2829	63.5858	63.0273	34.3834	61.7643	51.3758	promoters
chr1	113658925	113659127		-19.5236	-19.8306	-11.8314	-23.9336	-16.4793	-16.1984	-11.1226	exon		chr5	95285535	95285618		11.7105	11.8974	65.1508	44.8701	23.4613	21.0824	29.5841	promoters
chr1	240686602	240686812		-10.9575	-13.4262	-32.3107	-28.7208	-16.3503	-23.5188	-48.2782	exon		chr6	22147125	22147330		36.7202	31.9177	77.5994	18.2382	20.7109	49.42	29.866	promoters
chr10	25024622	25024806		-15.7738	-11.4229	-14.7288	-15.2739	-38.0243	-23.4374	-55.0521	exon		chr6	22148508	22148594		30.2881	50.1387	44.9349	29.2108	34.9817	43.8056	39.3336	promoters
chr10	29563090	29563243		-31.4495	-25.51	-29.5321	-37.0921	-23.1158	-25.9897	-45.5763	exon		chr6	109481272	109481371		24.3914	40.3831	36.3421	36.0636	20.2957	43.9873	40.4773	promoters
chr10	71693969	71694221		-15.45	-37.1608	-17.3231	-29.807	-13.6366	-31.2241	-19.3529	exon		chr6	111567449	111567481		30.1986	35.7159	53.6888	16.827	20.4713	48.1525	62.4194	promoters
chr10	95312594	95312698		-25.7901	-28.2925	-11.0987	-24.4006	-23.6541	-40.8918	-51.5843	exon		chr6	157892368	157892381		23.8901	45.8936	38.0818	59.9513	28.8896	46.3565	36.5403	promoters
chr11	67460007	67460320		-33.9539	-28.8326	-57.2422	-23.5633	-22.7961	-27.199	-39.3692	exon		chr7	102415886	102416105		15.9695	39.2042	14.9893	17.2438	16.3588	75.4175	64.1199	promoters
chr12	5407631	5407806		-34.1457	-18.6914	-60.3287	-14.7306	-12.435	-43.0183	-73.0796	exon		chr8	30094268	30094390		48.5967	62.4915	47.7046	46.3978	36.754	58.4551	49.8792	promoters
chr13	100535628	100535704		-19.308	-31.256	-22.4991	-16.054	-15.2095	-17.002	-36.6491	exon		chr8	86345103	86345130		27.9194	36.0886	39.0968	50.0154	29.5819	25.8571	48.5381	promoters
chr14	56217782	56217856		-32.2631	-24.3999	-12.5936	-45.5873	-15.2561	-22.1746	-57.1315	exon		chr8	133054778	133054851		10.6259	22.263	59.9212	27.2551	20.445	38.1208	66.4828	promoters
chr15	52370098	52370302		-17.2627	-14.1479	-16.8679	-35.327	-15.5115	-10.3095	-29.2101	exon		chr9	272258	272314		36.8137	34.9397	43.3349	36.3375	19.1352	73.8469	38.2097	promoters
chr15	61112393	61112656		-16.2449	-12.6322	-39.4035	-17.9934	-23.8239	-36.349	-37.9715	exon		chr9	78032889	78032912		42.4401	11.8989	42.1705	18.1538	14.9493	21.1313	51.8992	promoters
chr15	99129764	99130604		-10.8239	-17.6295	-63.0389	-23.7471	-19.8426	-29.001	-59.4556	exon		chr9	98075521	98075530		29.7962	25.5503	54.7927	40.2725	25.5497	32.8163	78.7317	promoters
chr16	53209610	53209668		-25.0666	-34.288	-33.6263	-36.7179	-53.9842	-54.3555	-56.99	exon		chr1	9729011	9729053		15.0549	62.4558	74.1001	49.9239	44.5588	24.3762	15.7558	exons
chr16	84924631	84924688		-22.1992	-19.5258	-41.5187	-24.7386	-12.3183	-14.2791	-32.3932	exon		chr1	10324829	10324867		18.5499	16.7364	20.7825	30.7631	23.1581	30.2815	18.3035	exons
chr16	87408053	87408255		-17.8726	-43.2318	-19.4324	-27.1207	-16.0369	-31.4166	-12.3457	exon		chr1	12385277	12385322		20.1318	45.1573	54.5695	64.4521	41.5267	68.0154	51.813	exons
chr19	7780172	7780394		-21.2973	-34.5284	-35.3005	-21.931	-12.313	-33.4235	-70.3809	exon		chr1	52423773	52423988		36.9122	49.93	68.1705	47.5291	29.7577	23.2986	38.4199	exons
chr19	23920127	23920186		-47.5385	-13.6173	-69.0595	-10.4646	-14.1258	-35.8162	-45.4143	exon		chr1	108699399	108699952		25.0463	30.0977	18.7325	25.5357	23.2368	32.0453	29.4086	exons
chr19	31718538	31719270		-21.4487	-18.5427	-23.4209	-30.1043	-11.0616	-28.4439	-57.2981	exon		chr1	206578657	206578698		11.9364	23.562	63.919	22.3207	26.2029	31.9059	46.5818	exons
chr2	69762926	69763090		-25.0096	-23.5611	-23.609	-31.5472	-17.5974	-24.1757	-14.2774	exon		chr1	214640323	214640390		44.0973	22.6887	32.1641	42.7093	37.6522	48.2862	34.5104	exons
chr2	119486873	119487140		-33.1015	-14.8741	-21.7629	-25.7255	-16.3027	-23.2451	-49.4424	exon		chr1	234408563	234408926		48.2821	38.743	16.6138	42.5783	40.6712	42.2263	17.7436	exons
chr20	53488199	53488350		-32.979	-10.6363	-47.2284	-19.5852	-10.3227	-23.9654	-53.6936	exon		chr1	234409260	234409516		56.9592	43.8877	32.69	39.6138	39.2937	40.4979	32.8407	exons
chr21	42524242	42524487		-23.1031	-19.1926	-23.2717	-34.3062	-12.1239	-14.8986	-13.2073	exon		chr10	3777283	3777302		18.4241	80.4753	56.1515	70.9514	24.3103	34.4293	69.4848	exons
chr22	49047821	49048283		-28.5715	-19.9696	-54.0661	-31.9422	-14.803	-24.3089	-63.4786	exon		chr10	5458066	5458098		43.0559	33.1232	39.6573	40.8018	38.45	44.9611	27.424	exons
chr3	86946880	86947033		-23.7654	-24.3907	-16.4447	-20.7604	-14.3103	-15.1162	-34.1126	exon		chr11	128305347	128305440		39.2295	43.0513	58.1557	60.5201	58.8695	69.1413	58.4766	exons
chr4	8512281	8512347		-53.2876	-20.9524	-40.9037	-20.595	-15.1133	-20.7011	-81.8561	exon		chr12	10715746	10715887		41.106	35.7348	59.7011	53.3539	16.8874	38.8029	74.6347	exons
chr4	48196725	48196888		-48.1669	-20.8108	-56.9493	-28.185	-26.6679	-19.2507	-55.7999	exon		chr12	50221931	50222073		12.3116	27.1145	63.4384	31.5242	29.3097	18.6599	64.4727	exons
chr4	48196968	48197087		-20.9925	-20.8108	-56.9493	-28.185	-24.9	-19.2507	-55.7999	exon		chr12	96108322	96108368		45.3641	25.6337	46.2545	17.2099	25.2905	38.0719	52.8557	exons
chr4	119214218	119214403		-34.9145	-31.7002	-26.7929	-16.5547	-20.4813	-14.8893	-50.5627	exon		chr13	27442234	27442578		41.4782	19.4758	63.5943	31.9868	15.3292	51.6937	64.9875	exons
chr5	95068611	95068785		-25.9174	-39.3729	-68.5351	-33.5263	-20.4874	-24.3773	-14.0368	exon		chr13	75324380	75324392		32.894	20.6916	49.1891	23.0329	21.2868	42.6552	45.9888	exons
chr6	92586189	92586207		-34.7006	-24.4425	-21.3154	-20.4661	-14.6307	-25.1914	-11.8651	exon		chr14	92005267	92005419		40.84	38.8964	43.3746	49.9772	36.5458	59.2335	33.7675	exons
chr6	125229107	125229267		-21.6723	-11.264	-29.5664	-19.4617	-19.0726	-12.816	-55.6941	exon		chr15	65887709	65887745		29.323	50.6557	64.5676	42.4925	31.7828	35.4003	43.1787	exons
chr8	28429229	28429983		-22.7852	-24.2685	-22.9709	-25.9613	-14.6376	-21.6759	-12.4325	exon		chr15	99706782	99706912		20.8275	52.4371	58.6519	51.7084	38.2025	62.8018	57.6279	exons
chr8	69588668	69589320		-32.845	-19.8202	-19.2109	-10.2171	-24.3244	-23.7288	-45.6475	exon		chr17	40660014	40660175		28.0573	47.7732	36.7585	40.8785	42.6857	24.7286	50.1227	exons
chr9	16412091	16412350		-35.6499	-10.9937	-22.0513	-12.9775	-10.8108	-19.3735	-56.8797	exon		chr18	21629099	21629133		20.3604	32.407	78.7333	31.9092	33.0062	47.1099	77.5925	exons
chr9	36249300	36249370		-30.0623	-24.6941	-11.3243	-30.0411	-21.6381	-12.8921	-12.5869	exon		chr2	9965275	9965343		39.9964	42.0142	23.8782	65.2015	58.5098	50.0949	20.2314	exons
chrX	9411683	9412034		-12.1616	-20.9186	-10.4146	-13.3592	-12.4385	-12.3153	-79.8531	exon		chr2	85309703	85309801		25.8842	31.1645	43.5667	25.1469	31.1857	36.587	26.8233	exons
chr1	3270705	3271152		-32.7395	-33.1417	-33.9461	-20.3114	-17.6893	-53.6927	-69.9396	intron		chr2	127496020	127496036		32.6893	15.955	17.1617	15.7553	14.494	25.5477	30.415	exons
chr1	7795681	7795999		-17.9218	-28.088	-49.2316	-18.8144	-18.5348	-18.1196	-76.8717	intron		chr2	157413519	157413560		10	20.5263	20.9198	44.4444	17.4603	11.1208	87.1361	exons
chr1	14626505	14626659		-32.0641	-19.559	-43.998	-21.1991	-15.7612	-31.3055	-63.9322	intron		chr2	157430575	157430593		23.9064	14.179	18.0364	20.3148	23.6847	25.338	22.4799	exons
chr1	16601444	16601638		-25.3269	-18.2667	-28.1073	-29.7179	-10.6413	-47.4169	-20.8238	intron		chr2	173913108	173913172		45.0079	51.8321	48.1061	38.7551	28.3893	45.6957	52.0743	exons
chr1	24177280	24177491		-16.9876	-28.1469	-60.454	-21.2775	-24.9832	-11.6507	-46.83	intron		chr2	176123765	176124060		21.3644	13.9265	55.5556	17.2241	14.471	20.8588	63.6189	exons
chr1	24451904	24451970		-16.3831	-26.9093	-12.404	-26.8239	-25.5878	-19.6141	-37.2451	intron		chr2	191023295	191023424		46.7815	56.4231	58.1395	43.2765	36.2637	42.7654	44.8986	exons
chr1	48312708	48312977		-24.1865	-20.0811	-42.9712	-22.8998	-25.7406	-20.7605	-72.0074	intron		chr2	191061700	191061843		21.6225	52.7176	75.7599	48.4821	32.4722	28.4297	43.5862	exons
chr1	54327360	54327549		-20.7341	-43.3005	-24.5209	-23.4633	-16.8415	-38.7847	-33.2929	intron		chr2	206530920	206531122		16.9023	72.9803	51.9722	49.3096	46.8809	37.9074	58.4881	exons
chr1	61101525	61101601		-38.5238	-30.3334	-34.0894	-21.1644	-37.5094	-38.0519	-37.5104	intron		chr2	234494431	234494575		15.4783	23.8162	54.2091	27.7466	20.9767	22.5365	56.0169	exons
chr1	61299658	61299697		-25.6043	-34.1236	-38.6463	-11.6703	-33.9782	-19.3375	-47.2177	intron		chr20	46361431	46361565		20.377	38.2145	58.0659	32.2158	22.9867	27.3787	52.8477	exons
chr1	61967992	61968088		-52.6159	-15.3416	-60.8118	-24.3806	-14.5439	-42.8422	-74.8726	intron		chr22	40324601	40324703		34.5243	39.471	65.8623	66.3899	40.6807	55.9722	70.9127	exons
chr1	107832398	107832454		-29.0344	-12.4271	-21.8679	-20.0297	-45.524	-52.7603	-47.8263	intron		chr22	40332493	40332601		42.468	22.9436	58.3661	49.2923	29.1839	52.1092	58.043	exons
chr1	107941165	107941528		-29.725	-22.5071	-13.2313	-27.6163	-33.5635	-10.7682	-30.5213	intron		chr3	45795668	45795706		21.2581	35.8698	43.6232	15.9532	19.1294	28.8541	51.3564	exons
chr1	115056546	115056658		-17.6576	-20.5175	-49.7589	-20.8284	-18.3906	-21.2135	-64.2352	intron		chr3	63979808	63979953		46.7303	44.7937	69.2861	70.3481	33.1414	53.3482	65.7037	exons
chr1	115056682	115056811		-14.5191	-20.5175	-49.7589	-20.8284	-18.3906	-21.2135	-64.2352	intron		chr3	112463573	112463643		48.8728	28.767	54.5625	38.7043	40.5395	28.1487	60.2557	exons
chr1	156967275	156967329		-29.3073	-12.5022	-43.4131	-22.3403	-13.0977	-17.3096	-10.6344	intron		chr4	508753	508839		32.0328	23.7208	47.5334	51.2907	29.8046	47.3142	52.589	exons
chr1	158809855	158810024		-32.1322	-14.1541	-14.4085	-24.907	-34.4037	-42.2655	-75.2364	intron		chr4	13540871	13540957		21.4751	58.6602	59.7553	35.4041	10.6208	22.2754	42.5285	exons
chr1	166970818	166970969		-34.3284	-25.8316	-25.5881	-28.3076	-27.268	-14.5677	-36.9481	intron		chr4	98662991	98663107		51.8221	32.2115	47.81	32.5797	36.1971	32.4295	48.8994	exons
chr1	167105657	167105876		-42.8771	-59.4211	-48.9757	-53.55	-39.8021	-46.3284	-68.4187	intron		chr4	113902169	113902191		17.3611	22.8134	51.6822	33.5639	37.9765	38.2038	27.1674	exons
chr1	168476608	168476886		-15.1138	-15.8131	-11.6525	-44.7883	-23.0739	-53.2964	-43.085	intron		chr5	2755425	2755653		24.2971	33.9186	82.9916	28.9306	21.6433	36.1746	57.8084	exons
chr1	176624336	176624582		-32.7602	-18.2421	-41.0798	-25.2817	-15.4832	-29.1937	-47.54	intron		chr5	43161595	43161780		20.8028	31.7046	41.7151	40.0343	27.2547	22.1841	56.7833	exons
chr1	183827597	183827760		-28.7361	-13.4881	-33.4676	-26.3636	-22.0668	-48.9923	-64.3915	intron		chr5	66170072	66170169		17.2906	17.8166	11.895	15.4035	18.6919	23.1429	14.029	exons
chr1	183843569	183843672		-14.3048	-23.273	-15.5605	-13.8186	-16.9618	-18.9422	-22.1002	intron		chr5	131974868	131974956		35.0928	58.3283	67.3658	42.2656	34.5295	52.5227	54.7665	exons
chr1	207498158	207498430		-17.5119	-35.8531	-14.7055	-45.2705	-31.5783	-59.7757	-80.2398	intron		chr5	170266832	170267360		40.6801	42.8654	89.5778	43.9162	45.8049	39.5418	76.3146	exons
chr1	207519765	207519895		-29.7621	-10.7481	-17.5084	-12.7158	-20.9411	-23.0591	-45.2738	intron		chr5	170275751	170275824		47.6179	71.0522	91.8945	42.3221	49.9811	64.1475	77.7733	exons
chr1	207691748	207691958		-43.5	-12.062	-44.0256	-32.8952	-17.4804	-34.0659	-60.2842	intron		chr6	36599927	36600328		41.5824	57.3413	32.927	60.2749	29.5092	34.8081	31.1526	exons
chr1	213014028	213014067		-18.7621	-18.4673	-13.2372	-25.4247	-39.9229	-30.5021	-11.3926	intron		chr6	39111383	39111439		18.7968	38.084	64.7234	46.8195	34.0512	32.7672	22.6197	exons
chr1	213933486	213933573		-25.2829	-10.9161	-74.2636	-14.7052	-12.0966	-26.454	-76.4655	intron		chr6	57148205	57148383		49.1196	65.835	37.2828	42.8029	28.4529	14.362	31.7795	exons
chr1	216250226	216250293		-23.5534	-16.8066	-25.8953	-20.191	-23.7174	-37.2857	-69.5811	intron		chr6	89098551	89098624		59.5534	16.5037	67.0518	33.3317	52.4865	42.3717	24.6287	exons
chr1	228961645	228961719		-11.6827	-13.4088	-29.6693	-16.1336	-38.8451	-30.3008	-65.1082	intron		chr6	117549215	117549300		39.8896	51.5286	57.1968	35.3258	41.6169	37.9475	77.79	exons
chr1	231751127	231751266		-25.6755	-23.9817	-83.0926	-27.3885	-33.1167	-41.5324	-75.9785	intron		chr6	139262537	139262814		24.205	30.5208	78.2758	18.8014	35.7403	59.2938	64.7482	exons
chr1	231858513	231858727		-17.799	-20.3903	-61.4892	-25.8777	-11.6866	-43.4788	-66.1898	intron		chr7	43629841	43629890		27.5671	33.2544	45.8116	38.1457	19.372	42.3867	38.9508	exons
chr1	233082983	233083023		-28.9741	-24.8463	-65.6777	-27.9944	-25.9825	-47.1829	-12.3834	intron		chr7	133483931	133484049		19.269	19.7087	26.3621	27.4408	19.2245	28.5871	22.1828	exons
chr1	239413680	239414167		-28.9467	-18.8966	-24.9944	-16.9228	-23.2238	-27.3321	-54.1209	intron		chr8	28347804	28347861		42.3733	29.4593	91.5497	15.734	31.3675	24.4716	72.5595	exons
chr10	325877	325993		-35.2018	-26.1309	-37.6561	-29.4104	-14.8597	-14.6122	-67.0818	intron		chr8	42154305	42154468		30.2349	62.8853	54.1402	19.1288	59.9405	45.9652	57.7045	exons
chr10	4068449	4068774		-28.4326	-13.5075	-44.4732	-16.156	-14.5338	-30.4417	-76.2433	intron		chr8	80632741	80632810		22.8928	60.5915	48.1451	53.369	58.9534	19.3634	35.0064	exons
chr10	6472293	6472450		-37.5778	-10.7407	-15.9125	-18.2171	-26.0992	-34.745	-22.1593	intron		chr8	100948626	100948727		28.9788	17.1274	44.6414	21.3601	17.8999	40.6451	57.5154	exons
chr10	6565644	6565871		-42.9128	-23.1379	-52.2226	-24.5439	-42.958	-16.6912	-78.8717	intron		chr8	134501533	134501630		38.7554	16.8873	12.9828	30.6443	18.443	15.8748	19.1778	exons
chr10	11642675	11643107		-21.1876	-21.68	-41.1162	-12.9667	-16.1884	-29.5753	-44.9894	intron		chr9	68894379	68894636		58.5028	51.4545	36.6644	56.3921	36.0631	59.6813	43.9428	exons
chr10	15322213	15322266		-46.8708	-21.7056	-35.3089	-23.0945	-14.0327	-30.7712	-79.3614	intron		chr9	129895475	129895693		60.423	48.1965	73.3516	62.1505	53.2004	79.43	69.6776	exons
chr10	17038816	17038927		-39.0599	-17.1083	-13.1275	-22.67	-22.062	-30.6541	-43.2131	intron		chr1	1099040	1099267		26.264	50.2745	63.8818	51.1665	52.1979	50.8759	56.1823	introns
chr10	17107033	17107186		-21.9785	-11.5773	-23.3333	-14.6703	-14.2182	-25.2836	-61.4577	intron		chr1	1099418	1099573		40.2099	48.2681	71.1864	52.8683	52.478	11.9239	57.2962	introns
chr10	17422921	17423068		-15.9176	-13.3622	-10.8016	-22.5019	-22.5599	-18.343	-72.6066	intron		chr1	12473252	12473449		18.1593	19.1464	77.0781	17.9172	25.3324	41.989	88.4989	introns
chr10	28142598	28142838		-16.0894	-15.3773	-22.0862	-14.874	-11.3729	-29.1255	-31.3651	intron		chr1	31058372	31058554		43.6024	45.7388	20.8467	45.3622	45.8734	41.4693	19.2661	introns
chr10	43865370	43865452		-12.7553	-12.6787	-63.1479	-25.5459	-15.8812	-14.7014	-60.9583	intron		chr1	41754858	41754949		23.4189	11.0209	36.7848	46.7027	41.0218	53.6273	51.4265	introns
chr10	46516733	46517107		-21.2748	-16.8654	-28.9246	-22.4252	-16.6633	-20.4816	-44.3473	intron		chr1	50486544	50486554		25.3261	21.252	42.1928	22.7864	20.4219	31.9927	35.8341	introns
chr10	48799750	48799768		-20.0813	-29.4367	-10.7229	-31.7441	-26.9671	-36.0648	-32.3935	intron		chr1	87044976	87045078		23.4155	18.8887	61.2598	20.6109	30.634	44.5188	69.2342	introns
chr10	50416995	50417153		-31.4007	-42.7329	-43.1975	-31.344	-17.8678	-33.5618	-25.7253	intron		chr1	97911942	97912041		43.868	37.152	32.7484	28.868	14.7244	17.2278	30.2335	introns
chr10	58670912	58671092		-30.3276	-17.2796	-32.0365	-20.8126	-19.0642	-15.123	-68.3099	intron		chr1	116755231	116755350		52.4012	26.5585	89.6663	37.8978	73.0854	50.2016	49.3837	introns
chr10	58701380	58701405		-31.1543	-15.8308	-12.6684	-11.4568	-18.4381	-34.2234	-92.4423	intron		chr1	116755828	116755902		12.4622	22.5139	81.7073	23.2679	42.124	23.5084	26.4852	introns
chr10	68090915	68090974		-31.2697	-19.15	-12.2397	-12.1549	-21.6047	-12.269	-47.4201	intron		chr1	150106373	150106685		35.6158	49.7916	71.0072	49.7388	51.1015	44.6205	50.1065	introns
chr10	87184674	87184743		-15.956	-40.6938	-44.3968	-33.1942	-48.1608	-23.3028	-14.2847	intron		chr1	150415954	150416073		23.4009	14.3489	25.4514	18.4722	29.2362	25.956	24.9958	introns
chr10	88333451	88333477		-32.0861	-12.7875	-18.2732	-32.6845	-43.7735	-38.8498	-16.1507	intron		chr1	160639758	160639871		19.5167	20.0976	62.5804	24.8065	14.3409	37.4713	70.1266	introns
chr10	104355384	104355504		-31.7366	-14.5144	-69.6504	-29.0568	-28.9243	-47.2978	-55.8112	intron		chr1	161773868	161773982		19.4344	42.6154	60.8414	41.6859	33.8081	53.2163	83.5523	introns
chr10	104903471	104903542		-34.0557	-30.9865	-64.6046	-38.8858	-12.2203	-29.7162	-77.5194	intron		chr1	161918958	161919062		20.5927	37.8878	63.6556	57.1128	43.9662	60.5616	47.5445	introns
chr10	115797940	115798209		-30.9875	-13.409	-19.1657	-15.9665	-13.3364	-16.03	-35.4311	intron		chr1	167762417	167762432		54.9936	35.3377	34.0674	46.0361	41.2094	50.2834	24.2313	introns
chr10	116215202	116215374		-32.1882	-41.4872	-37.0447	-36.8396	-17.4703	-46.765	-73.8946	intron		chr1	173770377	173770468		23.3843	35.157	29.0539	28.2033	25.4452	46.1982	45.7548	introns
chr10	120804125	120804253		-43.6327	-15.79	-20.5385	-23.2927	-35.8886	-31.2694	-29.8548	intron		chr1	183416894	183417271		16.9377	30.402	67.6116	13.8632	13.9922	23.1863	19.7943	introns
chr10	126341170	126341191		-18.8056	-12.6092	-68.6552	-24.2043	-10.3506	-52.6759	-57.3572	intron		chr1	206829539	206829622		24.5734	25.7477	50.0146	40.2298	27.9352	42.3765	26.7094	introns
chr10	132226101	132226291		-10.3373	-11.6803	-80.2594	-37.5242	-21.2615	-40.1107	-74.4988	intron		chr1	226635259	226635382		50.3184	33.531	35.0073	29.8053	45.7025	20.1548	44.6343	introns
chr11	3095616	3095653		-18.0703	-10.9321	-26.0823	-19.7031	-10.7072	-16.4541	-30.6277	intron		chr1	226665468	226665629		18.799	39.1518	38.215	30.3844	27.0756	30.2947	46.9448	introns
chr11	12478965	12479027		-28.8613	-20.5974	-34.2181	-22.8764	-13.2838	-32.1406	-69.4017	intron		chr1	235697968	235697974		21.3245	36.8861	35.9097	18.3377	27.5968	24.9813	37.459	introns
chr11	14030431	14030724		-41.5039	-35.1117	-44.8937	-32.9712	-12.918	-21.082	-64.8177	intron		chr1	245956464	245956495		34.0825	27.7469	47.4706	36.6892	20.3003	64.0825	95.6041	introns
chr11	14679469	14679600		-13.2961	-10.9264	-65.6304	-42.4415	-10.634	-59.2627	-82.5748	intron		chr10	6473507	6473646		21.6377	50.5793	62.0586	50.6399	23.4078	29.7619	84.1313	introns
chr11	27631776	27631954		-26.0277	-22.1119	-18.6262	-21.0598	-10.9513	-24.3464	-63.7213	intron		chr10	6530699	6530726		31.7651	53.514	54.681	37.4722	29.214	56.414	63.2396	introns
chr11	36427108	36427203		-24.6955	-19.1246	-45.6766	-24.8193	-11.6483	-49.9583	-82.9844	intron		chr10	6578252	6578433		20.9188	37.6364	57.8466	44.4887	40.0456	52.0389	49.5191	introns
chr11	43690985	43691091		-25.0813	-46.7581	-27.3507	-14.8731	-27.0218	-46.8736	-19.3079	intron		chr10	7388807	7388911		33.8467	16.9498	76.0796	35.6642	48.8766	51.4393	19.8566	introns
chr11	62342075	62342118		-13.4629	-16.6127	-35.2089	-15.5598	-10.8285	-23.0275	-52.115	intron		chr10	14587178	14587238		52.0175	46.4975	41.2845	51.7482	52.7688	55.589	55.4589	introns
chr11	66887653	66887707		-17.9747	-25.9953	-23.906	-16.5868	-30.0813	-19.0965	-17.1551	intron		chr10	15167117	15167243		22.9627	35.6368	39.0879	40.958	24.3551	44.325	41.5295	introns
chr11	68687242	68687346		-26.0656	-19.9078	-39.9646	-37.0294	-20.3885	-42.117	-61.3915	intron		chr10	21741104	21741199		32.0399	39.8366	57.7203	50.0521	41.2462	46.2631	52.5325	introns
chr11	87832378	87832640		-33.4256	-18.1151	-36.7612	-36.848	-11.7696	-32.824	-89.0144	intron		chr10	22611814	22611921		14.2079	21.3722	68.0974	17.8468	52.5866	27.3031	71.437	introns
chr11	94602863	94603026		-40.7743	-28.0759	-52.1141	-40.7948	-44.7306	-36.7552	-40.0599	intron		chr10	22612326	22612442		23.3142	54.1761	42.8438	52.3794	51.6282	61.1186	42.028	introns
chr11	94839493	94839772		-22.6718	-18.3829	-34.468	-27.3889	-10.4536	-40.62	-38.9573	intron		chr10	22612501	22612634		57.4332	54.1761	42.8438	52.3794	51.6282	61.1186	42.028	introns
chr11	111265025	111265141		-26.2336	-17.7013	-30.6295	-23.3897	-17.6558	-30.1954	-54.1467	intron		chr10	22653011	22653125		40.6525	43.1492	40.9489	33.1402	34.8301	58.5325	58.1612	introns
chr11	114163903	114163948		-47.9471	-23.5283	-26.3229	-23.6205	-19.7709	-35.628	-42.8993	intron		chr10	22669264	22669390		12.9509	33.4798	60.9195	18.7103	21.7982	19.0763	75.4049	introns
chr11	114167898	114167987		-11.5976	-14.5249	-14.5957	-20.9171	-10.0081	-20.2638	-56.3729	intron		chr10	34219900	34219967		39.2867	24.2667	28.472	32.9613	23.872	42.4513	40.7943	introns
chr11	121891273	121891301		-46.4588	-47.7479	-13.4595	-38.2181	-28.4959	-42.8423	-47.1731	intron		chr10	34220284	34220357		14.8413	49.5519	71.4178	48.1819	40.4486	28.3484	69.8538	introns
chr11	124297284	124297352		-36.3739	-28.4063	-26.5334	-30.4962	-17.9356	-16.1347	-74.6958	intron		chr10	34771574	34771587		43.6295	43.3176	42.1959	36.0613	52.9902	25.4477	54.1006	introns
chr11	128161254	128161318		-22.1313	-18.8384	-44.0778	-22.1446	-18.7319	-26.1979	-48.4853	intron		chr10	67612829	67613053		11.4537	47.1257	63.3832	41.7152	45.2154	23.2971	23.7536	introns
chr11	128219858	128219968		-25.58	-30.3097	-14.4858	-33.8873	-29.1092	-25.8985	-33.8918	intron		chr10	88826496	88826548		51.7302	40.0066	38.841	58.5756	45.6571	54.1661	47.1985	introns
chr11	129143349	129143598		-28.2865	-41.8417	-46.1617	-20.3965	-35.6161	-25.0537	-75.5727	intron		chr10	98181971	98182079		31.839	45.1924	35.8317	42.6198	34.8017	44.6115	36.4136	introns
chr11	130350747	130350842		-24.2212	-15.0536	-36.5008	-13.6989	-10.2688	-47.4786	-33.1997	intron		chr10	103429760	103429901		29.3315	15.2519	16.5444	22.2641	19.7181	27.2501	10.5449	introns
chr12	1328535	1328605		-12.2613	-22.0328	-54.4173	-15.2097	-24.8435	-18.562	-30.2064	intron		chr10	103911385	103911480		19.6478	27.0081	82.3178	12.8911	26.2597	63.2962	48.7035	introns
chr12	3888891	3888935		-25.762	-41.4653	-38.6662	-61.8678	-37.3292	-37.0995	-45.4029	intron		chr10	114541073	114541145		36.3332	52.7791	61.5894	44.8726	54.3697	66.4919	71.3868	introns
chr12	5336668	5336815		-20.3968	-15.8581	-51.8721	-28.4808	-19.1687	-27.4117	-70.5966	intron		chr10	119654282	119654415		25.4045	47.3236	44.7959	40.0742	45.0862	35.8298	38.36	introns
chr12	6326682	6327074		-10.4956	-10.6531	-27.2968	-37.2238	-19.9882	-50.8647	-25.6117	intron		chr10	131972756	131972896		26.1279	27.617	40.6003	42.5924	41.0488	62.6984	50.0013	introns
chr12	10179711	10179876		-13.3755	-15.7413	-27.2713	-16.5614	-15.2266	-30.2405	-64.318	intron		chr11	22690750	22690818		30.0733	35.9795	60.8354	40.6003	43.7544	46.3532	50.8366	introns
chr12	12161458	12161668		-27.7686	-13.3765	-30.4712	-13.6916	-15.0561	-16.5012	-50.1406	intron		chr11	32596307	32596373		35.9246	39.0922	18.6065	25.0045	31.2489	54.8372	17.7492	introns
chr12	23658823	23658887		-16.9511	-11.4972	-12.1706	-18.5693	-21.04	-20.1027	-51.6653	intron		chr11	35349178	35349191		43.0772	37.645	45.4141	42.3065	44.6534	48.8086	20.3288	introns
chr12	26156544	26156681		-12.8385	-39.9455	-51.6079	-22.2202	-16.3471	-16.8368	-30.5105	intron		chr11	43392890	43392952		29.8176	46.5684	49.1996	42.4245	28.0153	52.1467	39.4774	introns
chr12	27555657	27555675		-53.9524	-57.1896	-44.5605	-56.0947	-36.7641	-42.9634	-22.8704	intron		chr11	61107064	61107286		20.8337	30.2874	28.8034	34.5474	37.5363	47.6164	48.8047	introns
chr12	47869946	47870026		-21.429	-26.8599	-19.4675	-12.4344	-23.1039	-15.6053	-60.8281	intron		chr11	74030487	74030506		28.3883	34.6946	30.1054	16.9068	16.5736	36.0515	42.1707	introns
chr12	53602329	53602495		-14.1864	-23.4598	-16.5059	-25.0189	-16.1594	-21.0382	-16.1686	intron		chr11	102439704	102439782		31.5033	35.3885	16.4789	33.904	25.9499	40.9168	19.2333	introns
chr12	74894938	74894986		-18.7323	-20.8342	-25.3374	-32.7674	-10.0658	-40.4166	-63.7562	intron		chr11	119115735	119115762		52.5206	44.7429	51.573	36.1259	10.2274	26.2445	45.1268	introns
chr12	99715466	99715744		-40.9337	-15.4704	-34.6728	-26.0902	-19.4209	-27.8502	-20.434	intron		chr11	119266732	119266780		46.3239	35.4077	34.7022	43.9543	47.2912	27.1248	40.9976	introns
chr12	113075874	113076054		-19.5972	-19.4554	-32.8275	-35.7202	-14.5883	-28.0899	-37.8092	intron		chr11	128465322	128465618		58.4758	76.5463	69.2747	60.7674	68.9718	35.2693	93.2899	introns
chr12	123950954	123951416		-23.0437	-26.7352	-27.1825	-15.3871	-18.0812	-36.7342	-47.8245	intron		chr11	128476760	128476919		19.4322	57.1685	71.489	63.5969	59.9002	52.7502	69.2444	introns
chr12	127632711	127632868		-18.5515	-13.2177	-42.3395	-18.0235	-15.5479	-24.1373	-68.6197	intron		chr11	128501116	128501255		34.7537	45.2335	60.4784	36.1652	38.2296	34.6771	65.7432	introns
chr12	128496793	128496873		-47.5298	-19.4793	-26.7691	-22.0774	-10.334	-23.3643	-75.1738	intron		chr11	128506417	128506763		69.7989	60.1637	65.1084	46.8976	52.1617	64.4208	72.42	introns
chr12	131173905	131174113		-37.2175	-32.5882	-62.4165	-29.9222	-13.1278	-33.8285	-61.8742	intron		chr12	3879252	3879260		40.0774	36.5035	47.9019	18.1077	37.8244	37.1146	38.4575	introns
chr13	35428179	35428322		-17.9874	-11.6336	-12.6875	-20.023	-16.098	-16.0837	-59.007	intron		chr12	8954112	8954319		29.7663	55.0311	74.5043	79.9446	53.4437	30.8349	82.6258	introns
chr13	45051595	45051715		-23.5035	-35.0795	-24.9016	-24.9331	-44.8555	-19.8856	-16.7279	intron		chr12	9678082	9678169		27.5554	55.1767	65.0951	65.4177	38.7369	76.6789	38.2218	introns
chr13	48161985	48162035		-15.7204	-43.9677	-14.8096	-55.5093	-32.8047	-33.0682	-20.9051	intron		chr12	46524176	46524283		60.5602	52.2708	50.2928	55.1703	58.1127	53.5046	46.0773	introns
chr13	48530862	48531007		-30.9979	-27.2372	-20.5115	-24.7405	-12.5798	-11.6907	-17.5137	intron		chr12	56570603	56570799		47.6731	34.6648	38.5421	16.6138	24.9122	32.995	30.8418	introns
chr13	51620859	51620916		-12.8593	-13.1638	-19.476	-23.1062	-35.1482	-51.9624	-45.8098	intron		chr12	64679851	64680083		31.5882	35.9318	70.0063	25.4659	14.6573	46.8003	80.1813	introns
chr13	94344579	94344645		-13.2625	-20.2009	-78.7235	-25.4662	-16.6443	-42.6144	-59.3925	intron		chr12	68290155	68290367		14.9902	19.5368	70.6556	44.8823	37.7196	28.9041	58.1187	introns
chr13	95130812	95130923		-14.6758	-16.693	-22.0875	-20.5966	-16.4285	-15.9197	-14.4384	intron		chr12	75489807	75489868		39.7665	26.5978	49.2877	19.8651	28.3361	39.1691	56.3746	introns
chr13	107690745	107690812		-32.3358	-23.0104	-26.9683	-22.8537	-10.941	-39.0574	-67.2062	intron		chr12	104720811	104720830		13.244	15.667	57.389	22.525	22.3188	33.0622	84.325	introns
chr13	112917186	112917435		-25.5041	-13.2139	-39.302	-12.5339	-11.8253	-13.879	-59.472	intron		chr12	106378878	106379011		33.0518	56.4086	73.7605	61.625	47.9407	55.6669	81.7361	introns
chr13	114062936	114063042		-25.0755	-44.6092	-40.3975	-14.5646	-35.2444	-16.0566	-23.8113	intron		chr12	111994442	111994607		24.554	26.9112	11.2897	24.594	38.2951	32.8095	84.235	introns
chr14	38762496	38762561		-67.6672	-22.1563	-25.2045	-15.2862	-24.643	-27.1549	-71.2302	intron		chr12	120821324	120821460		29.3183	46.501	46.0556	32.0376	17.2758	36.2861	49.9724	introns
chr14	53613883	53613967		-34.1247	-19.831	-33.7973	-25.7483	-23.6192	-25.6024	-55.1662	intron		chr12	121224691	121224805		48.8664	35.7346	53.4825	45.9765	38.632	75.7315	65.5934	introns
chr14	59337527	59337742		-23.1767	-15.2451	-10.7922	-20.7543	-23.6851	-37.3977	-49.2395	intron		chr12	122326548	122326721		51.2306	22.7565	44.2321	44.996	31.3991	70.942	38.3161	introns
chr14	70637746	70638096		-39.8273	-24.0757	-53.2329	-21.4619	-30.4614	-34.2172	-64.0956	intron		chr12	123223278	123223611		32.0425	28.8981	32.6097	31.8993	34.6528	30.4463	75.5116	introns
chr14	70669025	70669142		-54.9287	-39.8076	-20.0432	-40.2279	-34.2686	-16.5831	-38.9015	intron		chr12	123475333	123475341		49.7503	22.4737	33.6708	62.2503	30.7903	27.7815	35.1242	introns
chr14	71975647	71975693		-40.9889	-20.1789	-39.1659	-11.389	-28.3858	-30.8879	-42.5415	intron		chr12	132185827	132185868		13.373	59.2103	71.7785	59.3594	31.821	41.3163	69.9053	introns
chr14	90645056	90645131		-34.053	-27.6665	-47.4317	-35.9082	-32.6448	-49.0653	-58.4238	intron		chr13	20412253	20412287		24.6065	25.0033	38.9037	33.7912	33.4756	31.2996	80.9408	introns
chr14	97543344	97543375		-40.2891	-14.1516	-29.3689	-20.8572	-33.4976	-32.8721	-44.1092	intron		chr13	24097717	24097864		12.2051	55.0801	56.8966	28.9367	35.1486	24.9077	68.0235	introns
chr14	97740435	97740578		-11.3136	-19.6072	-16.2911	-24.1853	-11.7267	-36.5314	-76.3026	intron		chr13	24264240	24264372		29.0477	47.0405	55.7963	46.5384	37.6975	12.1317	57.2204	introns
chr14	97780741	97780944		-12.9095	-14.7207	-24.4444	-22.7183	-20.6984	-39.289	-70.1878	intron		chr13	25899591	25899626		56.4333	50.0697	42.9693	58.5509	61.6093	50.5963	43.3115	introns
chr14	98809924	98810124		-32.6408	-15.1692	-51.3461	-21.7052	-14.1745	-24.8376	-22.7969	intron		chr13	40631885	40631906		60.1607	22.8711	40.8171	46.4936	44.3227	74.2196	50.1725	introns
chr14	100583001	100583266		-38.8639	-21.9935	-24.7788	-18.9384	-10.5984	-41.3733	-23.3353	intron		chr13	41286634	41286745		23.8118	58.6122	62.9146	53.688	63.2298	44.3532	34.7181	introns
chr14	101727290	101727573		-28.7003	-13.1798	-57.7863	-26.5777	-17.6108	-26.8091	-43.5929	intron		chr13	41971966	41972093		31.6942	45.8045	53.7491	54.7596	41.7448	36.795	66.3719	introns
chr14	101992263	101992821		-17.264	-28.8534	-21.1512	-49.9205	-13.4027	-19.3504	-54.0318	intron		chr13	48186122	48186156		47.6984	28.2379	82.8796	42.1054	42.381	63.8095	50.8786	introns
chr15	53429587	53429647		-23.9122	-11.2931	-38.3953	-24.961	-16.2255	-31.3798	-60.3472	intron		chr13	48321065	48321189		26.6949	37.6335	29.7481	13.6632	23.3675	20.3711	15.3704	introns
chr15	58521561	58521634		-24.1436	-55.6371	-46.3192	-53.9244	-44.7309	-34.4064	-12.0656	intron		chr13	51950829	51950986		22.8572	34.2378	51.4245	52.5643	42.6476	49.1134	60.7348	introns
chr15	86194062	86194389		-21.7322	-15.131	-22.7154	-27.1194	-24.7607	-44.8927	-68.8015	intron		chr13	73741226	73741230		33.8384	43.0507	44.516	36.1062	16.5487	33.5269	48.3344	introns
chr15	87384647	87384866		-17.9745	-15.207	-14.386	-36.8886	-20.4127	-32.3947	-66.6248	intron		chr13	74132416	74132616		24.2737	21.6728	54.8918	24.3688	31.1084	18.0935	79.9477	introns
chr15	90040696	90040930		-28.7381	-22.3916	-20.3251	-15.6886	-21.5053	-28.3346	-50.9093	intron		chr13	98574922	98575280		29.5912	23.5941	54.4388	26.0196	32.7011	34.5052	19.4979	introns
chr15	91263741	91263976		-38.4572	-18.4582	-16.5264	-15.7634	-32.4237	-47.4153	-22.109	intron		chr13	98994947	98995040		36.0566	31.7209	41.6118	39.9581	22.5153	55.97	71.0135	introns
chr15	92064182	92064230		-26.3234	-11.5308	-46.0631	-27.6518	-12.5139	-47.8265	-69.0849	intron		chr13	99055344	99055544		25.3862	16.0661	67.0146	10.3194	25.6123	50.3446	73.7267	introns
chr15	100308312	100308456		-54.9174	-42.7235	-28.7749	-34.4075	-27.0765	-62.3678	-45.6267	intron		chr13	99314605	99314720		26.4237	60.131	71.9198	55.6276	46.6713	38.1987	71.7054	introns
chr15	100320285	100320353		-28.1563	-19.5007	-50.7805	-39.0031	-17.2301	-23.871	-39.9751	intron		chr13	99314906	99315242		34.8811	53.784	71.9198	55.6276	46.6713	28.3476	71.7054	introns
chr16	4782664	4782681		-13.6777	-40.977	-13.6553	-14.9647	-22.7425	-16.4016	-28.4099	intron		chr13	99357331	99357513		22.2785	26.6441	40.3441	22.7456	45.1048	24.8413	70.4639	introns
chr16	5583382	5583601		-10.8585	-11.2308	-36.1454	-19.3448	-10.7941	-17.0272	-72.7403	intron		chr13	113841412	113841443		17.6379	23.6051	70.6813	24.5516	17.7101	63.6347	67.4759	introns
chr16	6437103	6437229		-32.3484	-10.8749	-67.7094	-25.05	-10.0692	-25.6587	-66.7845	intron		chr14	22518589	22518764		46.6055	72.0023	61.9088	51.788	45.1075	19.6314	68.7472	introns
chr16	19210260	19210327		-39.8514	-25.3964	-74.2257	-39.5686	-24.4275	-13.9464	-71.0027	intron		chr14	50062413	50062646		13.4233	17.361	13.6456	48.3469	29.1439	23.0656	45.8231	introns
chr16	23857200	23857263		-18.6151	-42.7192	-25.4777	-21.6299	-20.6711	-35.0284	-15.2315	intron		chr14	72810425	72810451		15.7728	24.1855	71.8879	36.6139	50.543	26.7368	44.7729	introns
chr16	28275912	28276154		-27.3618	-18.5439	-35.7672	-32.0758	-19.6227	-35.1576	-33.2927	intron		chr14	74580272	74580308		28.9378	31.1315	53.6332	19.6699	41.2698	27.5027	55.6747	introns
chr16	66585644	66585770		-15.4851	-38.8617	-25.209	-49.3033	-20.5543	-40.0211	-20.807	intron		chr14	92587064	92587139		35.7042	30.228	47.7575	60.5267	30.0878	63.0544	69.2806	introns
chr16	78522400	78522452		-21.8857	-23.2245	-44.3426	-12.4208	-21.945	-36.8433	-68.3571	intron		chr14	99193079	99193176		38.5694	34.5745	43.0611	29.5124	40.031	57.6105	61.1582	introns
chr16	78942791	78942841		-33.4817	-25.0378	-37.4142	-35.1235	-28.7026	-33.6739	-54.3059	intron		chr14	99215299	99215544		64.7131	43.8529	37.4895	46.2458	24.556	44.8611	23.8392	introns
chr16	79410078	79410415		-40.5978	-48.8338	-17.5792	-26.897	-31.1943	-24.2619	-33.3151	intron		chr14	99226314	99226406		38.815	23.5434	35.838	27.0378	20.018	50.6611	46.0078	introns
chr16	80328196	80328322		-17.4027	-31.3814	-47.7111	-15.2944	-35.0772	-17.8304	-72.003	intron		chr14	99236128	99236240		31.3929	34.3752	51.8795	37.4616	36.6712	37.3559	75.1262	introns
chr16	85900644	85900667		-55.6072	-30.946	-76.0537	-33.5621	-30.5084	-24.7371	-30.4067	intron		chr14	99240591	99240773		36.6515	79.436	84.2949	72.3422	45.0874	26.722	66.365	introns
chr17	9121160	9121472		-50.3897	-11.6496	-48.5066	-22.3341	-12.926	-19.2609	-63.9357	intron		chr14	99240808	99240831		19.5746	79.436	84.2949	72.3422	45.0874	30.9021	66.365	introns
chr17	12813196	12813251		-12.3967	-27.3699	-34.9041	-18.5923	-16.6337	-27.5025	-46.5972	intron		chr14	99240857	99240997		25.5091	79.436	84.2949	72.3422	45.0874	30.9021	49.3955	introns
chr17	13568675	13568787		-27.8423	-31.5414	-43.7896	-31.9934	-21.9481	-40.4122	-73.7846	intron		chr14	99259058	99259124		14.2234	41.3141	60.6476	18.0628	23.6505	23.1813	78.6658	introns
chr17	39098596	39099046		-52.9437	-38.0529	-63.4284	-38.3478	-17.9842	-47.7934	-45.3813	intron		chr14	99260566	99260602		37.0369	56.8845	52.1903	34.2534	38.7279	45.9014	82.4788	introns
chr17	58436945	58437019		-11.5261	-11.0139	-41.0781	-17.3288	-17.4822	-25.263	-59.1025	intron		chr14	99259440	99259705		27.2662	54.4751	64.7005	63.6979	47.2317	45.1273	84.5107	introns
chr17	59093667	59093778		-11.1478	-13.0631	-11.7926	-13.7933	-17.8899	-13.3004	-12.8561	intron		chr14	99260218	99260434		35.9302	45.3743	69.826	33.3003	42.5725	43.6844	70.4579	introns
chr17	59805148	59805323		-19.6914	-30.6727	-73.6111	-41.0711	-43.3768	-22.3381	-13.3825	intron		chr14	101817847	101817930		42.3183	42.1392	77.4661	67.3182	41.2887	45.7946	76.0216	introns
chr17	60851340	60851363		-24.311	-17.4459	-31.5975	-34.1001	-15.024	-22.5862	-41.7237	intron		chr15	38533547	38533710		46.2883	39.6277	59.727	39.5747	36.0628	53.7378	51.5476	introns
chr17	63191077	63191193		-40.0116	-36.7294	-26.3219	-37.2226	-31.1112	-52.8674	-80.4044	intron		chr15	58249786	58249865		41.8475	37.7336	27.4416	32.9938	49.0569	28.121	29.7675	introns
chr17	73743648	73743709		-51.27	-23.1986	-43.2711	-30.7003	-25.9088	-32.2928	-45.088	intron		chr15	60580555	60580578		36.7657	41.0408	19.8999	48.3378	52.269	61.2462	87.37	introns
chr17	76427896	76428088		-31.7871	-56.5213	-41.1039	-33.2744	-18.2686	-10.6622	-33.619	intron		chr15	60809510	60809581		43.3557	51.466	56.3626	37.3977	37.2795	63.2218	27.6162	introns
chr18	5527706	5527864		-24.8258	-46.6194	-55.4317	-44.1353	-43.2049	-23.5044	-68.7522	intron		chr15	63506053	63506067		11.6474	29.1099	20.4299	43.8958	20.2455	34.2536	76.9362	introns
chr18	23740061	23740159		-30.4833	-26.9041	-36.9823	-18.6007	-32.1857	-49.1436	-72.3262	intron		chr15	75845022	75845073		25.2037	63.0902	83.8749	44.9706	63.2887	86.7939	76.8664	introns
chr18	48148687	48148838		-24.5643	-11.7798	-26.3101	-20.2932	-16.1753	-38.657	-43.4663	intron		chr15	75845176	75845301		28.622	38.0559	51.8999	34.9045	25.0003	50.4672	56.8924	introns
chr18	55241190	55241283		-35.6875	-19.897	-23.2159	-17.2119	-14.2673	-30.1446	-53.9122	intron		chr15	75845365	75845506		37.9309	38.0559	51.8999	34.9045	25.0003	50.4672	56.8924	introns
chr18	55318083	55318118		-23.8835	-52.5104	-35.1313	-36.3217	-22.7589	-36.8187	-34.5593	intron		chr15	78052867	78052891		14.9862	44.9761	44.3304	32.9533	48.8546	31.1657	36.2496	introns
chr18	69542693	69542844		-27.2228	-19.826	-37.7807	-20.5116	-14.7565	-30.6002	-65.0831	intron		chr15	90099240	90099329		26.3828	29.9906	83.1294	17.7101	27.4681	83.3575	58.06	introns
chr18	79508234	79508403		-40.9737	-56.9543	-34.9702	-70.1389	-33.8154	-34.5113	-65.2778	intron		chr15	90599887	90599957		39.3897	30.0875	32.4268	49.6804	18.0489	41.139	20.4505	introns
chr18	79508547	79508888		-37.9438	-29.976	-21.2732	-18.8621	-13.0569	-10.6319	-45.4013	intron		chr15	92888198	92888330		66.2857	52.6667	58.6111	51.6169	58.6306	51.8528	30.8949	introns
chr19	2027343	2027578		-16.2661	-27.9782	-27.7608	-29.3722	-23.7346	-19.4196	-45.6746	intron		chr15	99093019	99093098		23.3865	34.8039	64.9806	27.6011	44.2706	47.3268	41.2993	introns
chr19	6058548	6058706		-40.3468	-17.4134	-16.4533	-44.7427	-40.6386	-31.3975	-49.5778	intron		chr15	101195041	101195059		36.482	46.288	24.7851	46.5836	18.0802	40.871	24.3666	introns
chr19	6077044	6077158		-16.5294	-36.4281	-27.6694	-27.4927	-25.5723	-57.2782	-75.7634	intron		chr16	383640	383793		30.0449	22.812	50.892	18.9947	23.3913	43.042	70.708	introns
chr19	6248970	6248996		-16.6101	-18.9605	-20.7505	-19.2108	-16.246	-23.115	-14.0476	intron		chr16	3822887	3823013		47.9524	42.219	31.801	40.579	30.7893	45.8266	62.38	introns
chr19	30908067	30908433		-25.3728	-13.8716	-16.0438	-34.9404	-16.284	-21.128	-37.2504	intron		chr16	4065155	4065356		35.4263	56.7599	58.8595	46.5345	25.0655	47.1025	44.9706	introns
chr19	31316501	31316608		-37.7819	-24.5555	-36.5544	-58.2642	-32.628	-61.9049	-42.4645	intron		chr16	8919670	8920039		31.2383	43.9789	47.9954	43.0271	35.8542	50.8541	34.3691	introns
chr19	31316840	31316914		-29.2208	-12.3412	-44.8373	-18.9239	-37.7976	-37.5975	-75.0498	intron		chr16	23948980	23949345		31.1353	32.4511	68.7073	47.736	45.1573	41.9919	17.2718	introns
chr19	36401633	36401789		-26.6504	-35.73	-50.9765	-27.0944	-13.1599	-19.1716	-13.1131	intron		chr16	28987160	28987206		23.8566	44.1118	53.5143	27.8879	27.7714	27.8582	55.048	introns
chr19	37847451	37847569		-26.8465	-11.357	-32.6095	-12.716	-19.6152	-17.1888	-76.2084	intron		chr16	57142358	57142394		57.2465	35.0978	37.1541	47.7493	23.6333	56.085	30.5103	introns
chr19	51252549	51252766		-24.9876	-24.7294	-10.6201	-16.5293	-20.1618	-27.3873	-63.5205	intron		chr16	79272777	79272822		41.5454	54.0588	41.7889	52.7384	39.3476	58.7408	56.8628	introns
chr2	2003745	2004195		-29.426	-20.4708	-10.9116	-19.8173	-10.715	-30.7752	-69.9981	intron		chr16	89484054	89484067		16.441	49.1791	84.6275	69.7675	10.4886	41.4807	86.0695	introns
chr2	23545046	23545155		-46.3373	-39.455	-21.6041	-22.7445	-23.7123	-45.3849	-35.9038	intron		chr16	89593846	89594014		42.062	49.7241	61.9302	50.1157	45.2241	77.399	50.8417	introns
chr2	25404230	25404511		-17.135	-44.7222	-22.0825	-35.55	-20.5723	-16.1533	-24.5275	intron		chr17	1871751	1871831		66.5287	54.0322	53.0009	73.9264	50.8829	59.6407	53.9744	introns
chr2	28619956	28620000		-14.1541	-31.0456	-21.9657	-13.9731	-41.9712	-19.7685	-56.9141	intron		chr17	1891090	1891123		15.7031	16.8903	19.5987	19.4493	23.368	25.3804	29.5173	introns
chr2	30058889	30059250		-15.9923	-20.207	-50.3903	-15.8205	-17.0748	-30.7573	-12.2076	intron		chr17	14201758	14201974		60.6432	30.1568	60.6757	20.3949	33.6697	15.465	59.5125	introns
chr2	31623057	31623242		-17.0307	-32.2343	-39.2428	-17.1549	-13.3192	-37.2938	-54.6535	intron		chr17	35467970	35468067		62.2989	16.5958	77.8546	48.2147	71.8664	75.5492	31.9235	introns
chr2	33531381	33531590		-36.1649	-19.4749	-22.7745	-16.5766	-15.3636	-32.5958	-15.7627	intron		chr17	49746685	49746817		16.6286	24.7482	38.3371	34.5219	29.9207	16.6667	73.0828	introns
chr2	60362414	60362708		-35.8251	-26.7108	-43.7082	-18.6525	-18.5588	-13.9544	-70.4701	intron		chr17	64017159	64017189		30.0981	27.1448	59.271	46.1133	32.6934	31.5408	74.3913	introns
chr2	70470045	70470212		-32.2114	-31.6707	-35.124	-26.9955	-36.2887	-57.917	-49.3211	intron		chr17	67441555	67441646		35.6225	52.3402	60.9762	56.725	38.7557	19.2531	60.5994	introns
chr2	106455091	106455146		-42.3203	-29.6528	-45.9981	-26.5291	-12.3873	-13.3878	-80.5386	intron		chr17	73237831	73238101		38.3446	22.3317	59.6191	49.8223	56.6849	73.6334	51.1957	introns
chr2	109007010	109007120		-39.797	-71.5738	-54.5332	-34.8277	-41.9304	-30.8844	-41.3235	intron		chr17	73822354	73822726		35.7669	43.8706	55.7138	35.2438	54.7347	36.4624	73.4727	introns
chr2	109322066	109322164		-22.0709	-18.332	-23.9112	-25.3623	-21.1523	-31.2261	-67.8252	intron		chr17	75833212	75833437		18.1153	14.8854	52.1184	47.4637	21.5881	42.0571	70.7281	introns
chr2	119657609	119657705		-44.6219	-17.5335	-29.317	-19.273	-21.0894	-38.2409	-36.7474	intron		chr17	76753872	76753985		20.0715	40.1668	57.9259	47.5953	48.1113	58.4953	52.457	introns
chr2	127800144	127800219		-25.512	-26.0852	-16.2788	-29.0042	-12.7955	-20.953	-14.3186	intron		chr17	78819115	78819191		25.9739	22.7101	79.34	28.6835	24.218	21.6763	70.013	introns
chr2	137280772	137280883		-39.1951	-25.5011	-27.6195	-27.1438	-21.3632	-38.1244	-64.0084	intron		chr17	80262036	80262195		29.1858	38.0423	25.2431	23.4007	26.7645	26.2092	45.5703	introns
chr2	140730858	140730930		-10.4968	-17.2603	-16.1558	-22.2464	-13.6942	-20.6455	-20.4079	intron		chr17	80731381	80731606		21.5975	54.9046	64.6558	48.6488	42.4992	44.5032	75.6593	introns
chr2	161999506	161999638		-30.5165	-20.6024	-13.9449	-16.2902	-33.8137	-47.8775	-67.7411	intron		chr17	80938413	80939072		30.0219	19.402	33.245	31.2824	19.4434	44.8445	36.9408	introns
chr2	172893069	172893194		-37.0572	-32.6261	-58.2882	-34.831	-15.5891	-32.6261	-45.1569	intron		chr17	82200735	82200749		52.4738	49.0082	54.8305	38.09	36.6771	40.7962	33.4301	introns
chr2	201506576	201506845		-15.7163	-14.8682	-14.9134	-21.974	-12.3972	-44.3736	-64.1754	intron		chr18	35693113	35693227		24.0195	16.6999	19.6944	22.1358	22.2033	29.6166	18.3806	introns
chr2	205405613	205405758		-17.0233	-14.6066	-11.4535	-18.764	-16.3418	-21.7459	-60.9869	intron		chr18	63309517	63309716		33.9319	20.3146	57.7978	44.0317	52.2797	56.6529	63.7228	introns
chr2	224876592	224876752		-27.1655	-41.4847	-16.4647	-34.7436	-33.2779	-31.3333	-14.8065	intron		chr19	1071948	1071996		34.0635	40.0397	37.1484	41.4218	41.9972	38.0353	47.1989	introns
chr2	229422431	229422689		-21.8749	-28.4019	-63.1307	-14.112	-13.8384	-50.6902	-80.54	intron		chr19	10755232	10755394		29.4704	63.5565	39.3144	39.4353	24.4677	45.397	60.5496	introns
chr2	231044185	231044252		-18.3373	-17.1261	-41.5079	-11.1252	-13.3851	-22.123	-77.2512	intron		chr19	14523161	14523238		21.3287	44.3633	57.7003	40.3806	45.4463	55.9903	58.0463	introns
chr2	232984575	232984987		-22.8061	-21.0891	-19.6063	-12.98	-15.5829	-26.0608	-37.5307	intron		chr19	34350533	34350743		25.0762	69.4466	83.8388	56.8585	60.4089	46.7432	68.1838	introns
chr2	236571960	236572139		-40.9847	-21.884	-70.3045	-19.1677	-18.7012	-27.3534	-55.5523	intron		chr19	41885547	41885587		73.8058	60.4064	59.7692	36.0758	47.2846	63.4568	70.5556	introns
chr2	241545253	241545596		-12.2198	-13.6468	-14.7331	-12.4508	-15.0565	-26.8491	-30.2264	intron		chr19	49568109	49568180		50.4365	32.7778	31.7845	23.5256	30.3999	25.8333	49.2326	introns
chr20	8390255	8390290		-35.1102	-14.4046	-11.4255	-30.9867	-26.3629	-29.1843	-22.5357	intron		chr2	12721694	12721759		18.6797	34.2405	51.3831	31.8609	20.8242	41.3492	60.3778	introns
chr20	19706722	19706763		-40.7231	-54.9074	-66.5368	-31.0612	-26.8813	-26.2347	-41.0554	intron		chr2	15155963	15156059		38.4002	53.0967	61.7903	16.4786	46.721	40.7812	55.3479	introns
chr20	42215622	42215674		-18.6141	-17.5788	-36.8014	-46.547	-18.2732	-18.5338	-57.8044	intron		chr2	32756226	32756312		21.7379	30.391	48.621	21.6597	38.2305	23.9349	51.6893	introns
chr20	42959329	42959461		-21.3774	-21.6233	-51.422	-18.9788	-20.5978	-28.3046	-76.2792	intron		chr2	59314377	59314461		42.6626	54.4173	48.7329	67.3723	49.2785	40.004	48.1699	introns
chr20	44015358	44015677		-20.5859	-61.8516	-22.0593	-33.95	-42.8078	-30.8934	-18.5046	intron		chr2	68206096	68206195		40.8433	42.8182	46.1209	35.8919	32.7549	45.9159	39.6781	introns
chr20	49345788	49345811		-20.6543	-23.1634	-32.2808	-19.9253	-53.1376	-27.3972	-40.6802	intron		chr2	68716764	68716867		15.5483	21.0834	16.9255	22.164	28.2131	25.4029	65.0219	introns
chr20	50819528	50819944		-15.1153	-38.0078	-10.4333	-16.4425	-24.8111	-35.7772	-11.1002	intron		chr2	69641975	69642090		28.0365	54.1996	56.4591	51.5216	36.1602	30.0595	84.2563	introns
chr21	35399807	35399953		-24.3422	-36.2843	-41.2042	-35.0245	-35.7813	-25.6469	-55.1173	intron		chr2	74954220	74954314		35.681	38.5251	33.4603	41.0845	50.4985	62.0841	31.9835	introns
chr21	35476806	35476962		-23.5491	-13.3108	-54.283	-26.8916	-15.6937	-25.5854	-66.7132	intron		chr2	96941483	96941522		13.7257	23.8028	39.9636	19.1754	27.5015	25.1814	40.0498	introns
chr21	38076216	38076396		-17.8893	-44.1231	-39.2734	-26.6957	-11.0543	-38.629	-64.6	intron		chr2	98662099	98662110		21.1891	47.3976	66.7379	48.0413	42.6494	46.9895	35.6547	introns
chr21	41371188	41371223		-27.4863	-12.3663	-12.1959	-22.9146	-51.3345	-20.2001	-90.1791	intron		chr2	98729853	98729984		27.1169	27.7494	49.055	45.3814	40.4199	59.9709	44.717	introns
chr21	42249132	42249272		-28.0497	-54.2954	-37.7053	-55.2185	-43.1431	-29.357	-59.5223	intron		chr2	105747715	105747873		44.5069	24.0128	55.8827	43.9454	41.0257	34.0324	48.3252	introns
chr21	42286552	42287106		-38.3588	-50.5409	-80.1378	-18.0167	-13.1704	-22.063	-56.2583	intron		chr2	110858949	110859080		31.2489	28.9068	49.2756	42.0378	47.452	25.3373	28.4188	introns
chr21	44548941	44549143		-46.103	-26.1321	-27.3779	-20.3894	-13.3921	-31.7553	-54.954	intron		chr2	191149598	191149704		44.5031	53.8235	63.0877	64.3392	47.9813	70.0547	60.0425	introns
chr21	44631346	44631618		-22.1777	-13.0032	-63.1515	-14.9944	-15.5665	-27.0632	-58.1052	intron		chr2	196164713	196164789		17.3132	36.7414	75.8596	30.8653	28.0172	39.0119	83.2517	introns
chr22	18130081	18130329		-19.6233	-13.6953	-11.7446	-10.7279	-16.9981	-22.1546	-14.6787	intron		chr2	196260590	196260727		28.1107	40.4277	40.3622	26.32	51.0756	51.2913	48.4124	introns
chr22	25105297	25105380		-58.7169	-33.5953	-34.1751	-17.8718	-17.3735	-26.6027	-94.697	intron		chr2	197534831	197534839		33.1241	33.1241	35.4992	40.409	26.115	28.6508	41.722	introns
chr22	26614313	26614603		-33.9448	-35.1333	-17.1402	-33.7048	-21.069	-37.3159	-22.7307	intron		chr2	197891987	197892072		43.8246	40.8481	32.3247	67.1579	52.0785	25.7977	41.6364	introns
chr22	34639535	34639749		-36.6798	-15.2406	-42.8121	-39.1568	-12.8718	-29.7824	-66.9345	intron		chr2	203708204	203708310		44.0538	53.7219	75.2354	25.3087	63.8752	16.2847	62.151	introns
chr22	39803201	39803225		-30.4369	-15.9135	-47.5467	-41.548	-11.4919	-61.0505	-69.3967	intron		chr2	207142803	207142999		18.367	28.0443	25.4908	25.7006	30.8252	51.4612	36.2963	introns
chr22	39968839	39968923		-22.3456	-42.2467	-33.2879	-24.9782	-18.727	-16.5002	-46.289	intron		chr2	226838346	226838395		34.1952	45.2866	73.5574	46.4156	33.3528	82.7667	75.6917	introns
chr22	43581667	43581880		-32.7911	-14.0569	-31.7479	-24.1062	-25.9857	-27.4503	-56.3471	intron		chr2	229849269	229849320		46.4421	34.9105	50.7254	61.1119	36.5805	62.7059	43.6691	introns
chr22	45221335	45221484		-51.6337	-36.0902	-29.2424	-44.327	-30.1384	-28.721	-34.6356	intron		chr2	237672980	237672995		38.5221	26.8999	67.3438	39.5538	32.5577	34.9555	56.4522	introns
chr22	50157223	50157484		-29.0607	-19.5668	-13.7137	-16.078	-10.1639	-10.2563	-42.019	intron		chr2	241298971	241299148		54.2434	71.434	47.5504	64.6047	20.1236	61.363	75.0359	introns
chr3	1243422	1244132		-36.5072	-11.5871	-48.2547	-14.7577	-11.9969	-10.9721	-65.5731	intron		chr20	1655425	1655510		50.7557	54.2919	51.8129	57.3872	56.2139	44.755	77.1868	introns
chr3	2900863	2900893		-11.7588	-11.6405	-39.8123	-24.5526	-16.9427	-34.0296	-52.8751	intron		chr20	1656908	1657017		20.1933	67.9099	53.2489	55.7415	58.1111	37.1397	64.8921	introns
chr3	8336565	8336686		-15.9617	-24.3396	-63.2294	-26.7381	-16.2347	-19.5331	-70.0114	intron		chr20	25484900	25485065		25.4145	27.4864	33.1537	14.7938	34.8672	28.1655	58.9919	introns
chr3	11672247	11672358		-14.8953	-43.1113	-37.774	-44.9211	-25.1824	-59.8358	-52.8866	intron		chr20	58661418	58661653		40.4333	63.8246	46.9908	54.7908	24.1513	58.0552	46.7096	introns
chr3	15295014	15295433		-19.7986	-32.422	-26.1775	-25.1335	-21.054	-22.1942	-60.4159	intron		chr21	31181305	31181535		28.3955	51.2098	30.4782	36.6205	21.1356	18.3921	44.9381	introns
chr3	15339758	15339895		-32.3894	-27.1571	-21.8371	-37.721	-36.7031	-51.0102	-58.9691	intron		chr21	36923864	36924008		28.5523	22.2799	32.5093	41.9895	28.2995	36.723	25.2426	introns
chr3	18730462	18730572		-39.3023	-14.2486	-42.8345	-16.8227	-11.2477	-18.4249	-76.565	intron		chr21	45087373	45087538		21.6896	45.887	44.5164	45.3398	46.1249	53.6732	30.363	introns
chr3	54692035	54692099		-37.8768	-11.673	-18.753	-22.1889	-10.8631	-35.1943	-54.0422	intron		chr22	20925683	20925745		48.6492	22.8598	53.7567	40.3598	29.5655	26.6226	51.7434	introns
chr3	57982829	57982968		-18.029	-15.2949	-74.1145	-33.6867	-21.1846	-23.6788	-24.7727	intron		chr22	24428515	24428550		31.1148	42.6806	67.9789	44.7018	39.6358	79.9978	57.0393	introns
chr3	71055674	71055705		-12.4266	-10.3697	-11.6141	-18.346	-15.6521	-21.2443	-96.4154	intron		chr22	24428702	24428795		36.3718	40.1202	60.3501	55.1479	38.6245	89.1495	56.2398	introns
chr3	71388123	71388450		-20.9273	-26.0937	-38.2164	-25.5335	-40.953	-24.8265	-47.7047	intron		chr22	37231438	37231674		59.1182	58.8057	64.2442	35.4069	41.5032	26.9764	18.2237	introns
chr3	71388450	71388549		-66.0516	-26.0937	-38.2164	-25.5335	-40.953	-61.1564	-71.5131	intron		chr22	37238125	37238149		47.0291	55.8092	84.3241	35.2933	36.6458	22.9667	72.6865	introns
chr3	71580810	71580957		-31.8976	-31.9047	-28.1058	-44.0246	-15.6373	-52.5349	-58.333	intron		chr22	39901883	39902061		20.0028	52.8184	70.6977	58.1744	57.6894	74.7936	89.2004	introns
chr3	143604930	143605159		-25.0628	-37.2187	-31.6284	-13.4925	-41.7056	-29.4562	-48.3602	intron		chr22	39904030	39904366		28.6907	57.0145	68.9457	47.2846	50.8232	84.0162	40.589	introns
chr3	143786387	143786499		-45.57	-45.6582	-17.1569	-34.2042	-49.9455	-19.6338	-80.8048	intron		chr22	39940778	39940935		27.9889	15.448	51.0023	47.4961	58.2953	54.7981	46.1433	introns
chr3	151568403	151568524		-29.2457	-16.0797	-15.7804	-29.7281	-16.9382	-23.2194	-57.4014	intron		chr22	45172731	45172810		57.2671	28.1495	47.1572	46.9987	45.8635	32.4551	52.828	introns
chr3	153228774	153228988		-16.0231	-12.0114	-19.9294	-14.2058	-12.497	-19.6201	-58.5038	intron		chr22	45170230	45170332		47.6409	31.8619	43.7213	39.6876	32.527	40.8868	34.0284	introns
chr3	169527469	169527518		-13.8224	-10.817	-12.1874	-11.6043	-10.0925	-18.0107	-62.8583	intron		chr22	45170344	45170515		27.9414	31.8619	43.7213	39.6876	32.527	40.8868	34.0284	introns
chr3	172594727	172594824		-23.8364	-25.5657	-12.4323	-48.6017	-21.8019	-54.2666	-24.4478	intron		chr22	46604176	46604205		25.5061	11.3694	38.5573	42.8954	26.2283	40.8984	59.8509	introns
chr3	177653806	177654132		-15.4881	-30.3851	-14.9557	-20.8528	-13.996	-16.8504	-19.6092	intron		chr22	49839467	49839649		16.8222	59.4865	49.0077	73.1505	55.1018	61.3114	59.9026	introns
chr3	177933548	177933575		-37.0423	-55.1979	-10.4343	-23.8774	-43.1799	-28.595	-16.1068	intron		chr3	4908851	4908977		21.8641	49.0165	39.3707	43.2221	38.6331	28.0016	42.6269	introns
chr3	179166873	179166952		-48.4112	-40.6291	-33.1466	-42.1197	-39.3636	-39.0564	-36.7502	intron		chr3	11634160	11634421		28.6316	34.7928	37.8676	35.3864	18.4081	40.6528	25.7592	introns
chr3	181080837	181081152		-29.3299	-10.7275	-14.2881	-27.9378	-12.4255	-11.2325	-39.2517	intron		chr3	18989555	18989732		18.3293	53.7781	61.893	36.0689	41.6376	50.9056	27.0404	introns
chr3	188366199	188366260		-42.8688	-20.4547	-62.6298	-12.8622	-17.1509	-36.614	-78.6374	intron		chr3	23440514	23440517		19.7758	29.5041	56.8501	40.7398	23.109	17.6329	43.1146	introns
chr3	198030240	198030415		-23.3694	-11.7751	-13.6681	-27.1128	-40.2997	-28.6091	-22.2222	intron		chr3	30617236	30617362		40.9171	42.1658	22.4336	45.9584	39.5151	43.5644	25.1631	introns
chr4	5396835	5396994		-31.2791	-19.7468	-58.7542	-12.2508	-24.2462	-26.8268	-31.0989	intron		chr3	31535444	31535719		64.0667	50.6801	46.7339	42.1701	21.2913	24.0807	52.3586	introns
chr4	7508922	7508987		-43.8526	-33.1677	-43.7256	-30.3339	-16.6904	-32.6653	-45.4273	intron		chr3	37768566	37768604		51.5426	25.5964	68.3701	40.4315	31.9794	43.658	68.5009	introns
chr4	21893328	21893366		-21.1739	-15.0932	-30.6824	-22.5018	-22.1383	-15.9613	-21.77	intron		chr3	52273651	52273715		40.946	38.2802	26.3068	44.0934	30.9551	58.4936	32.7132	introns
chr4	38385077	38385178		-27.6872	-30.1662	-64.9726	-15.6888	-34.3403	-15.358	-50.1423	intron		chr3	56890918	56891078		23.2066	48.4826	38.4984	52.4487	33.1567	20.0879	51.9935	introns
chr4	38661884	38662419		-12.2694	-22.7482	-24.8076	-18.5815	-12.4875	-18.8718	-13.8983	intron		chr3	59444021	59444133		24.528	36.5088	60.0566	28.4297	22.8167	20.6762	69.4542	introns
chr4	67593717	67593765		-27.3429	-13.923	-26.7605	-12.0019	-26.8018	-31.5998	-31.0389	intron		chr3	63979224	63979378		20.6841	19.3105	92.2222	55.0392	32.4687	43.4751	85.5838	introns
chr4	71266583	71266734		-31.1718	-22.3241	-61.5751	-22.5572	-18.5037	-59.2247	-47.4301	intron		chr3	108127713	108127915		37.4326	29.4034	63.6491	37.0984	56.406	60.4138	31.4163	introns
chr4	76208319	76208531		-36.1203	-32.2182	-34.5425	-49.668	-43.6468	-29.9038	-70.7991	intron		chr3	108836139	108836265		48.9357	44.9823	51.965	35.7242	36.4513	17.2648	42.3619	introns
chr4	76210685	76210742		-28.958	-40.7856	-40.9158	-24.9008	-43.3276	-52.1027	-82.165	intron		chr3	122233182	122233257		31.4091	28.2218	24.5154	10.1801	15.1929	49.0134	33.0588	introns
chr4	82292515	82292883		-34.4056	-46.2078	-10.2311	-26.0264	-22.6302	-29.3633	-33.1557	intron		chr3	152284750	152284844		20.0976	36.7057	83.2376	61.9899	23.5478	24.4407	58.2971	introns
chr4	95199059	95199228		-22.5471	-14.1773	-11.2822	-37.3988	-27.1225	-40.6544	-57.6048	intron		chr3	152287593	152287689		39.0418	25.9121	42.5004	25.2286	42.0446	19.3362	50.7354	introns
chr4	109263588	109263700		-21.8173	-10.1958	-10.9073	-14.8311	-11.4878	-29.0811	-60.3016	intron		chr3	171247477	171247541		36.663	49.2071	59.6192	58.9021	33.1967	33.428	61.364	introns
chr4	112147885	112147913		-41.6531	-16.8004	-17.935	-44.2687	-33.63	-42.0147	-70.063	intron		chr3	177139404	177139449		22.942	33.2033	65.5386	29.3055	40.8344	25.517	46.8244	introns
chr4	118991866	118992081		-28.0759	-33.1011	-64.7797	-58.6057	-27.4665	-49.9597	-51.0314	intron		chr3	177551394	177551530		50.4978	50.8369	74.4549	43.0249	51.2257	59.2262	48.0267	introns
chr4	138090514	138090554		-47.234	-31.98	-36.2031	-60.0537	-45.6744	-21.9018	-62.858	intron		chr3	184872326	184872407		34.1323	17.0632	36.419	37.2832	22.5614	23.706	43.2059	introns
chr4	139634026	139634424		-18.7624	-19.3065	-21.488	-18.1966	-15.0169	-29.3431	-53.9314	intron		chr3	186788313	186788419		15.1837	33.9155	23.3729	26.4758	19.6449	25.0751	16.0202	introns
chr4	142818656	142818687		-29.6628	-24.4776	-16.5325	-19.4919	-15.6357	-32.3083	-35.3461	intron		chr3	188362034	188362232		42.346	42.9814	33.5048	27.1096	33.0721	43.2027	37.2996	introns
chr4	155301139	155301226		-38.8834	-17.9442	-24.8977	-12.2412	-10.4202	-38.9509	-70.6016	intron		chr3	193911985	193912199		27.169	29.8538	48.5126	36.0284	30.0414	48.449	46.4463	introns
chr4	186246422	186246528		-21.9207	-21.4965	-27.5209	-46.2731	-16.0612	-39.7198	-60.9639	intron		chr3	197869189	197869400		57.2941	54.896	68.9134	56.2047	49.4822	66.2896	60.0883	introns
chr5	5271366	5271490		-46.1102	-23.2519	-33.5274	-43.4154	-24.9587	-34.1863	-49.674	intron		chr4	2906383	2906578		28.1003	42.5595	90.8636	47.3611	14.7533	56.3452	52.6111	introns
chr5	6875606	6875739		-47.9099	-11.9297	-36.2289	-19.8344	-10.2808	-23.0565	-76.6818	intron		chr4	40208038	40208084		37.3638	25.7216	48.4085	23.5421	19.6416	41.4269	66.199	introns
chr5	11185615	11185723		-35.7946	-25.5048	-20.2904	-15.2116	-14.5606	-35.5045	-64.7661	intron		chr4	40224757	40224786		23.3438	30.1023	61.9934	35.9666	23.3419	24.6137	63.3999	introns
chr5	11251541	11251744		-11.8377	-16.251	-39.5473	-37.2825	-17.0818	-51.506	-55.4767	intron		chr4	98485985	98486203		33.8637	40.2553	63.9649	19.4388	36.6131	87.3849	19.8571	introns
chr5	11483637	11483741		-27.5511	-15.9753	-17.1722	-31.7533	-12.8102	-33.2292	-57.3986	intron		chr4	99965784	99965911		29.6759	54.9771	60.8514	59.7553	60.4263	36.713	39.7932	introns
chr5	13466182	13466311		-25.2116	-11.5476	-19.3042	-14.8289	-13.1779	-36.7184	-67.7629	intron		chr4	102527303	102527329		31.0546	35.4768	52.2653	40.5631	26.0401	48.7069	53.2891	introns
chr5	26998955	26998972		-32.5626	-22.9246	-34.1492	-20.8385	-16.2555	-44.9799	-58.0778	intron		chr4	108049541	108049753		37.7949	48.5683	62.8416	38.8257	50.9592	32.3229	65.0596	introns
chr5	32042644	32042736		-24.9449	-19.697	-48.5553	-26.7738	-31.7785	-44.0926	-48.4505	intron		chr4	108107098	108107192		40.4433	36.3174	50.1179	59.5227	36.6307	74.8249	43.0736	introns
chr5	32582789	32582865		-21.0055	-35.5697	-65.1281	-36.7164	-22.2294	-27.8713	-60.056	intron		chr4	108140368	108140525		47.7358	52.7989	28.1614	31.9917	44.1134	34.4468	33.6042	introns
chr5	38509445	38509526		-34.9484	-26.3163	-80.9997	-22.2811	-14.0504	-47.7002	-55.9471	intron		chr4	108152137	108152241		34.0489	42.4833	26.8781	33.4898	28.9605	40.6868	32.0535	introns
chr5	76443047	76443186		-41.7323	-19.7995	-24.0648	-10.0884	-13.2556	-33.4407	-12.6167	intron		chr4	108158848	108158948		26.2486	41.6397	28.4649	31.1466	32.2686	45.9068	27.2561	introns
chr5	77920366	77920551		-33.7381	-17.9367	-15.9766	-42.7227	-22.7264	-17.4099	-54.2406	intron		chr4	153495828	153496076		48.7005	40.5187	20.5898	29.2146	50.1778	53.7833	31.9134	introns
chr5	78787936	78788064		-33.5849	-10.0517	-23.403	-12.7751	-25.0639	-42.7106	-26.8963	intron		chr4	153522180	153522229		35.6431	18.2485	22.578	29.3407	36.1593	32.9116	67.2293	introns
chr5	78999487	78999629		-25.1504	-13.8721	-12.4167	-24.9874	-14.3991	-34.5603	-35.8647	intron		chr4	183502411	183502419		18.9431	29.4734	27.0796	25.0165	17.4154	16.5034	19.4129	introns
chr5	80967153	80967248		-26.5123	-26.8418	-45	-26.3762	-18.2953	-60.9991	-57.6389	intron		chr5	888770	889001		22.0403	22.5611	19.4216	12.5982	29.6971	21.4237	34.585	introns
chr5	81095423	81095513		-32.1168	-17.0318	-54.6177	-17.573	-11.8925	-37.4677	-81.9373	intron		chr5	14424132	14424260		42.0128	29.9582	50.2445	29.887	39.7219	31.3585	38.4172	introns
chr5	97097717	97097894		-23.378	-19.0189	-18.2547	-12.0313	-16.1378	-17.0282	-16.0903	intron		chr5	39196759	39196794		13.4937	41.488	72.3075	35.615	41.2132	33.5256	63.4552	introns
chr5	109743070	109743140		-22.2594	-35.5876	-39.3055	-35.2562	-33.9018	-40.2597	-31.445	intron		chr5	39200698	39200828		20.6611	69.5749	76.1552	55.7644	33.3983	17.949	22.9954	introns
chr5	113056945	113057181		-12.9043	-36.1574	-27.4799	-44.3656	-17.0029	-32.7865	-31.9856	intron		chr5	59125699	59125743		31.3836	29.014	60.1493	32.4919	35.703	61.0035	67.9449	introns
chr5	118076215	118076348		-32.4456	-33.3931	-37.718	-29.657	-14.6353	-36.5764	-54.8264	intron		chr5	59161698	59161745		21.297	17.8191	17.0055	33.5284	50.1789	23.9372	40.0651	introns
chr5	129250090	129250152		-14.3012	-12.9362	-38.0119	-14.3731	-11.6659	-41.2734	-72.0681	intron		chr5	68256260	68256291		48.3743	44.0783	47.4405	46.6547	49.7549	49.5577	43.1654	introns
chr5	132363554	132363677		-24.3704	-30.569	-26.9027	-17.7389	-24.8836	-15.1562	-52.0524	intron		chr5	74630622	74630653		24.4184	27.852	51.0345	19.572	23.2593	28.7382	25.3029	introns
chr5	136024063	136024157		-18.0416	-12.3323	-37.4298	-43.0604	-14.6977	-25.2737	-67.5488	intron		chr5	80186880	80186893		45.3792	38.4094	34.0824	42.0458	35.9829	42.9621	29.7266	introns
chr5	151334414	151334519		-19.8169	-28.8798	-48.48	-17.2961	-16.9117	-33.914	-58.5761	intron		chr5	80189250	80189381		44.5834	50.0416	50.6779	52.0743	26.5778	28.8332	43.125	introns
chr5	151334546	151334605		-24.0901	-28.8798	-48.48	-17.2961	-16.9117	-31.346	-58.5761	intron		chr5	119270213	119270221		18.5578	32.8249	72.9815	18.8038	37.2997	27.7344	81.0723	introns
chr5	173075653	173075803		-14.4464	-10.6097	-18.3552	-18.9435	-16.1168	-39.0393	-29.7717	intron		chr5	119330089	119330144		38.5055	46.9687	55.1872	28.063	51.4552	65.0224	54.242	introns
chr5	177806029	177806221		-25.7144	-22.8304	-22.6833	-22.4606	-18.1644	-26.0427	-64.338	intron		chr5	122137890	122137946		11.0102	29.3436	56.9954	46.1049	32.4568	43.0058	54.9597	introns
chr5	178486388	178486480		-27.4385	-14.0641	-14.1584	-16.9992	-28.8328	-32.1336	-46.1798	intron		chr5	131975212	131975231		38.6252	56.2221	75.4084	54.4938	47.51	69.6047	66.0843	introns
chr5	180047467	180047953		-34.4611	-20.4764	-31.4234	-33.1984	-27.905	-53.4258	-60.2278	intron		chr5	131974977	131975023		10.9621	58.3283	67.3658	42.2656	34.5295	52.5227	54.7665	introns
chr6	6723969	6723997		-26.3408	-35.4224	-11.3514	-65.1467	-52.6159	-49.0356	-11.3514	intron		chr5	134116806	134116958		53.5073	52.8115	59.3062	41.1336	58.8855	49.5573	37.7065	introns
chr6	14957830	14957941		-46.6641	-69.4121	-58.9361	-48.3221	-38.5329	-32.796	-73.8499	intron		chr5	157189540	157189659		39.4312	42.7889	51.6565	59.1107	62.6896	36.4959	51.1835	introns
chr6	16684605	16684699		-20.2507	-52.7826	-59.0372	-37.6255	-36.5411	-29.4702	-28.2716	intron		chr5	157202006	157202140		17.9254	55.6664	74.9308	31.381	31.9405	64.9651	49.6152	introns
chr6	45954012	45954166		-17.8083	-15.0404	-44.4431	-13.8983	-12.9632	-24.2518	-60.814	intron		chr5	170267523	170267744		35.39	45.0776	68.3715	33.5678	40.3529	40.3879	67.1994	introns
chr6	47137749	47137942		-23.3196	-29.5222	-43.618	-37.8467	-20.7598	-56.2191	-47.9846	intron		chr5	172066733	172066781		21.9223	46.6098	83.844	34.6685	38.9564	56.8951	75.8673	introns
chr6	55567809	55567904		-44.8292	-35.2413	-23.2034	-39.2438	-12.9163	-27.1226	-76.9071	intron		chr5	176648938	176649014		40.1077	32.8906	48.7145	20.0019	42.4875	61.404	23.5641	introns
chr6	56315218	56315690		-32.8629	-19.901	-41.6089	-21.4606	-10.8666	-29.4276	-48.5755	intron		chr6	489201	489302		24.1833	20.3368	60.2902	20.7457	23.263	61.5302	78.5532	introns
chr6	64502262	64502522		-17.5488	-11.8056	-29.448	-51.2822	-12.5566	-11.0342	-23.8544	intron		chr6	5706928	5706977		37.8947	36.9976	46.9647	38.5187	34.9667	71.6234	49.0084	introns
chr6	74102127	74102336		-18.5193	-15.4194	-18.0544	-11.5508	-25.7873	-14.9698	-57.1763	intron		chr6	5999553	5999948		13.3958	16.2097	53.6253	14.1668	10.0287	12.3599	49.287	introns
chr6	89963243	89963250		-12.9812	-37.8157	-39.4836	-11.9561	-35.0651	-44.6455	-79.3645	intron		chr6	6614928	6615094		47.261	59.8549	41.1659	44.0793	42.9724	61.3402	50.6897	introns
chr6	110340730	110340829		-16.5433	-31.7794	-17.9415	-20.1002	-22.413	-23.0533	-53.258	intron		chr6	16435667	16435742		24.3864	23.3658	23.9811	26.4717	21.451	32.6443	18.4564	introns
chr6	112203186	112203357		-50.6281	-20.7929	-32.5397	-23.7945	-19.4365	-26.5841	-42.8599	intron		chr6	35299811	35299942		16.1674	15.0348	15.6277	11.0088	19.9989	13.3681	16.9472	introns
chr6	131217678	131217802		-31.2414	-12.6582	-14.2123	-15.2373	-12.7758	-13.7823	-40.7467	intron		chr6	35594959	35595019		40.7828	52.8291	61.7857	54.6717	49.7475	30.9019	17.8968	introns
chr6	138564696	138565026		-22.9701	-16.9744	-61.289	-18.2763	-10.966	-15.377	-56.467	intron		chr6	41344830	41344838		22.0745	26.519	48.0163	32.0785	18.261	21.8921	43.175	introns
chr6	144590689	144590708		-17.8788	-22.0455	-16.9312	-24.6465	-33.7858	-27.9979	-23.4788	intron		chr6	42035346	42035493		43.0198	52.7281	47.102	51.5894	55.4914	65.8697	39.3553	introns
chr6	150767593	150767838		-34.4106	-10.4343	-22.9209	-11.4129	-10.615	-23.1445	-51.1873	intron		chr6	44787454	44787506		28.4976	50.4808	49.2421	41.2848	50.1211	49.4126	43.9524	introns
chr6	151254700	151254809		-26.1937	-20.585	-40.457	-41.5897	-43.5498	-27.7178	-46.5964	intron		chr6	79927931	79927964		36.8173	25.006	61.7959	31.255	23.5372	21.2403	69.3558	introns
chr6	155972395	155972618		-10.0497	-36.3855	-35.2926	-23.9934	-41.559	-54.1985	-19.1805	intron		chr6	111837116	111837145		10.6343	59.1528	71.4616	40.912	49.0436	62.2083	63.1878	introns
chr6	157719531	157719770		-13.9906	-17.4939	-31.6437	-27.4825	-11.6209	-16.5909	-43.9456	intron		chr6	131200233	131200262		18.4127	43.2601	31.4409	17.7046	29.3712	82.7551	70.9647	introns
chr6	161439453	161439511		-21.31	-18.6019	-22.7403	-14.8914	-15.266	-11.9539	-58.5335	intron		chr6	139138658	139138679		32.5121	53.147	74.3876	76.9404	48.7694	75.9829	71.6904	introns
chr6	162623137	162623188		-27.7938	-13.9821	-12.5141	-10.4512	-10.249	-50.8393	-80.8461	intron		chr6	139147480	139147539		21.375	45.7419	59.2726	27.8413	35.6012	55.1358	41.5103	introns
chr6	166554241	166554293		-43.6995	-17.1478	-20.7058	-19.5617	-21.526	-31.0186	-44.5326	intron		chr6	142817644	142817771		49.4781	37.9397	35.0969	57.3529	46.3061	75.2082	43.0334	introns
chr6	168014559	168014719		-32.4532	-32.9337	-34.0956	-20.9042	-16.0637	-38.6745	-82.1602	intron		chr6	142901039	142901062		52.0966	31.5411	16.8704	39.3757	46.1412	26.3949	21.6667	introns
chr7	3632159	3632335		-23.0529	-10.1579	-64.6721	-15.4306	-13.4456	-30.3418	-62.4227	intron		chr6	142901742	142901815		35.4504	31.4023	32.9341	40.7081	28.6027	33.7061	33.7024	introns
chr7	3725877	3725987		-16.3401	-35.9666	-25.0938	-17.917	-30.2687	-11.3269	-77.5039	intron		chr6	142925973	142926087		28.7088	24.6967	26.7048	24.9705	25.0075	35.2593	22.8412	introns
chr7	3742339	3742397		-32.5406	-32.6266	-50.4299	-23.5381	-16.2867	-48.1475	-55.3902	intron		chr6	142932040	142932120		23.1057	22.6486	36.0835	29.7834	32.4717	30.2246	33.8095	introns
chr7	6252299	6252495		-11.0937	-17.8345	-26.4202	-21.0991	-17.6628	-38.3962	-72.8987	intron		chr6	142941044	142941275		31.6845	23.6941	13.0769	32.4231	18.553	44.6906	19.312	introns
chr7	29116881	29117023		-27.543	-13.39	-50.7282	-13.9273	-24.8796	-18.4252	-76.2569	intron		chr6	143531843	143531952		37.2902	28.8921	67.1673	54.8943	42.0933	39.6166	36.0532	introns
chr7	48046018	48046158		-25.4205	-13.3223	-19.0962	-27.5998	-18.0693	-31.1215	-72.5266	intron		chr6	143739536	143739665		29.6887	25.3825	13.5693	35.6035	23.2562	39.1578	23.5354	introns
chr7	74211614	74211648		-13.9168	-54.7753	-40.6113	-36.4511	-42.2338	-20.6235	-28.447	intron		chr6	148471095	148471204		30.6063	35.5452	21.1449	39.7146	31.1618	39.2571	15.0565	introns
chr7	87852467	87852555		-16.134	-53.4223	-58.2115	-43.3546	-38.7747	-34.3268	-14.8854	intron		chr6	151372338	151372438		51.9245	35.1705	59.3797	50.8484	33.2325	38.4641	35.0554	introns
chr7	98865480	98865596		-40.7389	-15.572	-32.1154	-19.7276	-29.5359	-25.7816	-73.545	intron		chr6	154246196	154246355		42.142	53.0722	12.6526	62.358	63.3703	41.8034	83.327	introns
chr7	110944187	110944258		-22.2086	-11.5859	-40.4727	-27.1822	-15.9808	-48.1081	-36.4612	intron		chr6	156013948	156014081		36.0183	28.5869	29.0529	27.0503	11.4432	10.7029	44.4482	introns
chr7	111075691	111075855		-26.8194	-10.4225	-25.7909	-13.7266	-10.7493	-12.0139	-18.8691	intron		chr6	156270071	156270128		41.5479	24.3944	40.7805	31.1776	30.1534	39.3748	53.7403	introns
chr7	115140432	115140827		-15.318	-25.535	-36.6601	-25.9297	-20.5324	-38.0462	-58.4691	intron		chr6	157755561	157755723		28.8694	36.7829	55.5556	51.5777	54.9467	70.5163	57.1282	introns
chr7	132353033	132353095		-26.0501	-12.4314	-71.4603	-14.8008	-22.2768	-43.5567	-75.0623	intron		chr6	158009211	158009276		14.3254	40.4332	55.0837	78.8663	43.3004	44.5641	78.3218	introns
chr7	134942916	134943171		-26.9184	-28.5076	-46.3605	-25.81	-25.8141	-24.6913	-72.2224	intron		chr6	158567958	158568014		27.5825	34.953	52.553	26.9019	30.9091	38.1684	54.7871	introns
chr7	136963275	136963312		-34.2694	-10.4015	-40.1637	-12.4377	-16.3824	-44.0038	-68.7569	intron		chr6	166760342	166760466		24.8966	47.9926	43.6976	46.5372	56.0389	39.2532	56.5207	introns
chr7	143374207	143374576		-13.3602	-10.7469	-16.6526	-17.3984	-20.1052	-18.6188	-34.4332	intron		chr6	166952696	166952807		69.111	22.6284	33.5836	49.2584	53.4406	62.5521	39.9064	introns
chr7	149972019	149972207		-25.8934	-18.9571	-30.1173	-23.7084	-16.1	-42.6498	-65.4799	intron		chr7	618581	618627		28.1899	27.8328	48.6919	21.5728	18.4898	11.0303	57.4884	introns
chr7	156829824	156829894		-17.1189	-52.5434	-11.9258	-26.8237	-34.9565	-15.9921	-13.3163	intron		chr7	1033655	1033743		55.8119	45.2815	72.8043	34.7824	50.3776	67.696	81.052	introns
chr8	3874709	3875210		-23.1997	-20.0873	-63.0914	-19.8308	-17.949	-37.2954	-55.5889	intron		chr7	1119391	1119446		26.1706	69.6576	58.6111	35.7731	45.1403	37.0965	36.3888	introns
chr8	4517274	4517416		-33.9394	-14.2568	-28.0808	-16.5014	-16.3018	-35.9926	-68.6237	intron		chr7	8198596	8198624		31.6906	41.6906	28.6207	34.3842	18.0795	56.77	74.6649	introns
chr8	6064854	6065393		-21.3349	-14.565	-38.5128	-14.7767	-27.5847	-22.5887	-80.0156	intron		chr7	37408374	37408542		23.6471	44.2845	31.8563	11.8011	20.0648	11.5733	36.8395	introns
chr8	8953559	8953685		-23.9394	-33.9926	-32.278	-21.9128	-27.0038	-33.8338	-69.641	intron		chr7	45036152	45036203		12.5794	36.9541	83.6435	24.5156	26.3895	61.0781	76.1585	introns
chr8	8992784	8992908		-17.3382	-16.6219	-36.6686	-17.7867	-10.2072	-23.8235	-42.9032	intron		chr7	50347654	50347905		58.9796	61.8463	69.7374	40.286	50.0909	75.7986	57.3097	introns
chr8	10143245	10143606		-16.2454	-15.4777	-31.2831	-28.0504	-22.6312	-18.7339	-53.1789	intron		chr7	66314157	66314198		19.5248	23.0974	64.4855	23.026	17.7342	52.3456	17.1211	introns
chr8	12583801	12584221		-28.3133	-23.0213	-36.8573	-18.5726	-11.2102	-15.2359	-51.5974	intron		chr7	76346766	76347103		29.4704	49.4229	57.6891	34.5139	31.3073	52.3024	34.2875	introns
chr8	13438392	13438962		-22.6019	-14.8799	-37.8153	-11.2444	-11.6531	-23.7283	-20.2994	intron		chr7	77944585	77944631		28.6144	37.5187	32.8914	38.9864	41.5906	46.1144	20.7846	introns
chr8	19697836	19697884		-26.8078	-59.2661	-44.816	-36.2767	-36.9116	-24.9095	-82.1685	intron		chr7	85078355	85078405		13.2686	11.9109	51.023	12.2826	12.3604	37.7089	45.5236	introns
chr8	20272811	20272827		-16.5919	-31.4431	-74.3364	-19.5911	-18.59	-21.6164	-40.6212	intron		chr7	92626407	92626417		46.9472	46.9472	51.6665	67.3176	44.7075	71.3534	67.4914	introns
chr8	34858206	34858319		-17.6376	-18.7514	-50.6677	-39.0295	-15.0835	-22.2335	-54.4219	intron		chr7	97003528	97003538		38.8056	21.2953	43.41	21.724	11.3431	33.3689	53.9795	introns
chr8	35570129	35570250		-24.4499	-13.6257	-17.6872	-15.1241	-11.1802	-10.3447	-42.9066	intron		chr7	129907503	129907632		27.1778	50.2901	46.7099	44.7413	39.1216	60.4753	48.7453	introns
chr8	41849742	41850042		-25.6368	-19.2279	-13.3574	-20.9366	-15.902	-10.5501	-17.4556	intron		chr7	131100840	131100912		16.2664	28.6578	47.2371	36.3672	54.572	27.6632	67.4726	introns
chr8	52296253	52296390		-32.5694	-37.2144	-37.6334	-17.0532	-15.7917	-23.9367	-31.9248	intron		chr7	134669505	134669574		45.5611	59.9651	76.2923	56.9253	60.0236	70.4993	63.7502	introns
chr8	68325510	68325644		-50.9863	-18.2969	-20.1389	-19.6638	-23.6544	-21.8178	-81.8869	intron		chr7	138882356	138882445		18.3277	34.1987	42.0017	19.8354	29.5834	57.0114	29.2452	introns
chr8	80983214	80983349		-13.22	-39.2561	-47.5672	-46.8619	-22.7879	-16.7062	-64.2884	intron		chr7	138902266	138902331		31.8645	34.3744	76.4113	23.8779	41.3761	38.0961	19.6169	introns
chr8	102236808	102236969		-26.2458	-31.4009	-14.3056	-18.4326	-24.3675	-10.4535	-25.1851	intron		chr7	139091879	139091977		37.5781	55.3157	30.7468	45.9656	55.8164	52.1504	36.2525	introns
chr8	120779679	120779877		-22.454	-30.1885	-17.0873	-16.9307	-48.9143	-40.9252	-68.2382	intron		chr7	150686465	150686500		37.6389	13.0168	70.3398	29.1687	29.2738	12.6389	55.8472	introns
chr8	126718444	126718458		-26.2707	-15.3872	-43.4968	-13.1889	-22.3664	-40.3125	-66.3042	intron		chr7	150738691	150738811		12.0862	74.9157	50.4247	22.8101	31.0602	45.6445	33.2771	introns
chr8	140160921	140160949		-19.5072	-30.8438	-66.8036	-26.7029	-33.7336	-16.1642	-17.514	intron		chr7	155685573	155685610		39.057	28.945	16.4569	25.3577	29.8939	52.7773	71.8038	introns
chr8	140956381	140956620		-18.3785	-22.4699	-16.1625	-51.1342	-37.9925	-16.041	-32.6278	intron		chr8	8848838	8848852		29.4108	35.0433	44.9074	39.2719	20.048	39.7442	52.3528	introns
chr8	140975498	140975774		-37.1837	-22.7365	-55.4757	-15.9865	-19.1616	-30.6759	-68.3984	intron		chr8	8869342	8869445		36.2266	40.9001	60.7202	63.0055	31.7581	71.374	45.9802	introns
chr9	6723118	6723267		-11.3592	-14.3014	-14.7646	-36.1483	-15.2386	-28.3351	-34.4958	intron		chr8	22060446	22060495		20.728	20.0287	74.7432	37.0917	15.1528	31.7075	12.7411	introns
chr9	10119612	10119872		-20.6318	-12.6671	-29.7402	-15.6043	-14.4308	-33.5961	-75.0031	intron		chr8	28100514	28100586		49.236	43.1224	68.2176	32.6602	37.5313	60.7816	63.3174	introns
chr9	13443640	13443794		-30.7295	-13.9918	-13.5278	-23.328	-15.2977	-16.4646	-59.8514	intron		chr8	30077568	30077672		49.6481	58.1498	40.0806	34.5042	32.7061	50.2444	42.9913	introns
chr9	14096692	14096737		-17.1916	-20.1568	-10.4254	-15.4958	-12.8268	-16.6111	-32.0454	intron		chr8	30080457	30080494		27.8071	65.0788	51.3024	62.7872	53.7754	52.297	70.7298	introns
chr9	22656816	22656953		-35.3585	-20.1425	-24.2345	-22.139	-13.9035	-20.3187	-33.1873	intron		chr8	30080783	30080910		47.1583	74.9977	80.2778	65.224	44.7309	31.6138	77.3288	introns
chr9	76676846	76676996		-32.7098	-11.8733	-30.7147	-11.072	-13.0362	-63.9474	-54.8755	intron		chr8	30080913	30081031		13.7337	11.5925	69.8443	27.476	44.7309	31.6138	77.3288	introns
chr9	91148703	91148818		-17.5937	-23.9415	-18.1469	-41.5577	-22.8887	-34.4524	-44.1667	intron		chr8	41669739	41669914		22.7821	35.009	35.6135	31.5602	25.9129	32.5542	27.3088	introns
chr9	91771393	91771565		-33.3444	-21.1681	-49.7235	-27.9327	-18.0729	-20.3977	-66.8938	intron		chr8	41971447	41971515		43.6563	42.4219	40.9522	33.96	46.5383	49.0794	45.7032	introns
chr9	94867243	94867446		-17.1564	-15.0502	-25.2036	-16.3418	-40.6246	-47.0085	-17.5	intron		chr8	52690474	52690561		27.4121	34.5	44.178	47.2512	33.3218	38.0966	37.4663	introns
chr9	96407626	96407695		-11.0157	-14.0114	-17.3126	-30.4798	-19.4222	-25.1082	-18.4225	intron		chr8	73469790	73469848		17.5757	44.0144	61.7458	28.6522	23.6487	38.3351	50.3698	introns
chr9	97447096	97447153		-39.255	-21.1193	-21.5284	-35.032	-51.4276	-26.7854	-42.6522	intron		chr8	120732171	120732241		28.2032	42.4542	71.4286	27.8175	42.3039	76.6159	65.2778	introns
chr9	111917376	111917563		-11.9266	-32.8278	-69.0978	-42.324	-31.0066	-16.9803	-24.8275	intron		chr8	123512137	123512271		34.1222	45.6845	46.2444	50.2142	35.6707	39.1188	58.3745	introns
chr9	113238970	113239151		-18.0819	-12.0464	-19.4982	-11.3393	-37.1853	-28.2759	-16.4583	intron		chr8	125947711	125947786		40.8237	37.2336	72.1077	42.6441	57.3344	54.8456	73.2241	introns
chr9	119227306	119227520		-35.3031	-20.3781	-45.4443	-36.2247	-17.8175	-49.8957	-66.2019	intron		chr8	127921184	127921213		60.2062	34.1744	44.497	20.7633	33.5964	38.4984	55.8871	introns
chr9	123045264	123045309		-22.2525	-33.6568	-10.5685	-39.9786	-35.6958	-32.1041	-23.3545	intron		chr8	127976992	127977068		34.2568	33.6954	64.3537	55.7515	45.0226	29.2568	77.8986	introns
chr9	126474352	126474426		-41.2168	-15.0973	-50.4447	-29.7486	-47.1813	-42.1891	-65.456	intron		chr8	127981377	127981531		54.2848	27.0833	88.9521	30.8135	45.6718	35.8929	88.5989	introns
chr9	130846490	130846558		-40.1314	-19.9125	-44.7958	-11.1762	-17.203	-41.1976	-57.6576	intron		chr8	133073455	133073480		11.8501	19.8366	44.0873	55.1681	12.7827	42.3714	84.2488	introns
chr9	131701202	131701222		-22.1271	-30.7563	-31.322	-40.0014	-28.8251	-22.9332	-25.7688	intron		chr8	133073759	133073828		13.0594	61.0616	41.7865	55.506	14.9605	24.1039	69.088	introns
chrX	75233155	75233329		-19.0678	-19.9056	-31.5386	-17.9376	-15.1923	-35.2614	-39.8904	intron		chr9	35496065	35496354		15.1715	26.4947	67.3153	31.8213	41.2606	41.1683	17.1187	introns
chr1	5371195	5371601		-23.0028	-11.1923	-33.5763	-12.5579	-11.0167	-21.7481	-53.2838	repeat		chr9	68932172	68932237		34.6837	26.6074	25.6843	33.6077	28.8729	38.1216	23.7999	introns
chr1	17141846	17142101		-23.9925	-12.2286	-23.8466	-34.8228	-30.2289	-19.4254	-10.8647	repeat		chr9	77489507	77489562		17.9257	41.9634	47.0827	27.2249	17.1358	41.2326	38.8484	introns
chr1	17293953	17293972		-22.2108	-25.4501	-61.4053	-13.0096	-24.4102	-18.7834	-62.8125	repeat		chr9	89449516	89449596		45.239	41.9063	38.4185	52.3194	45.65	49.9698	61.8034	introns
chr1	17293983	17294084		-34.495	-25.4501	-61.4053	-13.0096	-24.4102	-18.7834	-62.8125	repeat		chr9	90864887	90864931		26.2024	46.126	63.4741	61.3214	58.7265	41.1735	62.4388	introns
chr1	18756823	18756998		-13.4567	-13.4527	-54.8021	-16.9817	-20.179	-31.2963	-76.2025	repeat		chr9	93063977	93063988		59.1959	44.6252	25.852	47.4666	43.4661	51.6539	23.9932	introns
chr1	91622767	91622880		-18.3218	-29.2684	-15.2327	-25.3795	-12.2807	-31.4723	-46.9024	repeat		chr9	95276637	95276917		30.2076	44.2132	32.6174	33.0904	32.6687	42.6124	28.1816	introns
chr1	98327206	98327469		-34.8739	-14.6508	-22.6822	-18.3254	-10.9778	-28.5409	-51.1429	repeat		chr9	120879663	120879729		29.655	16.6527	52.4914	22.792	21.0704	41.3963	70.7705	introns
chr1	101276993	101277142		-46.5469	-25.3666	-38.6907	-32.3188	-48.1202	-49.5738	-26.1036	repeat		chr9	127970265	127970442		23.6463	41.0253	75.995	43.8831	44.1939	53.8397	82.217	introns
chr1	101277411	101277570		-37.6724	-28.5323	-36.7157	-28.9288	-26.8737	-20.2651	-36.6547	repeat		chr9	129891618	129891702		29.0952	44.2838	71.3731	41.2603	47.0006	31.4021	56.4836	introns
chr1	117236985	117237628		-27.3597	-19.6352	-43.1237	-23.7392	-17.3865	-22.1329	-58.7893	repeat		chr9	133032362	133032421		30.1805	25.8809	31.8417	29.0592	25.2613	22.4594	31.1737	introns
chr1	147799427	147799787		-29.0635	-29.3329	-34.7013	-23.841	-12.6989	-18.2813	-34.1018	repeat		chr1	7782282	7782380		49.536	21.3738	38.9578	20.4388	17.086	50.9447	48.4913	repeats
chr1	172931786	172931884		-39.4925	-31.8649	-34.0116	-47.0633	-18.7339	-21.3358	-58.4869	repeat		chr1	24992650	24992688		47.1744	47.0263	42.2892	59.8273	42.8404	70.2756	48.8215	repeats
chr1	200179331	200179532		-14.4013	-12.5556	-45.375	-13.2071	-17.4739	-58.2093	-27.3612	repeat		chr1	67607966	67608030		23.1971	54.1455	73.9658	62.3201	40.3752	62.7308	45.5964	repeats
chr1	207317149	207317278		-33.0011	-18.8091	-12.7016	-28.5749	-29.8814	-43.9862	-39.044	repeat		chr1	82830801	82830919		12.5635	29.6844	73.8821	39.6398	35.0905	44.9604	82.0627	repeats
chr1	223177909	223177987		-53.5665	-40.2019	-39.621	-24.0954	-37.0486	-22.3542	-58.6054	repeat		chr1	89612558	89612603		23.416	43.5749	20.3885	31.5556	49.4723	51.1779	24.6649	repeats
chr1	228969102	228969257		-16.3741	-13.9888	-35.4844	-33.5789	-17.1686	-30.1066	-45.9133	repeat		chr1	101284045	101284548		52.9943	45.5582	67.9982	40.1245	55.6976	68.9186	75.1923	repeats
chr1	229941871	229942365		-30.2796	-11.8484	-30.0073	-11.9746	-15.3464	-24.5845	-45.2446	repeat		chr1	117661035	117661106		18.9061	41.7594	44.1448	31.3474	50.7575	78.3106	53.2071	repeats
chr1	234943270	234943332		-18.429	-19.491	-13.3968	-13.9193	-23.8221	-16.8512	-70.8111	repeat		chr1	193412018	193412077		54.2061	54.0988	68.2668	45.9557	64.0214	19.4776	28.6698	repeats
chr1	245143026	245143319		-33.9713	-23.5669	-42.0262	-15.6705	-13.8031	-26.5204	-73.7885	repeat		chr1	198959194	198959214		60.9241	52.9603	57.9351	82.3884	52.835	70.8244	25.5925	repeats
chr10	1928755	1928860		-42.559	-26.9232	-45.6109	-39.8317	-31.2089	-38.1029	-59.7494	repeat		chr1	206467004	206467292		33.8485	31.1629	46.0161	47.0328	36.7011	35.1142	43.8255	repeats
chr10	2150917	2151013		-31.1995	-12.7619	-42.1028	-16.1225	-17.3139	-23.9875	-66.6046	repeat		chr1	206757714	206757772		27.574	46.9864	64.9628	32.8869	35.8108	37.4153	27.0881	repeats
chr10	5302414	5302459		-44.6714	-20.1111	-82.9541	-25.4578	-19.8273	-40.2151	-58.8645	repeat		chr1	225928886	225929109		36.1585	38.1906	29.206	41.3093	31.7444	49.6004	28.6775	repeats
chr10	6641088	6641202		-41.9745	-17.5874	-66.5101	-19.9053	-13.2339	-33.0004	-71.8895	repeat		chr10	7484015	7484061		24.7418	42.107	56.531	48.7368	40.8448	53.7275	39.898	repeats
chr10	16331567	16332002		-26.0658	-12.7938	-17.4449	-12.1296	-13.2739	-18.9691	-59.0694	repeat		chr10	33139277	33139638		27.1775	10.6122	48.9271	24.7681	47.8228	52.6576	48.6295	repeats
chr10	29756165	29756251		-39.1012	-19.949	-40.3455	-38.8711	-17.9107	-36.7281	-52.1312	repeat		chr10	70607352	70607472		32.0076	33.3158	33.7328	21.4832	45.9235	22.1196	51.2123	repeats
chr10	30490202	30490248		-32.9893	-51.2433	-63.1497	-22.4658	-20.0507	-24.7823	-35.5551	repeat		chr11	8935021	8935067		24.209	24.3212	20.5969	32.7053	16.9378	29.2768	25.6989	repeats
chr10	38835967	38836955		-18.6923	-10.1445	-18.2533	-14.4339	-16.6477	-12.1107	-71.6539	repeat		chr11	13259558	13259696		25.8421	24.326	39.3442	33.2546	39.5922	26.8075	26.3447	repeats
chr10	42973061	42973082		-12.411	-13.9709	-24.2551	-16.6435	-35.4305	-30.3283	-66.4491	repeat		chr11	128292065	128292192		56.4869	26.4447	48.4165	36.4721	31.6179	68.3092	59.6566	repeats
chr10	43052236	43052290		-36.1046	-14.8542	-31.0803	-18.2419	-40.3924	-35.4312	-57.3032	repeat		chr12	6434240	6434361		25.3627	25.8371	59.8892	23.4151	46.8898	74.2593	65.5035	repeats
chr10	44079547	44079801		-24.4267	-12.5599	-35.1144	-13.0031	-11.1979	-16.2625	-47.5019	repeat		chr12	9664462	9664626		47.9555	19.1494	35.9185	41.2967	45.3754	51.1632	39.1052	repeats
chr10	49412018	49412119		-28.0919	-30.3447	-43.0676	-18.1424	-14.4623	-44.9029	-73.9767	repeat		chr12	46726002	46726053		34.7796	39.6914	61.8575	51.8251	39.9294	30.4423	26.8763	repeats
chr10	58921102	58921222		-24.7345	-17.187	-49.8793	-39.2538	-13.136	-31.5642	-62.5622	repeat		chr13	40189527	40189565		71.6667	56.4784	45.6519	51.8404	58.22	53.7284	30.8314	repeats
chr10	61642562	61642629		-16.6106	-15.1507	-24.4195	-29.328	-30.9977	-29.2435	-46.1071	repeat		chr13	44191759	44191910		59.1131	47.3064	69.6763	26.6785	39.5483	54.4168	51.2552	repeats
chr10	62994152	62994194		-26.6211	-13.0863	-19.6684	-36.0299	-11.035	-39.1997	-78.1207	repeat		chr13	49645612	49645639		35.1626	43.9197	60.4273	46.0304	45.2232	40.1786	59.1253	repeats
chr10	74787609	74787665		-16.952	-32.7518	-18.6884	-15.4004	-22.2903	-27.105	-32.4429	repeat		chr13	51909764	51909866		19.4922	32.9395	37.0938	32.4922	40.7412	55.6316	10.8273	repeats
chr10	79378445	79378962		-10.1956	-15.8875	-28.461	-14.6272	-12.3669	-47.3391	-23.5549	repeat		chr13	114140991	114141120		17.7046	20.9994	66.3845	26.0499	26.4207	48.302	81.3962	repeats
chr10	87015292	87015349		-53.141	-15.6572	-24.8734	-22.2922	-13.1039	-23.4163	-51.2286	repeat		chr14	22536447	22536509		16.3694	29.6333	23.7642	25.5886	35.5635	49.7645	67.8046	repeats
chr10	91077292	91077631		-30.5637	-19.7312	-41.3946	-30.9	-16.2968	-19.1622	-60.9352	repeat		chr14	31210250	31210276		25.2654	50.5371	68.2734	49.3832	48.68	59.9236	65.9466	repeats
chr10	96741432	96741534		-40.3076	-20.8532	-45.2512	-26.4361	-13.578	-22.3988	-73.1863	repeat		chr14	71278006	71278022		22.4722	29.6321	30.0265	23.5652	33.5154	33.5669	22.3254	repeats
chr10	110340875	110341055		-32.8467	-15.5577	-36.8783	-11.2762	-14.4678	-26.6108	-10.2971	repeat		chr14	89725050	89725173		19.6338	38.9465	41.5171	29.8018	43.7969	54.0584	46.8419	repeats
chr10	113965882	113966057		-25.0655	-38.0014	-81.9341	-40.9681	-44.1385	-25.2984	-18.3938	repeat		chr14	97409101	97409344		35.819	47.8215	34.7523	31.0454	38.0376	15.4663	29.8954	repeats
chr10	114420795	114420826		-38.3405	-22.1798	-42.0106	-29.4715	-26.7731	-17.9519	-54.5452	repeat		chr14	98189421	98189662		22.585	27.8087	78.2807	40.6583	44.4398	31.2904	41.5509	repeats
chr10	118624384	118624476		-35.1239	-26.304	-35.5573	-24.6157	-16.8299	-27.5918	-48.4226	repeat		chr15	52730353	52730382		10.0247	12.5578	50.1174	35.4414	25.1636	37.4255	78.1477	repeats
chr10	118790269	118790333		-26.3619	-16.0668	-28.6989	-17.0036	-33.3152	-27.1712	-55.8659	repeat		chr16	29008973	29009237		28.681	47.1807	21.0375	43.388	34.0088	40.3745	38.6124	repeats
chr10	125345028	125345162		-22.053	-25.0708	-54.3582	-24.7268	-19.2256	-32.653	-49.2469	repeat		chr16	29021551	29021715		11.2301	37.4803	61.6008	28.653	42.983	26.8526	71.8732	repeats
chr10	131993092	131993609		-28.4756	-12.3499	-30.0265	-16.726	-18.1847	-35.7325	-59.6561	repeat		chr16	84549491	84549892		22.2785	10.7803	73.2822	29.079	43.2194	26.604	90.9121	repeats
chr11	8195035	8195208		-39.1301	-22.313	-59.902	-32.914	-18.8022	-54.672	-73.8271	repeat		chr17	27360523	27360580		21.325	19.8371	23.1445	18.3112	13.7309	15.3924	17.589	repeats
chr11	16719193	16719281		-54.9944	-26.9614	-59.9746	-19.1343	-10.6413	-43.0626	-82.2584	repeat		chr18	21123752	21123845		22.5857	57.3901	43.9432	44.7717	23.4758	51.6818	30.5603	repeats
chr11	23626905	23627252		-21.9871	-34.0136	-23.8512	-21.2669	-13.5392	-30.1587	-53.2488	repeat		chr19	40970168	40970311		16.4324	23.7357	22.1945	25.1112	30.9948	18.0725	12.4306	repeats
chr11	23991421	23991645		-34.1917	-16.3142	-56.5273	-16.612	-15.8572	-38.2215	-37.4147	repeat		chr2	429980	430053		17.5057	20.826	65.6144	13.1696	26.9759	38.7878	43.0476	repeats
chr11	32530452	32530528		-32.7201	-28.85	-27.7043	-65.7312	-30.5795	-17.6115	-22.8383	repeat		chr2	7450940	7450963		29.184	42.1195	83.0186	50.7521	54.9287	44.9204	43.9234	repeats
chr11	42889506	42889624		-43.4353	-11.5614	-35.9864	-22.766	-17.4661	-40.8818	-77.6602	repeat		chr2	70091891	70092110		22.2172	52.4359	55.4746	42.2737	39.1043	49.4847	58.0308	repeats
chr11	45309076	45309180		-32.3062	-17.4342	-47.3144	-16.8603	-16.735	-24.4709	-48.7919	repeat		chr2	85714998	85715053		37.7382	44.2036	60.0411	32.4064	22.9994	22.9715	57.0259	repeats
chr11	110909433	110909532		-24.5716	-21.1661	-10.0832	-11.5997	-26.6801	-26.9135	-49.4823	repeat		chr2	101571104	101571111		45	25.9428	83.3553	34.2259	38.4623	23.06	71.8519	repeats
chr11	118718901	118718981		-31.3062	-32.6708	-12.9937	-23.6761	-35.8379	-37.3846	-34.0971	repeat		chr2	112995410	112995602		16.1661	63.0256	61.058	31.3635	45.9053	65.6224	35.8283	repeats
chr11	118719081	118719310		-39.9392	-21.2083	-14.5771	-30.6586	-17.6002	-20.0036	-12.0572	repeat		chr2	148553341	148553437		31.1602	20.6901	65.4664	45.7543	36.8012	31.8117	45.6298	repeats
chr11	121420005	121420157		-30.3822	-18.566	-28.1549	-15.8674	-26.012	-38.8294	-63.9251	repeat		chr2	176826726	176826956		38.4797	44.6991	60.9477	15.4399	46.7567	44.7539	23.6298	repeats
chr11	128026818	128026874		-28.0717	-17.5161	-69.9206	-15.7457	-13.0717	-35.8945	-53.3234	repeat		chr2	191206670	191206719		33.742	57.1703	61.1547	46.7045	50.8854	66.8913	43.4211	repeats
chr11	128046418	128046514		-23.6413	-27.9541	-23.7722	-12.0662	-29.771	-17.0518	-24.4538	repeat		chr2	196183650	196183687		50.9004	49.0763	74.8604	60.8007	61.8792	56.7734	61.6709	repeats
chr11	129346660	129346681		-32.0511	-17.0799	-28.2614	-10.3868	-10.1809	-17.7552	-62.4218	repeat		chr2	233249043	233249243		25.1319	17.6627	45.4048	29.699	12.1068	23.6802	45.6168	repeats
chr11	132384886	132384919		-45.5433	-16.5134	-37.409	-24.4888	-23.5494	-20.5681	-42.1268	repeat		chr2	234424342	234424374		28.6981	26.9388	30.6342	35.8964	41.1981	27.7806	33.3988	repeats
chr11	134060795	134060882		-24.4032	-47.4435	-31.958	-30.9192	-27.0119	-27.5461	-55.3957	repeat		chr2	234427842	234427993		39.3036	33.7485	41.7749	61.0581	30.0287	55.8975	63.8878	repeats
chr12	13036739	13036913		-28.898	-17.1014	-30.3889	-24.0994	-30.0488	-22.5765	-49.5467	repeat		chr20	43722647	43722687		59.1463	28.872	27.7328	34.0265	61.0808	45.8661	14.652	repeats
chr12	19546569	19546743		-27.1493	-24.0823	-15.9614	-23.6418	-39.2604	-40.9912	-33.2007	repeat		chr20	57382810	57382851		25.4211	25.639	24.2712	47.0718	24.4451	41.4782	24.0272	repeats
chr12	21120737	21120891		-15.0131	-25.6779	-55.3307	-21.0979	-12.847	-56.8203	-74.538	repeat		chr21	15514623	15514668		36.3417	56.3727	52.7306	49.0639	24.3874	54.0711	39.8812	repeats
chr12	47055573	47055714		-13.2303	-16.2374	-43.5894	-17.7075	-17.9385	-34.0854	-55.1652	repeat		chr21	29295346	29295419		27.7181	32.7581	57.3318	12.9504	38.1008	78.1285	58.6904	repeats
chr12	55037749	55037824		-18.7864	-15.8101	-15.099	-18.8667	-24.1371	-20.5868	-49.9323	repeat		chr21	31622530	31622579		39.2892	23.3128	79.379	19.3889	14.7102	11.7135	17.0672	repeats
chr12	92445004	92445047		-43.4583	-33.9062	-14.7417	-53.1422	-12.5803	-46.327	-63.366	repeat		chr22	36887361	36887398		40.303	54.5887	40.8838	46.5837	32.5899	59.8918	48.0357	repeats
chr12	110978238	110978407		-32.925	-17.0624	-35.9563	-10.4387	-14.2311	-25.6246	-62.5261	repeat		chr3	32462139	32462251		26.7891	28.5172	43.7195	65.9112	35.2827	59.4287	34.0164	repeats
chr12	113050105	113050311		-41.6464	-57.3391	-45.1402	-23.8747	-33.7107	-25.8412	-39.5225	repeat		chr3	40464508	40464571		28.3554	19.7127	58.7029	45.8415	18.2672	30.8376	78.6761	repeats
chr12	116677641	116677673		-23.4963	-50.5165	-69.1738	-48.9969	-28.5323	-42.6593	-38.5666	repeat		chr3	189331294	189331453		19.0242	47.4632	43.5441	38.9679	26.2949	44.8576	58.3637	repeats
chr12	131872610	131872924		-37.1087	-25.2101	-24.2544	-18.0516	-17.5369	-19.1481	-43.4706	repeat		chr3	195548296	195548350		32.523	35.1666	26.5444	33.9261	41.2008	44.9016	26.6388	repeats
chr12	132890669	132891092		-38.4492	-31.9707	-50.3233	-11.6708	-16.6542	-27.7965	-62.9689	repeat		chr4	122131799	122131970		23.9024	33.3527	66.7911	53.493	29.4095	45.7299	45.478	repeats
chr12	132892475	132892572		-15.3372	-15.6896	-62.7948	-13.7068	-10.0535	-17.9978	-62.7004	repeat		chr5	969444	969546		26.2299	37.0638	39.219	36.6555	28.5017	29.8964	56.012	repeats
chr12	132892582	132892888		-37.7058	-32.1586	-62.7948	-13.7068	-10.0535	-17.9978	-62.7004	repeat		chr5	969766	969905		27.2169	27.3763	46.9608	12.8303	41.5687	43.2743	20.1034	repeats
chr13	20335920	20336318		-14.7944	-16.2191	-15.7434	-11.4102	-24.7544	-15.9546	-38.9499	repeat		chr5	55062169	55062289		27.8754	68.2939	13.232	22.2398	58.3051	13.8663	66.8195	repeats
chr13	103169029	103169294		-18.7541	-28.8479	-15.1068	-11.0709	-15.9613	-12.5245	-35.6351	repeat		chr5	157178278	157178320		17.7364	35.651	68.4764	24.4516	31.8296	51.848	25.8793	repeats
chr14	24697495	24697672		-14.7357	-15.9805	-19.0264	-14.0268	-16.99	-36.2129	-20.0846	repeat		chr5	157994577	157994664		21.8893	40.9509	45.7966	23.0144	42.6651	34.0273	25.9377	repeats
chr14	38724069	38724198		-29.2162	-39.0687	-28.963	-39.3578	-25.4708	-26.6949	-55.4313	repeat		chr5	180689914	180690014		38.3596	39.501	44.3327	43.2823	33.5545	58.0178	35.5798	repeats
chr14	50673392	50673548		-24.1416	-25.2249	-34.5563	-24.4377	-27.0228	-32.6109	-46.719	repeat		chr5	180689040	180689329		38.4776	38.7754	49.6825	35.7172	33.4811	52.9805	72.9563	repeats
chr14	52236080	52236221		-40.5212	-31.0551	-17.0175	-21.3562	-29.7636	-40.9758	-60.9866	repeat		chr6	14755094	14755145		41.9619	44.5661	23.0616	34.667	21.6823	52.112	26.8572	repeats
chr14	65837352	65837393		-17.938	-22.8586	-56.3219	-43.4538	-14.1344	-46.3507	-63.4978	repeat		chr6	53370009	53370150		39.8636	38.7952	52.2672	47.1782	43.9937	54.6286	64.8229	repeats
chr14	89085332	89085656		-26.9501	-14.3778	-19.6088	-46.1201	-13.4444	-21.9414	-27.5343	repeat		chr6	111993018	111993045		15.1515	28.7368	67.4914	24.4444	20.2579	67.4603	89.6296	repeats
chr14	97295229	97295627		-23.8326	-31.3276	-42.9195	-26.2313	-27.7317	-60.323	-49.8431	repeat		chr7	140229464	140229511		19.7346	20.9113	30.1458	19.8695	45.2967	87.9607	53.0151	repeats
chr14	97849892	97850033		-36.1682	-16.4598	-30.4875	-27.6012	-22.6988	-54.8731	-64.7343	repeat		chr7	159207505	159207590		26.2443	27.8747	45.4846	45.4025	30.8334	37.0563	30.7468	repeats
chr14	98986293	98986401		-33.1287	-36.4876	-54.6986	-60.4807	-17.3988	-35.7006	-42.2456	repeat		chr8	52783241	52783299		28.5914	39.3007	49.6866	40.1838	34.2352	23.9537	31.0678	repeats
chr14	98986785	98986976		-10.5216	-13.7277	-19.9971	-19.6706	-18.7175	-29.5875	-37.5059	repeat		chr8	59677532	59677607		32.5652	42.9465	37.7113	37.4428	35.3845	55.419	70.8102	repeats
chr15	38130391	38130515		-30.9699	-32.601	-42.7107	-15.3505	-24.8433	-23.2022	-36.3978	repeat		chr8	85964185	85964279		29.3998	30.1467	55.2323	43.0796	37.2351	43.2032	48.1257	repeats
chr15	39454381	39454438		-17.083	-19.037	-35.0593	-16.0011	-34.8085	-30.0586	-31.8276	repeat		chr8	134333147	134333186		16.6587	32.4903	56.2774	58.7306	53.5376	16.2022	24.4973	repeats
chr15	40075386	40075592		-38.5227	-28.0151	-20.5099	-17.0414	-31.6214	-50.9176	-33.4042	repeat		chr8	143179283	143179363		12.9568	36.0748	35.7612	42.153	21.2934	46.0916	44.5503	repeats
chr15	46542346	46542486		-40.9304	-12.0163	-26.3402	-20.3237	-16.2734	-13.3251	-76.633	repeat		chr9	36492735	36492820		48.9632	44.9647	56.2144	42.6239	21.2561	42.5505	40.7007	repeats
chr15	53371805	53371932		-38.9688	-13.5172	-67.9306	-21.2345	-11.6998	-17.7086	-60.4226	repeat		chr9	78076113	78076172		56.5179	50.183	47.247	42.8184	50.1327	57.9465	44.0484	repeats
chr15	63904130	63904245		-46.2711	-16.1123	-30.5952	-26.295	-15.6239	-36.6413	-41.4583	repeat		chr9	89502781	89502939		23.0877	56.517	63.6917	49.5205	45.1197	35.2226	12.9904	repeats
chr15	69876320	69876650		-20.4409	-12.7698	-16.6088	-17.2924	-21.1603	-34.7847	-18.1893	repeat		chr9	99099962	99100069		29.5252	45.6393	77.679	29.892	40.3297	52.8083	54.6318	repeats
chr15	95845776	95846064		-22.6557	-22.9984	-32.1825	-15.2321	-10.7224	-32.5902	-50.8765	repeat		chr9	126748145	126748152		23.591	16.421	41.5385	11.2597	25.4716	17.3334	67.0134	repeats
chr15	96978340	96978503		-36.4259	-10.9854	-38.7885	-12.5856	-13.6497	-36.9235	-73.9697	repeat		chr1	116738499	116738568		27.3658	29.5075	55.3897	39.1333	30.3619	56.1494	45.6982	intergenic
chr16	1483155	1483367		-28.3958	-15.6269	-17.6993	-21.6241	-12.7258	-49.8551	-46.0986	repeat		chr1	204706581	204706747		21.4406	17.5905	50.8922	40.266	31.2005	40.0873	66.8701	intergenic
chr16	8449264	8449319		-38.3584	-27.0707	-37.5967	-23.9526	-11.876	-53.9784	-63.6135	repeat		chr2	204108986	204109030		18.0045	11.9717	28.5961	31.3566	21.0138	27.9842	73.9945	intergenic
chr16	27398854	27398964		-26.4982	-46.0776	-42.6272	-49.9384	-36.8614	-32.9012	-11.878	repeat		chr2	234491408	234491572		17.0788	45.3613	80.0685	45.8937	18.4257	30.0495	14.2172	intergenic
chr16	31838443	31838659		-38.2619	-12.7652	-42.6978	-12.1086	-10.2264	-24.3026	-61.9426	repeat		chr2	234490903	234491176		24.4324	61.1752	71.0166	55.5025	42.8999	85.2159	63.1704	intergenic
chr16	46383746	46384388		-25.4471	-10.957	-16.9898	-17.6386	-23.8083	-23.162	-71.8261	repeat		chr4	74633054	74633273		22.9758	26.2791	37.5271	21.5797	16.3988	17.0904	29.9248	intergenic
chr16	46402695	46404016		-30.898	-28.8784	-41.4639	-10.709	-21.793	-18.1114	-80.678	repeat		chr4	119366920	119367035		15.7216	44.5563	75.5769	22.8027	16.6878	28.5524	31.5443	intergenic
chr16	46465805	46466592		-16.4632	-10.4598	-34.4876	-11.4379	-27.146	-20.3573	-65.0251	repeat
chr16	46421791	46422466		-32.208	-16.6485	-21.5366	-11.0362	-15.0672	-15.304	-74.176	repeat
chr16	60119812	60119996		-34.1557	-19.5797	-11.809	-17.2157	-20.3728	-21.6015	-50.6205	repeat
chr16	79648865	79648950		-22.8118	-11.3874	-45.155	-12.9177	-30.5633	-28.8602	-68.038	repeat
chr16	84533341	84533438		-35.7792	-17.0412	-36.5561	-39.086	-24.0067	-25.6775	-50.719	repeat
chr17	8635503	8635785		-17.4371	-16.9324	-35.9596	-15.3947	-11.4546	-28.1707	-48.7144	repeat
chr17	17662049	17662216		-30.1124	-33.5236	-23.8988	-20.4173	-19.6064	-14.9682	-38.3808	repeat
chr17	35191313	35191516		-17.5033	-23.8509	-46.9725	-23.292	-14.5162	-23.0453	-86.3589	repeat
chr17	51453969	51454132		-20.7496	-16.1735	-59.6889	-31.5135	-11.4289	-42.4432	-75.5111	repeat
chr17	57178441	57178476		-39.345	-11.0518	-49.8912	-10.0431	-25.3395	-20.7308	-27.7836	repeat
chr17	57762536	57762680		-18.7547	-22.9744	-62.8907	-56.4153	-14.357	-28.7037	-58.0079	repeat
chr17	58150627	58150883		-35.6495	-10.8653	-51.7645	-11.1413	-25.4487	-27.5547	-79.5328	repeat
chr17	58152161	58152298		-16.4613	-18.2829	-50.6073	-19.813	-11.5621	-48.9374	-74.4246	repeat
chr17	59277317	59277382		-49.568	-28.7523	-31.9021	-29.5444	-39.1654	-24.4339	-20.0152	repeat
chr17	65060839	65060866		-15.6701	-23.7148	-17.1681	-34.6239	-27.8154	-30.445	-29.3293	repeat
chr17	76845797	76846152		-42.0669	-12.4213	-24.782	-45.2693	-16.0465	-38.7034	-45.234	repeat
chr18	40474406	40474611		-13.425	-13.5295	-27.634	-31.8727	-12.8157	-36.961	-59.5381	repeat
chr18	71696038	71696143		-20.6008	-19.1036	-26.4283	-17.3479	-12.3859	-30.7167	-32.9863	repeat
chr18	75160101	75160328		-32.9447	-26.7253	-32.6626	-24.6583	-10.4123	-23.859	-55.5035	repeat
chr19	2502430	2502583		-25.232	-15.4705	-10.0277	-16.199	-12.0205	-17.0568	-33.6782	repeat
chr19	7101051	7101219		-34.254	-25.0103	-21.8799	-13.6357	-22.0662	-21.306	-37.4107	repeat
chr19	12060760	12060853		-44.5022	-18.4259	-37.1239	-15.7252	-15.7923	-10.6878	-28.658	repeat
chr19	15866925	15867000		-44.0117	-32.0643	-66.7514	-26.0004	-21.3746	-41.9176	-54.9755	repeat
chr19	28737648	28737781		-28.953	-37.7775	-41.9896	-25.461	-16.0964	-24.7298	-66.2527	repeat
chr19	32523161	32523764		-33.2938	-14.0713	-47.0946	-29.5342	-12.7457	-18.5861	-26.6685	repeat
chr19	38239933	38240287		-17.971	-30.1114	-28.5514	-12.1484	-24.1359	-15.1892	-54.785	repeat
chr19	41054656	41054709		-49.1738	-11.0425	-25.2692	-24.9314	-14.32	-10.5698	-83.447	repeat
chr19	44243422	44243577		-34.3485	-22.2105	-63.7742	-11.9571	-14.173	-11.6784	-46.8177	repeat
chr19	48876166	48876331		-19.6984	-19.2622	-73.5238	-25.8134	-11.191	-23.7757	-11.7361	repeat
chr19	57409401	57409545		-12.6336	-62.519	-35.8548	-45.3177	-29.9018	-24.3271	-38.0692	repeat
chr2	4945010	4945070		-52.6874	-15.7055	-23.7904	-21.2136	-11.1913	-31.1565	-63.7944	repeat
chr2	5253352	5253774		-38.5403	-12.3078	-34.5577	-11.4643	-17.2936	-15.3257	-49.2868	repeat
chr2	7456772	7457323		-25.3297	-17.3075	-37.5308	-39.781	-16.7688	-34.9672	-68.1006	repeat
chr2	7626339	7626556		-19.6813	-51.2345	-10.1967	-10.8581	-13.2595	-25.0959	-82.6772	repeat
chr2	15979936	15980106		-21.687	-13.2421	-33.8486	-28.526	-19.3858	-29.5521	-50.8936	repeat
chr2	19541344	19541407		-20.6578	-20.6944	-38.9286	-19.0109	-15.6295	-21.8561	-73.9021	repeat
chr2	26016438	26016554		-22.2107	-13.4788	-25.688	-31.5291	-25.8367	-15.5579	-18.1155	repeat
chr2	28432151	28432728		-19.0124	-19.023	-39.3972	-16.5495	-41.5302	-21.901	-79.8034	repeat
chr2	31448328	31448461		-38.9621	-23.3086	-35.3816	-21.6715	-19.5917	-37.3542	-62.401	repeat
chr2	55733042	55733254		-24.5192	-11.725	-27.9972	-19.225	-10.5743	-11.3787	-35.8931	repeat
chr2	60317822	60318034		-21.8316	-18.5177	-85.5888	-37.1273	-28.2352	-28.4855	-25.6208	repeat
chr2	71088979	71089362		-21.9804	-19.8004	-26.2586	-19.1283	-14.3553	-36.4465	-66.2698	repeat
chr2	85672246	85672774		-11.4642	-19.2454	-25.6851	-13.3536	-22.7004	-29.7856	-62.3282	repeat
chr2	89805658	89807468		-30.3023	-10.1071	-38.8216	-11.22	-13.8031	-23.9615	-62.3809	repeat
chr2	92079555	92079785		-24.7219	-28.4415	-19.9642	-19.0642	-15.7407	-24.057	-61.1674	repeat
chr2	92080916	92081862		-31.3908	-18.0726	-30.258	-22.2502	-12.7089	-19.6395	-63.4242	repeat
chr2	100174042	100174136		-27.1004	-37.1492	-74.7284	-28.3847	-32.0641	-44.4366	-58.6706	repeat
chr2	106585530	106585972		-17.3035	-43.7599	-16.5734	-21.6965	-25.1884	-31.5694	-39.8344	repeat
chr2	114047282	114047502		-16.7439	-23.6673	-44.3537	-18.0361	-17.7679	-23.1062	-66.1895	repeat
chr2	116188712	116188969		-31.2177	-18.0939	-39.4243	-13.5207	-11.9364	-35.4674	-43.8371	repeat
chr2	125931678	125931731		-32.0667	-30.0896	-58.9291	-10.6448	-22.9602	-26.5817	-17.7704	repeat
chr2	149528456	149528645		-22.3084	-21.4346	-38.0229	-19.1878	-17.3883	-14.2588	-26.2696	repeat
chr2	162093346	162093469		-31.1899	-11.9271	-28.6191	-16.6121	-21.6688	-25.8419	-27.7949	repeat
chr2	163507550	163507696		-16.3225	-18.9034	-12.9814	-16.4005	-11.511	-34.7155	-56.6984	repeat
chr2	172199700	172199773		-26.0606	-10.6803	-20.0106	-25.0042	-17.4044	-29.6074	-19.7098	repeat
chr2	180192044	180192122		-19.013	-10.6097	-62.7213	-20.5103	-13.5837	-34.7914	-30.7595	repeat
chr2	219719916	219719950		-16.2216	-17.1724	-28.9595	-11.5668	-23.3904	-27.1701	-92.8484	repeat
chr2	225112656	225113035		-16.5646	-35.5936	-16.5426	-59.5567	-31.8969	-47.544	-58.5586	repeat
chr2	234098567	234098895		-34.1647	-16.7057	-33.9286	-30.656	-22.8609	-24.702	-54.8074	repeat
chr2	236527317	236527643		-34.4669	-32.3639	-11.4049	-25.247	-27.3782	-47.6379	-45.761	repeat
chr2	239439309	239439426		-40.1718	-18.5359	-28.1098	-17.3795	-19.9851	-16.4871	-18.4988	repeat
chr2	240092103	240092275		-33.3276	-31.4858	-60.0528	-16.5053	-19.0598	-25.7387	-66.2416	repeat
chr20	12501161	12501365		-40.4311	-35.233	-19.2207	-26.7045	-26.8918	-29.2639	-63.1336	repeat
chr20	16982175	16982307		-23.8651	-15.2164	-63.7209	-33.5493	-23.4269	-33.7299	-78.0096	repeat
chr20	50394757	50394806		-40.9118	-42.1499	-49.683	-32.07	-22.7482	-30.3448	-48.3302	repeat
chr20	50400306	50400472		-46.2402	-17.2689	-36.4034	-25.8913	-28.6646	-41.5013	-49.1786	repeat
chr20	53828017	53828160		-22.6058	-37.5052	-15.5733	-19.1366	-24.7327	-36.6339	-67.0238	repeat
chr20	54305419	54305592		-19.2186	-15.5036	-57.6687	-11.575	-25.2735	-18.8769	-52.2473	repeat
chr20	54385576	54385899		-27.3905	-20.0599	-17.9099	-29.8224	-15.6505	-36.8714	-33.3565	repeat
chr20	56010869	56011167		-28.3143	-24.521	-55.7942	-16.4116	-18.915	-35.8859	-42.619	repeat
chr20	59142921	59142982		-54.5729	-30.8458	-15.7324	-30.2522	-14.7866	-16.9937	-52.2139	repeat
chr20	62090485	62090714		-35.4312	-14.1792	-25.6643	-34.1115	-34.5424	-24.8202	-60.4276	repeat
chr21	9002950	9003207		-46.4665	-14.6076	-23.6201	-13.6273	-19.2116	-28.8423	-24.3076	repeat
chr21	10388682	10389017		-36.2935	-13.5765	-26.591	-26.3131	-14.7395	-19.2694	-52.7782	repeat
chr21	10681146	10681672		-26.7762	-11.5213	-52.3869	-14.4332	-13.4452	-27.1975	-59.2303	repeat
chr21	10691162	10691368		-29.3086	-16.6458	-24.3658	-10.9813	-13.0672	-25.2539	-54.7549	repeat
chr21	26319159	26319535		-16.4455	-19.9369	-18.2879	-11.2155	-12.0353	-33.785	-30.6573	repeat
chr21	43295050	43295086		-34.9348	-29.7731	-72.1208	-27.9378	-15.2378	-16.3128	-56.9214	repeat
chr22	23018009	23018310		-13.1937	-11.6961	-13.7085	-14.798	-14.3412	-12.1922	-11.8205	repeat
chr22	32173070	32173723		-24.1253	-15.7017	-26.4586	-15.0931	-15.0889	-13.5733	-34.3658	repeat
chr22	37178233	37178373		-29.962	-39.5682	-35.3085	-32.3039	-24.2532	-54.0381	-39.7483	repeat
chr22	39735006	39735117		-25.933	-11.8146	-57.0448	-12.4852	-22.6074	-18.2182	-59.0572	repeat
chr22	45621375	45621660		-33.3514	-15.6445	-40.4383	-13.8118	-16.9432	-24.3331	-55.7971	repeat
chr22	48068337	48068916		-23.9558	-30.8327	-47.4155	-35.0325	-28.0643	-41.0508	-60.5948	repeat
chr3	16669401	16669423		-28.246	-15.8939	-21.7844	-19.5976	-23.2677	-47.1638	-78.0474	repeat
chr3	24021178	24021223		-13.9418	-10.4873	-57.7454	-13.7863	-14.7911	-19.7396	-51.06	repeat
chr3	43176617	43176721		-37.7962	-34.0674	-31.532	-35.7017	-22.5	-58.2438	-28.3387	repeat
chr3	44524479	44524651		-46.6067	-13.8942	-51.0851	-20.0647	-27.3863	-41.084	-62.2445	repeat
chr3	69986593	69986688		-34.014	-15.8274	-37.8107	-24.5413	-19.7637	-35.8718	-49.9047	repeat
chr3	70557444	70557515		-24.0858	-23.3216	-48.1004	-28.9497	-18.4019	-26.4596	-51.5947	repeat
chr3	71878760	71878801		-22.7909	-17.7291	-32.7955	-13.5711	-36.859	-48.9183	-25.3824	repeat
chr3	73785098	73785220		-28.395	-21.9483	-16.1345	-33.6675	-19.4372	-21.1819	-63.2978	repeat
chr3	78399896	78400122		-38.1102	-25.8899	-14.6392	-20.4333	-13.3612	-43.0288	-69.7595	repeat
chr3	106256676	106256720		-52.6909	-47.7337	-79.9153	-40.3172	-19.3576	-25.8455	-28.7675	repeat
chr3	109772711	109772857		-33.5232	-16.6497	-24.1224	-23.3522	-19.3481	-45.5338	-73.9759	repeat
chr3	109847623	109847769		-20.1637	-21.333	-43.8471	-18.0482	-18.7257	-38.5391	-35.6461	repeat
chr3	117041531	117041770		-17.5007	-12.2436	-21.3128	-15.0156	-12.4645	-45.9277	-62.1473	repeat
chr3	158896875	158897112		-25.9977	-15.3597	-32.3325	-19.4117	-19.2744	-25.4859	-61.3865	repeat
chr3	187773305	187773444		-19.4452	-20.4987	-75.3254	-59.9465	-19.3551	-29.4606	-60.3673	repeat
chr3	191620960	191621066		-50.5438	-40.7205	-29.5749	-27.4819	-24.6295	-11.2686	-49.3276	repeat
chr3	196123066	196123372		-13.8278	-33.7203	-28.4497	-36.2713	-13.3413	-40.6543	-19.9934	repeat
chr4	5034099	5034121		-37.4056	-26.7476	-50.7756	-17.9818	-25.1275	-28.2673	-31.7323	repeat
chr4	13057441	13057587		-19.7461	-13.9927	-14.1838	-17.066	-20.5347	-41.0492	-39.6373	repeat
chr4	14315675	14315706		-42.6079	-29.6764	-33.0724	-31.8109	-20.976	-35.5247	-47.6539	repeat
chr4	81566168	81566451		-31.4023	-22.7941	-15.9607	-24.0856	-22.4288	-51.782	-62.3939	repeat
chr4	180713015	180713051		-35.3042	-21.1259	-28.9667	-23.5651	-14.171	-57.4462	-76.1889	repeat
chr4	188829731	188829884		-17.4436	-14.5503	-15.5335	-12.8195	-28.9858	-36.8138	-56.9557	repeat
chr5	2614662	2614905		-35.6625	-10.5277	-54.4816	-26.34	-21.8029	-27.2025	-56.3146	repeat
chr5	4195448	4195652		-10.5819	-12.4323	-37.9365	-27.6141	-19.5597	-27.4559	-41.5325	repeat
chr5	4240215	4240268		-20.0678	-11.8177	-26.8737	-38.4926	-10.933	-39.1208	-73.1444	repeat
chr5	6841773	6841823		-41.3303	-12.0971	-90.6269	-19.6687	-11.9344	-23.6517	-56.2519	repeat
chr5	9919212	9919604		-23.3191	-27.376	-27.7519	-36.3075	-28.2237	-23.063	-58.3936	repeat
chr5	24336551	24336679		-25.8934	-19.0106	-38.094	-23.7907	-15.814	-58.2951	-52.021	repeat
chr5	45247887	45248214		-24.446	-23.2228	-27.976	-28.0222	-16.5853	-15.156	-51.5866	repeat
chr5	53725510	53725647		-19.4213	-15.4631	-16.1892	-18.6996	-13.8976	-63.3419	-56.148	repeat
chr5	56413674	56413769		-30.9769	-28.2328	-22.3107	-47.2363	-48.7637	-39.9542	-33.5126	repeat
chr5	62697031	62697273		-15.0297	-30.0063	-45.9226	-26.4546	-12.304	-24.3119	-52.7013	repeat
chr5	68086905	68086963		-24.9857	-23.3339	-41.6399	-12.7251	-14.0828	-25.86	-32.3434	repeat
chr5	72543548	72543633		-24.5909	-12.3801	-33.3319	-19.3878	-46.6422	-22.6637	-43.0339	repeat
chr5	90021177	90021213		-55.5439	-44.6647	-59.5981	-49.4724	-18.7535	-45.1329	-64.6612	repeat
chr5	109597387	109597485		-30.2785	-33.9354	-25.7413	-27.4361	-10.1854	-41.2636	-50.154	repeat
chr5	111198509	111198561		-32.828	-10.4906	-42.1912	-13.7825	-31.3133	-54.2852	-41.3507	repeat
chr5	118748302	118748339		-25.6432	-30.6615	-15.6296	-16.2127	-12.7715	-23.1724	-53.4675	repeat
chr5	142032769	142033007		-34.0889	-10.1715	-13.7213	-29.8799	-12.7871	-37.7942	-62.6163	repeat
chr5	153063898	153063918		-18.3935	-22.9975	-35.7853	-33.6584	-16.5315	-36.4457	-27.5467	repeat
chr5	180081807	180081837		-44.0372	-24.8831	-17.9077	-24.8892	-14.1093	-21.7284	-66.2926	repeat
chr6	5827303	5827350		-15.1704	-13.6136	-57.6466	-24.3462	-25.207	-64.453	-65.5831	repeat
chr6	19310994	19311323		-28.2024	-15.7591	-16.6183	-22.9834	-18.7159	-30.9628	-68.6043	repeat
chr6	44465049	44465190		-31.4448	-64.6627	-25.4665	-43.9539	-16.0854	-25.2192	-39.6704	repeat
chr6	85183355	85183610		-33.764	-13.3944	-14.7107	-14.7227	-15.2729	-10.9113	-29.9359	repeat
chr6	90481466	90481615		-26.5972	-23.9961	-46.1227	-21.9932	-15.5229	-35.4137	-62.4527	repeat
chr6	118745062	118745276		-24.6031	-20.3054	-11.0889	-11.6016	-14.7148	-12.607	-34.3609	repeat
chr6	130480983	130481100		-25.3955	-10.6487	-61.1731	-11.6937	-16.8983	-25.7069	-77.9357	repeat
chr6	137570639	137570747		-21.3899	-16.4912	-36.8825	-34.8733	-43.2722	-28.8402	-73.1456	repeat
chr6	138063468	138063743		-14.2183	-17.6727	-43.7112	-16.6998	-11.3029	-44.4684	-72.8123	repeat
chr6	139076247	139076330		-45.4041	-17.2348	-17.3611	-36.9622	-12.2151	-15.7107	-48.6825	repeat
chr6	153486488	153486596		-16.0007	-11.2235	-40.2976	-24.453	-17.7765	-41.6108	-58.3333	repeat
chr6	157224171	157224310		-16.962	-42.3536	-35.5183	-44.3251	-31.7984	-19.0425	-41.5627	repeat
chr6	167097448	167097593		-13.2345	-10.1558	-18.1721	-29.798	-12.125	-29.3592	-52.3333	repeat
chr7	1214918	1215193		-25.9609	-16.9428	-46.1113	-16.5736	-23.3357	-39.4926	-58.9332	repeat
chr7	3122867	3122955		-31.0689	-20.1724	-11.5513	-14.816	-14.9169	-23.6647	-33.5902	repeat
chr7	31284447	31284582		-30.1452	-13.5609	-60.7082	-15.5584	-14.8124	-16.2709	-51.5604	repeat
chr7	48976986	48977054		-31.1816	-28.558	-45.7756	-28.5234	-15.8392	-30.2759	-57.2751	repeat
chr7	49338184	49338246		-14.3099	-11.4939	-45.3305	-17.4452	-14.5582	-51.3993	-20.7912	repeat
chr7	52939324	52939527		-17.7146	-19.1862	-39.0019	-35.7537	-17.6448	-49.7874	-82.4285	repeat
chr7	53315969	53316048		-27.3846	-29.2364	-62.5963	-20.4737	-30.3139	-28.3247	-75.1624	repeat
chr7	54354582	54354684		-29.9974	-51.3599	-26.7864	-39.1511	-10.2407	-22.5036	-74.163	repeat
chr7	57579251	57579747		-22.6896	-17.1323	-15.688	-27.3086	-10.4032	-35.4954	-89.7811	repeat
chr7	62296904	62297162		-44.9596	-12.7918	-23.3101	-13.4945	-30.5885	-13.5939	-60.887	repeat
chr7	62355002	62355810		-19.2569	-14.6114	-11.2344	-25.1692	-18.4971	-26.8947	-63.6946	repeat
chr7	62357787	62358353		-29.1931	-35.9601	-21.1296	-15.0207	-18.7465	-32.0935	-74.53	repeat
chr7	67916946	67917049		-23.9535	-13.1881	-23.8701	-17.011	-16.4016	-19.871	-62.1805	repeat
chr7	69365396	69365495		-24.7914	-44.0479	-53.4812	-36.6204	-25.1881	-15.1301	-50.4101	repeat
chr7	71015628	71015825		-31.336	-46.6365	-25.2394	-24.7374	-13.8831	-21.2381	-45.8778	repeat
chr7	97778063	97778330		-23.9867	-42.0458	-55.5245	-24.9206	-25.8925	-31.5417	-40.7901	repeat
chr7	148630097	148630272		-32.3654	-34.6102	-42.422	-48.6421	-13.7475	-42.0576	-60.0019	repeat
chr7	154898787	154898796		-38.0439	-69.9379	-39.6571	-26.8823	-15.3677	-23.8684	-52.5656	repeat
chr7	155261914	155261985		-21.9356	-18.2235	-39.9921	-34.3681	-22.2823	-31.6056	-53.6706	repeat
chr8	5519473	5519573		-34.454	-17.2949	-25.1691	-31.5133	-15.3153	-29.1795	-58.9893	repeat
chr8	20451994	20452069		-43.9141	-39.4057	-48.3305	-54.2022	-48.8467	-55.2561	-63.532	repeat
chr8	31467374	31467426		-26.5135	-12.0015	-38.3073	-21.2258	-13.1035	-27.5023	-46.2383	repeat
chr8	33527075	33527297		-27.9141	-26.5164	-33.7101	-20.6795	-16.1872	-22.5205	-17.991	repeat
chr8	49458547	49458559		-59.3864	-15.5604	-48.3185	-13.769	-12.6272	-26.0531	-24.819	repeat
chr8	60651215	60651308		-26.0533	-29.8252	-67.9855	-31.4486	-10.6838	-27.4178	-10.6065	repeat
chr8	80301840	80302064		-33.715	-10.9854	-34.5488	-30.8177	-18.8344	-14.9217	-80.4835	repeat
chr8	101418903	101419034		-34.4863	-16.1007	-43.8332	-11.599	-11.735	-40.2345	-30.4834	repeat
chr8	102824518	102824569		-16.8305	-33.9868	-20.0974	-26.057	-14.6491	-13.9707	-13.5332	repeat
chr8	113685436	113685665		-33.2625	-27.4738	-40.991	-37.9517	-19.7052	-32.4032	-71.455	repeat
chr8	134456103	134456322		-13.7863	-14.3636	-31.1691	-25.6635	-11.9927	-29.4424	-53.4591	repeat
chr8	141090729	141090795		-26.7724	-30.7936	-32.389	-34.9027	-35.5759	-33.1194	-51.9988	repeat
chr9	58855	58975		-29.8877	-15.1042	-51.6706	-16.7475	-10.6487	-44.5006	-59.3754	repeat
chr9	7588994	7589049		-32.9959	-11.9581	-47.6401	-20.3132	-12.7124	-58.3101	-67.8121	repeat
chr9	76579406	76579590		-17.7256	-21.6091	-29.6296	-14.2643	-17.1799	-32.0753	-49.5414	repeat
chr9	86528952	86529153		-11.0388	-14.5719	-21.98	-24.6772	-11.9939	-20.7464	-57.64	repeat
chr9	87342942	87343042		-25.4648	-22.1248	-54.9747	-43.1037	-13.8535	-34.0633	-47.0881	repeat
chr9	100746658	100746800		-33.4125	-15.7271	-64.3308	-31.1639	-21.7039	-51.4371	-68.2627	repeat
chr9	131547631	131547992		-13.4807	-10.4693	-38.6847	-19.1503	-10.1368	-16.7159	-38.9733	repeat
chr9	135327890	135328038		-28.1977	-12.1822	-36.2304	-24.0855	-19.8986	-18.9639	-42.6137	repeat
chr1	16544300	16544432		-14.804	-11.2929	-42.1675	-18.1543	-15.854	-31.808	-51.0342	intergenic
chr10	11376163	11376257		-29.8684	-23.2328	-49.7656	-23.7524	-10.0353	-51.8016	-66.3942	intergenic
chr10	30490753	30490774		-38.6248	-28.4312	-19.0605	-36.9254	-10.4384	-15.9752	-45.2051	intergenic
chr10	41849574	41850369		-19.6888	-22.9175	-15.3095	-12.7995	-28.5409	-10.0205	-56.569	intergenic
chr11	34616950	34617092		-39.4438	-16.6256	-38.3075	-17.553	-13.2418	-31.5298	-81.2633	intergenic
chr11	105123477	105123733		-10.1658	-13.8476	-78.2278	-18.9932	-13.1161	-24.6294	-66.9627	intergenic
chr14	38124566	38124608		-32.4814	-26.5839	-26.1357	-41.5587	-22.1761	-35.3566	-27.2993	intergenic
chr14	83809594	83809872		-25.2029	-17.2433	-10.0398	-16.7566	-10.8472	-10.5444	-60.0921	intergenic
chr16	17691417	17691434		-28.7776	-15.6463	-20.6699	-16.1514	-20.9357	-30.0383	-88.812	intergenic
chr16	34084764	34085170		-23.298	-17.0842	-35.6948	-13.8441	-10.3476	-18.6091	-64.5937	intergenic
chr16	34952823	34953238		-11.3311	-11.1943	-28.9702	-11.6922	-14.7966	-26.112	-54.6929	intergenic
chr16	34954003	34956473		-28.9972	-23.8297	-13.6854	-11.3175	-17.2829	-10.7881	-66.6744	intergenic
chr16	34956582	34957309		-20.9854	-26.2233	-47.7253	-24.668	-11.2904	-32.3257	-46.1832	intergenic
chr16	46404298	46404910		-29.348	-15.9793	-17.2249	-16.5305	-15.9492	-11.5118	-69.5787	intergenic
chr2	25160110	25160271		-21.2723	-33.0029	-10.4392	-16.5383	-18.6693	-20.6003	-29.7284	intergenic
chr2	61551011	61551107		-36.6193	-12.2439	-15.3123	-15.1946	-14.6046	-15.9735	-21.167	intergenic
chr2	89795555	89795884		-34.5232	-11.3744	-10.8335	-16.8465	-22.2816	-12.0391	-68.5275	intergenic
chr3	66663073	66663307		-17.4539	-12.2889	-33.6217	-15.2642	-21.2103	-45.9944	-29.5901	intergenic
chr3	70890846	70890906		-23.4193	-37.5999	-34.497	-21.0973	-13.3207	-29.9077	-81.6255	intergenic
chr5	100050684	100050751		-29.7935	-10.4772	-17.4186	-14.3416	-16.837	-41.1361	-45.3032	intergenic
chr7	62351586	62351960		-30.7377	-31.3284	-33.9229	-25.3374	-14.9112	-35.9379	-56.0469	intergenic
chr7	77426176	77426271		-47.791	-28.5668	-40.949	-35.3153	-32.5615	-30.1016	-65.3913	intergenic
