# Supplementary material for: Genome-Wide Methylation Profiling of Peripheral T–Cell Lymphomas Identifies TRIP13 as a Critical Driver of Tumor Proliferation and Survival
Source: Epigenomes. 2024 Aug 21;8(3):32. doi: 10.3390/epigenomes8030032 (PMC11348144; doi:10.3390/epigenomes8030032)
Supplement: Supplementary file 1 [file epigenomes-08-00032-s001.zip › epigenomes-3019185-supplementary/Supplementary Files/supplementary materials 4.xlsx]

## Sheet: DEGs
Supporting information for Fig. 3A- Fold change expression values of differentially expressed genes in 10 human T-cell lymphomas
gene name	tumor 1	tumor 2	tumor 3	tumor 4	tumor 5	tumor 6	tumor 7	tumor 8	tumor 9	tumor 10
PLA2G2D	1189.6	782.933	88.5493	1646.16	918.1	2537.01	134.443	170.661	2047.46	725.523
C1QB	1146.71	145.491	331.009	579.684	1389.8	993.877	169.503	444.532	706.413	232.035
SLCO2B1	1120.04	493.549	129.482	1228.95	905.866	1209.16	350.119	400.796	830.087	845.565
C1QC	1034.87	143.056	636.248	533.251	1017.25	337.482	215.457	398.852	678.551	251.854
ADAMDEC1	858.248	225.488	389.295	750.388	590.303	1458.57	56.7409	97.9404	1418.58	329.302
APOC1	826.526	263.399	225.62	247.367	289.044	775.06	134.341	82.8928	690.39	174.407
GPNMB	785.328	112.048	114.201	468.743	265.803	1288	22.0297	164.173	407.23	41.2568
TNFRSF11B	715.793	225.727	24.9496	326.165	925.65	500.562	281.178	152.877	646.209	593.746
APOE	668.724	199.221	192.702	292.783	301.275	677.583	137.838	131.988	891.082	141.997
C1QA	598.747	127.908	323.042	358.639	690.428	527.973	109.034	190.069	490.733	113.964
NUPR1	580.306	351.351	97.1933	390.686	207.792	247.786	77.4772	98.7079	302.522	63.7895
GGT5	556.849	578.487	128.5	1637.56	510.887	350.541	219.658	58.9683	771.334	232.952
CD163L1	415.633	95.748	278.1	186.156	153.913	51.7503	81.8924	36.5165	83.5691	126.197
RARRES1	392.931	56.5121	55.3	557.966	269.641	366.056	49.4658	48.563	179.645	20.1408
RAMP3	306.094	841.572	121.798	619.99	375.462	457.785	693.804	129.907	1681.08	549.09
KCNE4	240.61	159.073	50.7855	760.605	448.098	453.169	149.999	42.9006	1087.74	362.757
TGM2	225.421	81.0809	43.4435	647.327	248.199	212.313	77.1011	55.6924	371.563	76.634
KCNJ10	214.862	85.1492	20.197	68.3195	250.915	412.064	37.3286	255.468	130.681	150.652
TDO2	206.008	337.54	109.127	327.884	1188.35	670.957	100.415	88.2729	1134.36	52.1293
RAB42	205.491	51.5519	42.0389	127.728	103.17	137.224	28.3447	47.8483	119.678	46.5968
SERPING1	200.237	72.9698	33.5168	166.922	153.073	163.647	45.2356	21.6959	126.524	42.7969
GPR176	191.387	247.277	52.3155	454.435	235.879	143.211	149.213	39.6733	324.133	185.37
C2	178.669	28.3001	37.3673	134.971	141.99	122.969	15.128	43.0707	117.408	24.657
TMEM176B	177.453	88.4126	35.8242	288.726	212.426	157.684	42.048	41.4959	386.107	71.8446
F3	171.667	144.176	86.1638	1118.04	228.724	356.426	49.3884	131.41	207.026	115.18
SLC1A3	167.296	35.9562	11.4231	156.698	230.915	448.31	20.6916	73.3778	158.561	40.7523
TMEM176A	158.685	98.7812	33.6499	228.64	244.563	124.369	47.0348	32.9071	264.375	63.651
RARRES2	143.15	278.9	36.3963	391.996	242.207	175.49	63.146	14.0848	546.34	40.334
IL34	124.831	233.157	46.9066	245.588	245.174	83.0938	90.1296	42.9354	388.694	117.177
SOX18	118.179	127.876	82.3034	335.042	178.73	52.9828	112.472	44.9715	201.297	129.352
UNC5B	117.284	70.2438	36.3358	118.124	128.381	67.9287	39.5909	193.54	92.1754	51.9663
NRP2	114.996	62.9694	69.0736	182.297	138.225	143.118	31.7821	45.2183	98.9744	81.2172
SDC3	114.486	46.1914	34.7819	94.1557	220.504	130.077	42.4294	92.1038	99.8152	78.9774
IFI27	111.792	42.0122	565.306	131.303	329.412	44.6356	21.9506	35.0533	35.3685	29.5265
C1S	111.146	106.812	26.727	349.558	267.214	133.398	48.3806	20.7969	218.224	64.6133
VEGFC	110.8	267.575	236.617	224.966	477.063	288.488	160.749	59.7168	493.041	91.0937
TMEM37	108.212	38.8346	51.3624	160.41	192.484	70.8028	39.4697	42.0418	82.4044	53.2072
SYNPO	105.384	83.9367	102.396	127.241	141.144	80.8803	44.918	31.3556	119.41	58.8319
FOLR2	97.3937	63.8624	55.3937	183.138	122.922	61.0734	44.5033	81.7446	83.9948	47.5524
UBE2C	88.3583	26.5547	115.415	10.8774	28.3832	31.5185	12.7846	90.842	32.5121	40.244
NEIL3	87.7356	10.9493	30.6943	6.95255	10.2854	16.5872	10.8467	147.885	15.5688	85.6634
VWF	84.5391	69.7939	20.3483	178.669	135.491	124.066	109.459	50.3538	53.643	191.759
GPR4	83.0937	60.7527	49.1035	197.936	203.388	127.07	133.322	87.802	318.988	107.332
CHST1	81.7508	38.5509	36.8448	80.4886	212.231	105.057	42.5992	33.1154	182.138	82.162
CFI	74.4289	167.952	33.8554	743.383	520.513	128.538	110.922	70.571	217.247	112.735
APOL4	71.0255	11.4161	13.0443	22.4325	43.9578	113.914	8.18575	23.0662	97.292	28.5301
CTHRC1	70.4033	50.6999	25.1994	176.239	35.8508	55.6914	19.8143	15.4295	123.588	19.2268
KIF18B	69.4899	23.8861	167.192	18.1621	37.5938	47.2565	32.3468	162.138	20.5413	50.2421
ENPP2	68.5709	49.6471	14.4878	162.462	96.0688	183.888	22.5995	11.7265	174.017	88.4878
ESPL1	68.3611	16.3597	60.06	12.8127	15.9152	27.1089	12.1566	72.6646	8.98233	26.5344
MOXD1	66.0791	61.8953	161.129	89.8933	259.744	130.208	20.914	12.9894	112.847	23.5239
TOX2	65.0059	8.97216	5.17179	17.1823	13.3424	11.3525	5.13966	76.8669	13.4619	23.144
ARNTL2	63.5168	12.6403	45.932	42.0829	22.4552	41.0637	9.66104	20.6414	36.1165	30.0052
DLL4	62.5804	90.7159	27.6033	113.907	186.318	179.164	191.191	29.306	492.337	59.9661
EPAS1	61.8176	77.1891	10.9816	188.658	114.822	81.7079	50.6591	69.85	106.457	69.5085
CDC20	61.0389	29.6307	81.3829	9.37163	18.4327	26.8942	10.3082	72.9127	27.9626	36.597
TROAP	60.0746	22.0885	118.702	16.524	23.9183	25.4857	22.4152	96.8924	10.1102	29.021
BTNL9	57.846	228.19	447.372	54.5414	269.945	57.2789	92.8123	192.312	26.6001	51.5037
FAM72C	57.573	18.2673	49.5743	10.2464	36.3488	20.9519	11.6323	56.4899	23.0427	27.281
FOXC1	55.4139	56.938	35.8995	203.742	54.3867	41.7286	77.5943	163.114	104.67	83.5852
NOSTRIN	54.9302	123.273	28.9961	209.37	100.573	93.6746	94.9889	84.588	82.7435	115.502
C1QTNF1	54.5911	223.951	19.7628	1087.93	382.333	65.7567	168.661	33.3218	539.543	176.639
ALPL	53.7043	152.69	84.8645	376.439	972.021	137.579	90.1197	22.117	463.794	72.0973
SEPP1	53.5136	45.5524	3.44106	100.891	62.6632	8.24929	19.7405	35.9956	55.1246	28.5057
TM4SF1	52.5074	138.332	30.253	345.876	895.066	104.16	66.9762	58.684	174.673	79.7736
EMILIN1	52.243	25.8414	29.3372	76.3455	112.053	36.763	19.5418	11.4177	55.8744	17.3894
CDC25A	51.5421	18.0578	97.2137	12.7906	23.4296	35.2336	10.6226	94.0219	23.5344	35.1772
BIRC5	50.9098	15.9818	58.6483	8.61208	22.9077	21.4168	8.32751	61.4083	29.0258	32.11
CEP55	50.2019	10.4331	24.6836	12.071	19.9612	21.0296	4.61164	39.5798	21.4413	38.056
CCM2L	49.9649	109.921	120.295	225.542	784.62	53.9728	84.5402	61.2811	102.633	65.3778
CYGB	49.3006	61.0585	38.9747	96.4499	12.5433	17.4868	23.3763	11.1908	72.7213	22.1626
EBI3	48.7961	131.574	299.847	259.814	396.096	246.776	54.7184	189.013	575.245	233.253
TNS3	47.6833	21.8541	19.7078	40.6163	35.7854	66.6639	11.2193	11.3565	34.6255	27.7012
C1R	47.6462	44.9518	21.723	138.504	97.2042	51.4847	25.6135	11.2892	133.079	29.3426
THBS1	45.9247	9.26825	7.69838	33.5026	108.755	48.2649	9.96054	7.98505	18.6333	19.6096
GALNT18	45.2556	54.0252	18.2981	133.444	79.4826	80.0661	124.1	81.7441	125.293	58.6675
HJURP	45.054	16.3768	41.771	8.72821	26.175	28.6904	10.4917	56.9254	18.6425	29.6026
SYDE1	44.8823	38.3674	19.0708	70.1682	62.3063	28.5569	23.8029	10.2843	87.1282	28.3673
FUCA1	44.6501	16.6699	3.60793	12.0241	13.7662	16.0256	5.98659	6.45736	46.6735	7.03818
PLTP	43.8338	13.1157	17.4018	38.2129	21.5171	22.2359	5.99621	24.4959	11.9686	8.0832
BCL6B	43.7961	46.0628	34.3999	101.775	119.94	61.6868	28.3382	41.4751	105.164	37.6038
TOP2A	43.0574	8.14077	22.6754	8.30856	23.373	18.7287	7.82816	53.7404	17.4626	20.9944
C10orf10	41.941	38.6067	8.40377	66.9928	33.8715	90.2706	37.5559	10.7784	87.4574	18.3301
LGMN	41.2961	12.0044	14.06	30.4304	24.4219	18.3298	7.65312	40.4101	10.2485	12.2625
MELK	39.6944	15.1383	52.3374	10.7714	20.2416	32.2283	7.06873	73.5617	21.5975	31.3336
ECSCR	39.5315	74.2314	15.9837	139.055	112.753	43.1292	50.3687	18.2531	126.787	41.8372
SAPCD2	39.4126	10.8751	109.574	5.19949	17.1408	14.4607	8.71212	50.0924	20.2549	11.5888
EXO1	38.617	9.39927	45.4583	5.93753	10.3696	21.7255	5.41169	44.7252	9.31621	23.8433
GTSE1	38.3971	13.6924	86.2275	10.9854	21.448	26.6766	11.0845	86.3153	17.8523	29.5023
BUB1B	38.228	15.6994	34.5164	13.0669	21.7707	28.4588	7.29399	40.5184	11.4949	21.0327
CRACR2B	37.4191	31.5543	595.308	27.848	8.06729	38.2986	7.18138	113.687	6.17006	12.9883
CDK1	37.1048	14.7012	47.1508	7.04756	21.2607	29.0145	8.07124	64.4257	19.8493	18.9765
KIF20A	36.7981	12.4913	24.709	6.60751	21.0752	22.9235	8.5048	62.8628	17.1284	28.7824
IGFBP4	36.4622	29.4761	11.6339	138.073	68.7567	14.7541	16.6351	7.49134	79.9214	10.3132
TTK	36.1594	8.6409	25.2626	5.32111	14.956	18.9925	9.28679	44.1452	16.7572	18.9524
SKA3	36.1136	10.7208	41.0956	5.73976	16.0778	21.4387	6.89943	67.5349	14.2094	26.57
AURKB	35.8713	22.284	38.3742	8.82694	15.5987	21.1859	7.51567	46.5239	18.2866	25.5418
MSX1	34.1771	27.7828	49.9011	205.793	379.768	64.7916	17.0602	2087.5	84.3116	87.0472
CFB	33.7512	31.2897	9.1693	104.26	66.0316	42.7076	12.2729	5.53274	160.069	17.4476
C11orf96	33.7509	54.4938	52.6612	177.198	295.698	39.9458	33.6022	22.0773	100.83	23.528
AEBP1	32.7532	11.7683	2.67689	15.4142	9.91667	4.15772	5.14062	2.01271	7.83896	5.28819
JAG1	32.2659	16.364	50.2957	82.9628	52.0427	37.9385	27.4652	9.49765	26.0256	77.4921
CDCA5	31.1029	12.1689	64.8611	8.1125	14.0574	18.5471	6.21975	70.0746	21.1846	38.3963
NECTIN2	30.5006	25.5103	18.3588	60.9757	65.9883	41.7124	52.6862	16.5586	68.6563	25.4934
MGP	29.4382	59.2396	7.30847	145.776	13.9446	6.56337	22.142	8.21989	80.6298	8.3598
GPX3	29.2762	41.3205	8.35566	54.0115	146.592	16.6547	19.0922	18.0692	43.9107	19.5008
KIF2C	29.2289	17.031	44.0939	5.67483	18.7892	24.4981	14.1757	87.1233	18.1422	24.1394
C16orf59	28.1232	13.1739	48.0774	8.29801	10.6534	13.003	6.96636	50.3472	12.6992	21.1729
CDCA8	27.5255	10.8107	30.6369	4.01808	10.7003	15.1394	6.94712	34.4929	14.6041	22.3122
FMNL2	27.2858	8.60954	6.84937	28.5236	34.1032	47.9703	6.47693	10.413	15.0446	10.226
KIFC1	27.1708	11.9043	32.7878	4.77219	11.9517	16.0077	8.3349	53.4067	13.4488	23.8644
TICRR	26.943	12.0135	51.1563	7.32685	17.0232	28.0496	9.87179	66.2877	8.11839	33.9242
RAD54L	26.7493	6.80943	45.7081	4.04122	9.61908	13.3407	7.3127	50.6688	7.22789	12.7555
PLK1	26.1614	14.8919	23.3724	5.99741	13.9535	13.3951	5.33663	29.8619	12.0096	18.5668
TYMS	26.1303	6.15311	8.89177	3.67164	4.9658	9.60118	4.4671	22.0814	10.0539	21.5244
RAI14	25.6012	26.6636	10.6564	60.7362	97.4373	36.3006	25.5177	12.0414	50.0399	34.4246
CCNB1	24.7449	16.2351	49.8569	7.41389	26.6876	22.629	5.56078	48.1689	18.9716	19.3428
DEPDC1B	24.7333	7.5552	17.4872	6.67336	20.2916	19.2219	5.41144	61.8054	14.5397	17.9265
IGFBP7	24.7274	23.5126	11.9337	49.8883	66.0064	17.6623	25.1215	9.1699	73.2055	12.2268
NR1H3	24.7265	17.3378	11.1384	40.8266	35.7274	75.1502	8.87371	8.3178	72.605	18.2585
FBXO43	24.7219	11.1726	46.1167	7.19968	24.6893	34.4083	39.6656	31.9749	14.7928	39.8359
NUSAP1	24.53	8.07642	16.1676	4.07306	8.84399	12.2271	5.13695	20.5548	10.2674	16.7945
EFNB2	24.1914	35.6802	26.6202	87.2421	93.9991	59.3836	21.3363	20.254	67.4542	26.9889
CDC6	23.7757	11.2263	35.8369	9.36955	13.7242	27.6574	6.38387	28.6844	10.0102	20.2187
DSCC1	23.6086	14.0182	35.796	6.4121	14.348	17.6384	10.178	31.9518	15.9124	29.6302
POLQ	23.2508	5.70891	19.3841	3.90073	14.2619	15.3134	4.48349	38.3537	3.66721	15.2374
C4B	23.1803	40.6358	9.45324	140.514	133.531	68.9505	51.1713	31.1752	117.081	90.1209
CDCA3	23.1184	12.1101	43.3211	6.30492	9.29575	16.2255	5.17575	42.5598	8.57903	15.5688
GINS1	22.4194	11.4914	41.2517	10.4416	18.5794	24.7952	3.58606	34.5701	15.7764	20.5196
CENPI	22.2282	6.79444	14.75	6.28305	14.2649	17.3294	6.67136	89.1002	6.62813	17.1468
NCAPG	22.1773	7.63694	14.6286	4.69502	12.2107	15.2344	3.82309	36.9036	8.62355	17.7335
DRAM1	22.0552	8.41816	5.15571	29.7581	26.845	27.8754	2.88502	7.82684	25.6194	8.59866
SLC29A1	21.3389	10.6181	128.332	16.5784	10.7675	17.8805	11.3421	21.7206	20.6637	12.2867
CKAP2L	21.2944	8.72872	15.8063	8.29798	16.8314	20.4223	8.19991	54.3082	12.6641	21.907
ACTA2	19.8183	31.1614	4.24464	52.459	72.1994	11.9581	9.13598	3.37517	24.0107	17.0877
C4A	19.052	20.8944	7.55514	47.7702	87.2716	30.3742	31.0388	6.79441	46.9068	31.5236
NUF2	18.822	5.99768	16.4715	3.85455	9.57174	9.31547	3.06131	21.0399	7.36248	9.11735
RMI2	18.8033	12.0735	38.0587	9.944	10.8112	10.2773	14.1029	38.7178	13.6633	16.6427
RASIP1	18.6023	28.1666	13.2162	45.4391	74.7457	14.908	28.2692	12.027	38.7686	27.3059
PYCR1	18.3922	7.34927	230.09	7.66293	10.5716	20.3092	9.10881	46.3933	13.8803	7.1834
EXOC3L2	18.1588	24.0888	29.4996	35.838	56.7498	24.7483	33.7138	13.8402	85.628	24.3732
TK1	17.9332	13.858	25.8642	6.08374	6.44726	10.3765	8.95601	44.1724	14.8639	19.1838
RAB20	17.5892	12.8029	8.07875	19.5649	32.7888	28.6048	4.90161	8.09927	42.0165	9.45872
ZWINT	17.58	7.69332	23.0723	3.59449	7.95228	10.8653	4.21029	35.7824	9.1114	13.1745
DOCK6	17.5327	24.4904	166.063	41.6024	40.8863	25.4976	17.5059	15.684	14.8293	12.9251
CD40	17.4601	38.6563	22.3822	42.1317	12.7557	37.3198	7.55841	2.60729	40.5484	16.092
ASF1B	16.7049	8.43514	75.553	3.32333	6.89227	9.20987	6.4531	44.4583	10.8499	18.9729
NDUFA4L2	16.3036	45.4947	100.611	96.2965	119.042	54.8579	34.5296	55.1894	96.34	24.118
PHLDB1	16.2905	20.3788	9.66985	47.0049	35.8444	15.022	6.36758	4.22982	15.4419	11.525
HSD3B7	16.2278	15.2881	15.4119	37.0611	20.2656	20.3745	13.3046	7.02076	33.1105	10.6233
GJD3	16.0888	4.8553	2.68691	14.0055	10.3343	9.43077	8.75433	3.60335	26.8007	6.52571
LYPD5	15.1495	6.2523	5.51283	21.8391	103.298	23.7131	12.3966	13.378	55.364	7.87402
CDC25C	14.9793	7.52461	17.564	6.39814	13.6183	12.6646	4.967	39.0708	8.33882	13.4417
SPRED2	14.9523	14.172	4.54743	16.8626	17.2399	13.8461	7.05027	10.0088	14.1323	11.015
SPC24	14.8079	8.04402	30.7915	4.25834	9.16127	9.40643	3.63263	30.8397	12.5027	13.6237
HYAL2	14.4933	13.2699	12.897	22.5514	55.1144	14.3494	16.8368	14.2864	28.1413	15.1925
CCNA2	13.9845	4.53515	18.1416	2.35316	6.55141	11.1483	2.18411	48.691	8.00185	14.4389
MGAT3	13.9829	48.344	6.9303	61.652	28.8764	46.3817	29.2381	65.9436	53.6174	35.9476
FRMD6	13.8055	13.3422	5.71899	39.1911	41.8839	9.33718	7.17913	33.5166	21.3971	9.31429
CENPU	13.1204	4.64974	7.88684	3.38998	3.53751	6.26211	3.58479	9.51602	2.99229	6.19945
CIT	12.7845	4.16293	9.84509	3.43798	8.95718	8.79623	7.20383	17.9184	4.30018	12.9802
FABP5	12.3783	8.02228	33.0871	9.80407	9.50231	16.2344	3.61702	27.4781	19.8432	5.11288
CCND1	12.3146	13.0471	2.8647	19.7634	34.0692	35.9758	6.54231	3.20988	28.3812	10.8298
RAD51AP1	12.1678	6.99542	32.7315	5.08247	11.3246	16.9223	4.69561	33.1537	9.18162	12.246
TRAIP	12.0281	5.29181	19.6848	2.52294	4.28517	5.7697	3.72192	30.734	5.26111	6.94632
HSPA12B	11.6685	20.2889	16.4366	34.667	54.1826	13.5611	13.2865	6.9248	12.7203	8.32714
RAB13	11.6509	33.9179	9.23124	56.4567	44.8927	42.2653	13.6331	6.32209	62.7553	15.2135
UHRF1	11.2406	4.14395	16.4587	3.41594	4.2016	5.05623	5.6571	14.2958	4.27069	10.7829
GGH	11.0739	5.999	26.2024	6.12368	8.26139	14.4081	3.73485	28.5775	6.83818	5.87317
WDR34	11.0256	7.9518	71.837	4.84402	5.00069	5.29493	4.80731	13.4257	11.4726	17.0528
PCOLCE	10.9525	12.3485	11.0239	31.4029	9.39433	9.57931	14.6881	3.85393	18.7602	5.79609
CCNF	10.484	5.63756	10.8933	2.67562	7.35831	6.90343	3.04774	24.433	6.24529	11.6271
TNS2	10.4457	23.1265	6.12607	38.3757	34.8846	13.5165	15.7005	4.49612	7.3043	10.7363
SPAG5	10.3669	4.59873	12.1469	2.63745	5.65196	7.70184	2.46671	20.964	3.33758	6.77142
POC1A	10.3422	6.87672	26.7974	4.32548	5.15837	8.73098	3.37408	37.3772	7.17985	9.18876
SCO2	9.46492	4.64656	11.5107	8.21189	8.60193	4.85811	4.05541	3.46608	17.1728	3.50467
AFMID	9.10737	8.13174	9.93176	11.5369	8.95664	7.67405	8.89397	7.572	9.98799	7.35248
UCK2	9.10459	4.13826	16.671	4.39686	5.03927	5.03228	4.60364	6.4349	6.55265	6.01886
CKS1B	9.10058	5.87029	26.9348	3.08813	4.06027	6.9349	3.27077	16.0431	5.2927	6.5116
B4GALT2	9.04356	5.37682	52.6931	7.19647	5.48346	7.57943	8.76172	15.2025	11.9556	8.10937
BRCA1	8.88432	4.23649	10.7263	2.47486	5.97319	6.77761	2.8288	13.1671	3.02495	8.80291
TSPAN4	8.67379	7.46227	7.77037	16.7575	10.8382	7.73395	3.91783	4.99141	12.5999	5.21551
SLC7A8	8.58604	3.1606	3.30127	11.4951	17.232	4.94564	4.08603	4.95933	2.78828	6.26971
SLC43A3	8.27375	2.71106	12.0147	5.12282	4.36864	6.03746	3.27617	10.7469	3.86238	8.84093
NR2F6	8.24129	7.70342	46.5572	8.73392	9.0427	4.92714	4.13786	10.6655	9.63168	5.25489
RAPGEF3	8.2174	31.158	6.79297	37.4131	22.1949	16.8096	12.3538	16.6088	13.4361	8.91111
TUBA1B	8.10808	3.78559	10.9272	3.89241	5.03003	4.81242	2.84482	14.9648	5.94719	6.49556
STMN1	7.94714	4.46861	8.64934	1.98255	3.50915	3.56278	2.99262	13.5054	4.19388	5.0005
SLC9A3R2	7.92627	18.6765	13.3223	18.2468	18.2173	4.98691	9.44402	2.14482	13.8485	5.28643
ACP2	7.86452	3.23448	1.72797	9.03286	5.91373	7.13996	2.52746	3.85972	8.78204	4.86241
TUBB	7.72486	3.71586	8.08609	2.55957	3.86518	4.01028	2.96522	11.279	5.18286	6.22002
CTNNAL1	7.32374	7.69669	7.80442	12.1438	13.8032	6.69411	5.70987	43.3435	7.40255	10.7227
LAP3	7.26122	3.85991	4.37936	7.84958	9.47193	10.7102	2.05147	3.55041	10.651	3.55278
ENG	7.22578	5.70642	1.84469	8.61092	10.898	4.73871	8.22004	1.72267	7.05354	5.35902
DHCR24	7.15458	3.00426	22.7479	3.09068	22.1418	6.41233	8.00075	46.2255	8.84329	10.0955
FAM174B	7.10921	5.68554	6.93399	5.29403	3.82696	4.89251	16.6095	10.2796	9.14053	5.35225
LMNB2	6.29489	2.31532	11.5961	1.93824	2.38926	2.52514	2.64963	10.6646	3.36992	3.60811
TIMELESS	6.10831	3.82919	8.4783	2.43697	3.19163	3.94221	3.44577	7.60675	2.00616	5.51156
SERPINH1	6.06039	6.0328	6.30209	12.4727	19.1151	10.4626	5.67507	5.11962	20.1551	6.8902
GRINA	5.6374	3.59528	5.05005	5.85855	5.28156	5.69824	2.12974	2.71452	6.34768	2.41297
POLE2	5.62068	5.54843	4.79894	3.45257	5.08521	6.60887	5.72614	10.2803	4.05284	8.68341
VAV2	5.41469	17.1744	7.2593	13.2662	8.38	10.0937	15.4322	6.52744	8.34651	8.6167
SNX8	5.31923	10.4915	12.0448	9.50316	4.9902	4.63388	2.8534	4.9205	7.18249	7.84441
SLC1A4	5.13071	4.36143	10.192	3.31503	5.17345	11.0293	4.66882	17.8385	4.20762	16.285
TST	5.04659	5.15186	36.2659	7.84838	4.73479	5.99385	9.49057	18.3096	11.5527	3.94152
ISOC2	4.76666	3.32408	17.2891	3.62662	5.59362	3.92354	2.72335	6.5427	6.35224	2.99122
TCF19	4.5582	3.8024	5.57008	2.17316	2.66697	5.05321	2.5905	11.6737	3.44159	5.4853
NFKB2	4.40643	3.32696	4.89817	2.98619	2.11437	2.04438	2.33758	3.10433	2.71817	3.00885
ADCY4	4.1348	10.357	2.17336	17.7084	28.8424	5.87145	8.62444	1.8981	6.41798	7.13212
YWHAE	4.09623	3.30572	8.84169	3.0416	3.34296	4.30656	2.50611	2.38111	4.76203	3.2521
RCN1	3.84039	3.0815	5.78678	7.83541	6.12056	6.17012	2.99393	3.64933	6.08857	3.34137
EXOSC4	3.68581	3.84515	18.7899	3.27986	3.5371	3.5327	2.74005	5.98224	6.31248	2.86539
SYNGR2	3.68044	4.02654	2.51098	4.71021	2.25726	2.55059	2.6396	2.48317	5.54548	2.52863
CLTA	3.39885	3.36686	4.05	3.4367	3.88887	2.99844	2.0321	3.78507	4.6035	2.63702
CLN6	3.23377	2.45129	3.31091	2.1264	3.00283	2.8245	4.40749	3.0122	2.09922	2.53476
HNRNPAB	3.16876	2.35266	6.75003	1.69747	3.05038	2.94448	2.81523	5.79708	3.03453	2.32069
VSIG10	3.13669	4.94922	6.2544	7.846	7.03161	6.43117	5.87383	23.3988	6.4331	14.4993
MCOLN1	3.09382	2.83978	4.90324	3.57497	7.94717	2.28257	3.06533	2.80296	3.71378	2.47991
RRAS	3.06798	3.86243	2.1386	6.84467	8.71636	2.62895	4.35352	1.97915	8.85988	3.09042
TUBB6	3.02232	5.64539	3.42162	5.51719	4.71584	4.56687	2.95572	4.79063	8.09295	4.34625
MRPL27	2.90275	2.90552	4.5203	2.29666	2.31073	2.05238	1.95745	2.83266	2.98803	1.92304
AIMP2	2.54482	2.01655	7.87269	2.22647	1.92801	2.25436	1.89401	2.57563	2.9454	2.43959
MYDGF	2.48176	2.48766	4.34826	2.60235	2.56062	5.11298	2.20261	2.17182	3.65491	2.00434
TOMM34	2.19529	2.19678	4.0285	1.91387	2.11701	2.85217	2.16167	2.60324	2.95767	2.70833
MPV17L2	2.18033	2.48867	9.02367	1.95522	2.26841	2.6946	2.49807	4.54227	4.10892	2.33278
METTL1	2.02453	1.7618	5.39746	3.33286	2.42855	3.27688	3.39718	2.05886	3.08277	2.57443
CNP	1.79391	2.66818	2.25553	1.93894	1.9667	1.95694	2.29005	2.8011	2.67637	1.92024
APOBEC3B	99.4296	12.5992	128.571	93.904	26.863	69.3614	7.58531	552.911	24.5488	14.5511
LOC101927751	48.9852	34.1909	66.6448	465.823	72.2183	97.1108	16.9936	136.072	68.6725	17.644
CETP	7.09022	59.3256	2.71922	26.6382	35.785	11.6747	53.1999	3.45284	38.658	93.2966
LINC01140	7.04421	29.6005	49.843	99.6669	47.4979	17.8135	23.9608	8.63961	44.0125	10.8899
MIR34AHG	13.4047	3.52048	0	15.0296	9.14008	14.7027	2.3228	3.94574	15.8024	1.92936
SLC16A9	461.251	79.9497	0	46.4455	415.359	25.8875	141.521	44.6618	93.806	120.785
C7	352.03	569.85	0	1521.83	927.447	139.172	402.3	28.4125	660.429	454.018
NFASC	297.143	262.812	0	268.232	1745.27	254.097	371.577	21.7913	339.461	577.268
STRA6	236.139	243.101	0	611.942	567.257	286.029	64.6867	42.3836	310.064	175.006
PTPRF	185.595	61.9462	0	101.559	52.0441	61.595	55.4313	60.2083	98.1884	63.1742
C3	181.348	334.693	0	1844.19	256.107	464.111	390.611	26.8969	686.59	297.569
NR5A2	147.015	121.908	0	238.894	123.489	308.676	118.967	89.372	354.16	144.816
GNA14	134.238	161.254	0	596.006	845.725	274.453	272.06	38.1272	423.386	248.575
WNT6	118.31	17.0257	0	11.0327	11.0508	7.22158	14.822	194.997	17.6729	9.07155
CPXM2	106.276	122.381	0	819.058	513.761	100.689	102.31	1591.83	192.266	97.4012
ACKR1	101.378	422.117	0	817.019	654.193	180.14	485.244	77.2114	689.073	570.283
VCAM1	72.2453	66.1584	0	178.741	403.625	151.383	67.3024	21.6339	241.91	131.802
RAPGEF5	71.896	62.0816	0	72.0175	244.871	74.0029	24.5862	23.3741	49.7153	40.6718
ANKRD29	56.2662	88.1343	0	58.0684	8.76182	40.6333	30.9523	5.19081	59.1755	40.7942
EDNRB	50.3421	89.1921	0	108.708	265.71	128.754	49.5405	303.779	320.034	80.8075
FAM124A	49.6815	46.2114	0	306.704	592.826	122.513	77.7198	51.7935	140.32	76.1423
SELE	48.4796	145.355	11.1527	786.563	0	53.4797	25.7493	41.2116	459.674	173.776
E2F8	43.0562	11.5704	23.9589	0	14.9238	28.3599	10.2588	80.0038	7.1061	43.2081
ARHGAP23	35.9515	28.7024	0	45.5995	135.586	30.5108	39.7612	166.675	41.446	28.5471
MKI67	34.9526	5.82931	8.30913	0	11.664	12.5548	4.66638	40.7206	4.95365	22.9703
LTBP2	33.3219	13.8924	0	25.7607	12.13	9.40229	9.61958	3.50955	16.0756	6.19075
PTPRB	28.3458	32.9532	0	75.8533	160.291	30.7979	28.9936	22.8651	22.4916	23.2108
IQGAP3	26.5612	21.5918	0	10.7972	30.4137	41.9342	33.1248	46.7922	9.25137	18.9863
JAM2	25.276	35.4493	21.4824	114.847	0	18.0738	31.4506	150.954	29.4932	33.4105
CLDN5	21.985	92.7958	0	192.936	51.5525	45.2136	79.2929	24.6096	177.408	68.3381
SHCBP1	21.895	10.0053	14.9983	0	9.86084	26.2319	4.34368	53.8497	6.00108	16.5133
BACE2	20.1487	34.1343	0	63.9008	35.4385	25.6839	22.9778	63.6887	57.1529	25.9765
KIF11	20.0506	6.68885	11.6684	0	8.96746	12.4042	3.61142	29.7438	7.27831	15.0268
SHE	19.8755	24.3989	0	78.4717	90.5465	31.0348	23.4976	16.5507	25.5888	30.1128
E2F7	19.3682	5.23449	22.2987	0	9.45087	21.8788	6.84719	58.1387	5.61141	23.1871
PALD1	17.639	28.7094	0	24.4321	28.7538	15.8417	15.3802	10.0013	29.8277	11.1565
CLIC4	17.3392	19.2708	0	40.8427	32.628	45.6463	9.33532	27.8721	24.371	9.37307
PKMYT1	16.899	9.7388	60.9879	0	7.37801	10.7992	6.6636	46.564	10.6643	14.1236
NT5DC2	16.5353	9.41287	24.78	8.81458	0	19.509	28.8377	32.9514	12.1181	12.6408
COL4A4	16.3327	28.2746	0	109.833	68.5949	49.5927	34.8645	5.09504	40.7058	47.1295
DAB2	16.1857	12.5345	0	23.9899	21.8771	14.9827	9.33993	4.53706	10.9996	10.4444
PSRC1	15.8224	6.1359	15.4828	0	5.36409	4.73967	4.28798	19.4711	7.05349	6.43228
COL27A1	12.6096	13.974	0	29.4219	25.1095	17.0991	14.8205	15.844	9.22971	10.1431
MMRN2	12.2222	18.301	0	40.7085	43.5243	13.4198	19.7942	7.63043	15.3707	20.8517
GINS2	12.1455	10.3079	33.6816	0	6.36249	8.86247	8.82353	22.4274	10.9381	12.7806
ANGPT2	10.2928	7.56043	0	13.5556	3.37916	18.9413	7.97103	3.56838	17.6616	9.43749
RAD51	10.2327	6.4291	15.5151	0	5.4452	8.92613	3.04907	19.3333	6.62989	11.689
PARD3B	9.47609	12.2029	0	22.9256	19.6309	7.30806	13.2086	5.73849	12.0439	10.8134
MCM2	9.05557	3.6424	18.571	0	2.84511	4.28521	4.09104	15.1418	3.78633	9.21214
MCM4	8.69293	3.23641	8.43508	0	2.9413	5.09375	5.77877	11.4821	4.33835	9.61114
PAQR4	7.6962	6.32336	40.5043	0	5.25728	6.46755	5.64785	28.3797	7.33761	8.27267
OIP5	7.38957	4.48566	27.7782	0	7.13016	8.10832	3.75825	14.2617	5.17752	10.1454
SRGAP1	7.30682	5.55849	0	18.5241	15.7484	7.94527	5.48179	26.1805	6.89105	8.66331
RECQL4	7.03114	3.71734	29.1377	0	4.34492	4.6687	9.05794	16.7508	3.38589	7.22543
DHFR	6.85734	3.25318	5.92223	0	6.08525	3.62155	3.14288	7.97819	3.54285	6.31693
FOXM1	6.54025	3.73172	15.09	0	4.33051	5.12378	3.2324	11.7056	2.47038	6.03134
STAP2	6.2983	5.70473	3.62695	4.17798	0	2.77665	3.91969	5.99254	6.93741	6.2063
C1orf198	5.24862	5.10474	0	8.16587	11.6765	4.53119	5.22917	3.13038	5.60112	6.84485
MTHFD1L	4.22375	0	5.80522	3.12108	4.10935	4.66608	3.0496	6.89286	3.66728	4.80491
OSMR	3.85345	3.22584	0	11.4907	14.3752	8.57049	4.55276	1.50753	7.81513	5.83378
RASGRP3	3.84862	15.9266	0	8.81697	5.08811	18.7239	4.53162	2.84344	5.57639	44.4329
SNRNP25	2.90616	4.67722	9.18362	0	2.28426	2.98931	3.17666	8.16002	4.66509	3.25471
PLXNA1	2.64779	0	4.86063	5.45479	4.72157	6.12367	3.65273	4.80125	2.81864	4.10058
RCC2	2.55523	2.12964	4.10587	0	2.08724	2.52032	2.3658	5.51066	2.12679	2.81929
CARM1	2.21211	0	6.72668	2.26428	2.04632	1.82086	2.25899	3.78338	1.91623	1.85681
RCC1	2.1031	1.78044	6.14591	0	2.05808	1.97364	1.98785	3.32018	1.88861	2.09492
MRPL13	2.03523	2.06225	5.33116	0	2.02275	2.27365	1.79777	2.12578	2.33049	2.10573
SMG9	1.92693	2.3013	5.9752	1.93202	0	1.89057	2.53167	1.81689	1.78534	2.11237
TNFAIP1	1.86803	2.06553	0	3.42379	5.0173	2.16061	2.00429	2.39203	2.67268	2.83938
SNCG	0	224.616	58.9594	319.209	493.463	29.9889	134.14	38.1539	77.3569	98.4635
CXCL1	0	83.5689	13.5089	278.119	1341.57	72.1817	58.4801	20.8614	662.42	38.0501
SRCIN1	0	44.5289	16.3196	49.2573	31.6714	21.9597	40.7064	55.1612	17.56	26.1271
AK4	0	30.6248	520.403	281.392	92.4405	179.678	23.3835	236.528	61.9309	89.4349
ANGPTL4	0	26.3503	65.7299	59.0006	198.326	34.9403	10.717	15.4207	181.609	10.9962
TIMD4	0	21.8808	13.8103	22.7848	39.2197	4.94126	19.135	8.51907	6.50178	59.602
TXNDC5	0	13.4884	2.43529	11.1602	8.54651	36.8551	3.46005	13.3256	6.07452	7.10408
LGALSL	0	4.85098	4.09562	8.31028	8.14223	7.32032	7.6109	10.7873	9.95112	4.28035
CHPF	0	3.22928	10.102	5.23165	5.01313	6.05772	2.83926	3.38304	6.83917	3.46655
TIMM8B	0	3.00038	9.33419	3.3509	3.08651	3.09004	2.12781	3.76923	3.9854	2.52392
TLL1	75.8789	82.0174	0	254.653	0	172.15	120.006	78.4398	198.072	1295.83
PREX2	28.2452	0	0	128.739	63.7254	79.9185	30.79	26.593	26.687	32.5497
NEURL1B	7.51331	15.7221	0	36.9271	0	14.6647	17.5657	8.22763	36.6416	23.5306
XRCC2	7.03597	0	13.6955	0	5.65155	8.24929	3.04981	10.8705	5.08094	6.98111
C9orf40	5.58765	0	6.75863	0	4.32872	2.68671	3.66691	7.2045	2.62558	3.59958
SLC1A5	4.40915	0	13.5906	0	3.62941	5.92539	3.53121	11.6369	4.7263	3.39177
MRPL17	4.39283	0	6.62589	0	4.01104	2.39924	2.84779	5.42355	3.53222	2.66999
SMC4	3.77949	0	2.57303	0	3.63104	2.79286	2.81885	8.68391	2.39893	3.19613
CTPS1	3.76499	2.09821	4.63631	0	0	2.98749	2.26372	6.1148	1.86363	2.67254
TFDP1	3.72639	0	3.65167	0	1.94803	2.53171	2.31742	4.19675	1.85771	2.95462
MCM5	3.62878	3.286	9.1985	0	0	2.58409	2.43907	8.10503	2.50244	3.30732
VANGL1	3.46422	0	16.6672	2.51735	0	2.7668	7.02151	11.0442	2.75955	3.57542
MLEC	3.28932	0	7.50473	3.28646	0	3.51687	3.29663	3.52233	3.17127	3.44386
CCNE2	3.09024	0	2.15616	0	2.16512	2.62043	2.6941	3.75658	2.33195	3.41861
STIP1	2.84047	0	5.31233	0	3.06367	2.5392	2.9264	3.94677	3.09674	3.82259
WDR4	2.66446	0	3.05566	0	1.91772	1.83761	2.12198	2.48361	1.55149	2.53085
ASPH	2.1688	0	0	5.1	4.94638	4.30903	6.64518	3.63227	2.51486	2.401
KHSRP	1.62865	0	6.43244	0	1.98068	1.58777	2.24505	2.77892	1.64531	2.27918
FAM111B	39.1564	10.6033	0	0	16.4195	11.7436	7.20377	46.4084	11.873	36.2025
RAPGEF4	0	14.6961	0	22.9338	13.0171	10.4229	10.6332	64.8746	15.3118	9.81343
CDCA7	0	3.87178	12.9786	0	5.12226	4.0306	4.80074	4.57207	6.52083	9.35
ZFYVE21	0	3.15952	0	4.30166	3.57308	2.55762	5.3836	3.79596	2.47584	2.39626
PVR	0	3.15356	0	5.32755	9.03348	5.12543	5.15552	16.5061	6.62472	3.76379
TRAF2	0	2.28831	3.9201	1.90072	0	1.8322	2.09186	2.88032	2.4985	2.41432
FCN3	0	53.2717	95.1353	0	636.213	45.732	52.0718	71.648	130.719	69.2028
PSAT1	14.4764	0	-4.03653	0	12.6078	12.5635	4.60869	19.6949	4.79615	9.02796
BRIP1	5.24949	0	2.93972	0	0	3.19322	3.01103	7.30884	2.50127	4.98741
SRM	3.38713	0	7.80439	0	0	2.3426	2.40748	1.96226	2.53521	2.88711
MCUR1	2.54886	0	2.1721	0	0	1.82811	2.16024	2.12996	1.83546	2.04138
KCTD5	2.1863	0	5.49431	0	0	2.32994	2.21898	2.5866	2.81886	2.29319
FANCG	2.17454	0	4.48478	0	0	2.06612	2.32726	5.96051	1.89295	3.00383
CCDC86	2.09837	0	11.3848	0	0	1.68111	2.22695	2.36742	1.76215	2.39051
KDELC1	0	0	0	4.75653	6.68264	4.58204	10.3595	20.9875	6.89756	11.9433
TAGLN	9.84475	16.2561	2.19132	21.3746	18.3746	7.38933	7.70795	0	21.3093	5.55677
RBP5	3.95868	8.93038	1.84137	11.2711	9.0166	5.20904	6.23318	0	10.4113	5.32493
CXCL9	1156.39	117.185	82.5529	208.82	321.927	1912.67	0	59.2432	1591.6	336.359
CXCL10	539.096	64.5452	130.726	83.8566	306.323	630.809	0	43.906	645.396	93.3427
DFNA5	496.377	33.4031	4.67071	32.8943	18.0342	19.5175	11.6824	0	32.876	11.0098
CCL2	322.528	212.215	99.647	628.736	536.174	238.849	0	64.4525	672.262	195.279
UBD	277.879	318.282	32.9548	508.311	348.173	1357.83	0	59.3927	1259.84	327.353
FMO2	271.2	481.361	109.127	956.503	145.21	700.751	426.766	63.3262	212.116	0
MEIS2	234.602	107.679	264.346	265.14	452.018	86.263	0	178.776	122.139	227.588
NNMT	204.382	229.009	93.547	694.212	932.446	266.041	83.8563	61.2868	987.808	0
KCNMA1	193.247	44.8	169.977	171.254	107.934	302.773	0	55.7522	143.193	78.1403
NR2F1	188.039	296.096	207.353	154.399	209.377	96.3531	199.307	0	246.865	107.834
TINAGL1	144.537	208.597	75.6175	427.149	1247.4	64.1559	0	48.9338	141.266	131.083
SIGLEC12	142.28	207.483	39.0754	49.4492	82.371	114.712	0	173.845	870.297	605.343
MMP9	139.266	200.325	65.6857	459.789	103.64	743.55	121.543	0	378.167	181.683
CX3CL1	136.888	166.451	91.5234	593.057	59.9762	119.655	83.3545	0	162.345	163.528
FGF7	122.156	113.771	32.3476	758.881	305.505	127.773	34.7823	0	590.983	58.1256
SIGLEC1	118.271	61.1294	24.79	85.0586	114.73	43.7709	67.1759	27.1547	0	44.2219
ANKRD22	111.341	14.0088	13.8728	81.8968	222.1	192.854	0	36.6356	162.981	16.9455
TCN2	97.4999	18.1561	19.1096	45.9687	77.937	76.4171	0	22.7814	41.0732	35.5019
DEPDC1	92.2594	23.3618	64.2588	14.8821	42.976	53.636	0	77.0092	32.2828	49.1384
LARGE	83.5347	22.4845	9.4214	14.8804	13.4133	16.0258	12.3888	57.3256	24.7314	0
PLVAP	82.3365	104.811	71.8384	146.261	168.848	93.7187	128.233	0	222.287	69.4683
HMMR	77.9927	18.5558	45.0495	9.12148	40.9402	31.2449	0	69.9661	33.7127	44.8927
SLC12A8	68.9631	20.4078	238.877	107.35	123.077	94.3294	0	13.5808	42.9395	12.0386
PXDC1	65.2814	31.9459	13.4364	72.7455	39.9473	48.1267	0	11.9556	95.6758	15.7074
ALPK2	56.0676	19.8237	57.606	23.4409	25.5948	14.9942	9.56005	0	12.8832	16.8693
PBK	55.5161	32.2752	71.197	8.53438	28.3222	44.6556	0	84.743	29.2787	38.0698
ABCA9	52.6731	44.3224	7.017	215.312	11.4183	55.2411	15.2416	11.4268	14.5367	0
SHROOM4	51.2652	45.3044	18.3555	101.9	44.9229	95.8327	54.7036	0	66.9884	34.5722
FAM72B	49.1716	9.9013	45.782	9.03216	7.68992	29.1038	0	45.5907	15.3338	23.3267
DLGAP5	49.1503	15.1375	24.8455	8.07813	19.6577	26.6778	0	60.5533	22.0346	29.2905
RRM2	46.395	10.6317	20.8305	7.77618	13.2576	26.5986	0	79.3819	14.9609	29.9304
MALL	44.0789	63.3952	23.7631	178.47	86.2707	51.4809	44.7915	0	101.04	70.493
CD209	44.0338	118.082	28.5586	502.686	28.0579	55.7192	247.728	0	23.7047	370.218
KEL	43.8159	126.385	5.22394	56.9853	119.59	150.868	48.6702	0	107.059	97.6221
RASL12	43.1504	133.159	45.1439	197.845	166.727	90.9601	63.3488	0	211.106	52.6187
BCAT1	42.2442	8.30493	49.6026	39.8376	28.9427	51.2241	0	6.19753	24.5286	38.7131
KIF4A	41.8127	12.9288	37.0329	9.81506	20.5635	27.1479	0	81.8575	16.6997	30.9556
SMPDL3A	41.1201	18.8131	36.1967	61.8378	62.258	57.3199	0	23.0506	42.245	22.1609
CCL24	40.5676	26.8895	31.165	771.086	473.317	29.664	91.1256	0	320.422	1781.97
ITGA11	40.4665	11.4356	19.0363	49.6516	61.6114	11.6179	7.99107	6.87206	21.1003	0
SOX17	40.1077	91.5961	157.584	303.057	451.833	88.0626	57.0772	78.2786	146.985	0
CDCA2	39.0695	11.3764	29.7429	7.5502	22.5605	30.9672	0	64.2392	19.5026	37.6195
ESCO2	38.2082	8.70497	25.7549	8.69413	15.6025	27.7003	0	66.4157	13.9268	29.7862
ANLN	37.2306	7.43193	33.0981	6.88084	19.4674	24.468	0	38.0132	20.1632	20.059
AQP1	36.3157	70.1774	12.7092	201.064	30.9238	36.657	55.6235	0	98.6646	27.7374
FJX1	33.6024	76.0636	59.7801	94.1895	244.396	66.546	46.3662	0	172.317	37.617
GLDC	32.7278	29.2453	13.0193	11.5553	24.3953	56.3704	0	69.4035	26.1361	28.1397
CCNB2	32.2982	18.4511	38.4517	7.52231	14.551	20.1771	0	44.2429	19.6123	22.9922
AURKA	31.6987	14.1272	33.122	8.34133	19.3497	25.4553	0	41.6216	19.325	19.0465
CDC45	28.7783	10.734	93.0641	19.8967	10.0924	15.541	0	44.9198	13.0867	23.1466
PIF1	28.1814	12.4005	53.3301	7.64657	24.2384	18.9934	0	22.7499	7.87441	14.5612
PLS3	27.1467	24.4679	13.4266	58.8525	67.8228	33.6992	0	351.501	38.3286	14.9762
SKA1	27.0119	7.71044	23.1338	4.30169	9.9965	15.9558	0	35.1156	11.4252	29.8781
BUB1	24.9932	8.69185	23.3669	5.69157	13.2487	25.4674	0	31.1729	8.97801	17.4471
ANKRD33B	24.8528	2.21025	10.8303	6.04491	4.18423	9.25474	0	30.7525	4.23198	15.3095
NCAPH	24.1897	7.23882	18.9332	4.53229	7.35856	12.6549	0	33.9555	10.7519	17.6588
ZBTB32	23.9408	11.1219	14.3271	14.0832	7.0626	14.6852	0	105.499	6.47301	4.23531
KIF26B	21.9214	9.91313	7.39597	31.7408	36.1308	25.6099	13.2769	0	32.0037	8.93854
KANK2	21.785	29.468	19.343	57.8776	56.9084	11.0578	14.5965	0	16.95	16.6301
TPX2	21.759	10.2957	32.4106	5.62305	12.6323	16.7515	0	42.5802	9.41418	18.6793
LOXL1	21.0408	10.8423	7.21081	31.209	11.4229	15.8038	13.8648	0	34.3549	7.9775
MIR155HG	19.6433	8.57944	9.15612	7.0032	5.4188	11.2578	0	33.4688	8.31972	14.0985
MYBL2	19.5263	31.1917	72.9121	5.78581	10.7769	28.5246	0	74.0029	16.4391	32.1379
ITGB4	19.2815	34.0546	6.28247	54.7865	66.2026	4.54658	27.1519	0	10.6398	21.9788
SCD	19.1648	14.1376	6.68651	5.76766	6.15667	9.17122	0	25.3729	8.65932	6.33104
SMAD6	19.0347	29.412	20.6583	91.4662	101.896	26.4407	47.2576	0	52.2603	52.0703
EZH2	18.7279	2.53618	3.41662	2.13407	2.75698	3.23499	0	7.41776	2.59592	5.26801
ADAMTS14	18.248	25.4688	15.3171	101.95	32.5166	23.6511	14.4753	0	32.1822	25.5644
CENPA	18.054	8.9968	31.3889	5.19041	11.7842	18.8079	0	48.6464	15.9353	17.4718
AOC3	17.2513	44.7655	9.46158	66.5687	77.7632	26.1609	17.3228	0	28.1704	20.5928
SPHK1	16.7034	14.6859	10.9098	34.2886	13.5066	11.7441	10.779	0	36.0825	7.00846
MICALL2	16.4278	21.1837	7.00961	43.1956	81.6154	27.6309	19.5936	0	22.3227	10.4624
UBE2T	15.0799	5.75935	38.3891	3.31346	9.18383	8.90624	0	28.1982	7.95421	8.00791
ST5	14.9509	29.8986	6.51458	34.2357	55.4258	18.5745	7.12662	0	22.5877	15.7273
CENPW	14.8937	9.48256	81.0225	6.07243	9.74509	13.2007	0	40.5857	11.918	10.0327
TMEM255B	14.3782	16.3085	14.4531	28.1481	32.6797	17.3403	18.4556	0	19.6967	6.28086
EBF1	14.3316	51.2688	48.5995	96.7128	15.1539	22.326	11.3973	0	18.1439	12.2571
IL4I1	14.1735	5.44615	7.51386	18.5434	5.0904	8.02529	10.7979	0	12.9609	5.88221
SCARB1	14.0534	10.2198	17.5391	11.5014	7.94338	11.9988	5.92336	0	10.8296	11.4047
HSPG2	13.4436	10.6091	7.42703	24.3727	15.9039	14.3811	13.6984	0	7.25772	11.5007
PRDX1	13.3516	4.66783	7.08608	4.74896	6.02016	7.68361	0	2.66248	8.26809	3.48849
PHLDA3	13.327	20.2349	10.9243	34.5213	32.5386	15.2504	9.82274	10.3435	39.6454	0
JADE3	13.2983	21.051	40.3817	16.1213	9.31598	15.9847	11.3114	0	6.49629	8.15729
TNFRSF12A	13.1051	4.73808	33.5267	14.5029	32.0878	7.56819	0	9.03021	23.6655	4.47745
RARB	13.1028	8.84092	2.88391	20.6489	30.9818	16.4916	0	5.13216	23.6682	3.80226
MELTF	12.3808	8.24094	17.0378	8.05314	2.99967	4.15029	31.2792	0	5.07503	2.01014
CDKN3	12.2397	11.3295	30.2159	4.83219	7.57516	13.4065	0	22.4119	13.1758	9.78713
SERPINF1	11.8054	16.5756	3.39589	31.0376	15.7268	7.36299	7.75677	0	32.2661	5.50863
GLIS2	11.7139	10.5118	18.6126	17.83	9.49746	4.97772	6.19892	0	13.8496	6.79221
BCAR3	11.2478	32.5617	3.43812	17.3675	12.0665	28.3338	12.8204	0	28.0044	15.0379
KLHDC8B	11.2401	7.57441	5.17944	8.62476	7.31452	7.45425	5.13833	4.15886	13.2692	0
TUBG1	10.7944	4.24092	20.6965	3.59551	6.09173	4.88834	0	13.7477	5.24193	5.80661
TRIP13	10.2278	4.58024	17.4745	3.12163	10.4892	9.27009	0	16.2922	6.06539	8.2781
KIF18A	10.1324	3.53938	10.7012	3.28788	7.04784	8.54274	0	23.2689	5.66349	11.315
OPLAH	10.0952	8.26962	3.77565	7.74814	11.3769	6.78593	0	3.71449	11.1572	5.31432
ECM1	9.97894	6.72438	25.2438	39.9594	23.4268	12.8114	0	6.47379	10.5256	4.30467
CPT1C	9.5085	20.2008	7.64105	19.0378	43.4932	15.0463	10.2979	0	25.6413	8.93377
CREG1	9.35286	3.1814	2.40089	10.9235	10.2296	9.76839	0	4.37093	8.88182	3.73269
GLUL	9.19508	1.87268	2.06239	7.72885	9.47163	15.7952	2.35176	4.06971	5.97017	0
SMTN	9.03719	10.113	27.2417	15.5708	25.2549	7.05093	0	6.71639	5.10215	9.91605
TCEAL9	9.02315	12.1923	3.9259	25.5019	39.605	12.1918	0	20.9306	21.7753	5.3852
FEN1	8.7707	5.21244	13.1038	2.71578	3.97972	6.13561	0	17.2697	5.80958	8.6351
NDC80	8.16129	3.66742	3.591	2.23212	3.83417	5.56426	0	11.1382	4.33894	9.87424
PGF	8.05994	14.1561	4.88829	19.365	17.7467	24.7946	11.0568	0	91.394	9.58681
MPZL1	7.80827	10.3018	5.63334	16.0459	12.0427	13.2691	9.77816	0	15.3753	5.20592
DCBLD2	7.72264	3.27256	3.91704	16.0696	3.31721	7.53139	0	7.57735	7.16671	2.70165
ACOT7	7.67316	3.17197	9.29621	4.53118	4.99037	3.73911	0	5.29964	8.99665	6.27609
RACGAP1	7.60429	2.78814	5.32612	3.00508	4.69512	5.53671	0	15.3337	4.18814	6.34123
DDIAS	7.48163	4.2731	7.51441	3.35848	7.85249	10.2032	0	18.6561	5.39306	8.87846
BTN2A2	7.36623	4.26959	1.90053	5.1534	3.13189	5.38811	0	5.48075	4.91377	3.8101
WARS	7.3497	4.82482	3.2474	7.08407	12.9245	22.6869	0	8.32666	12.2206	5.60198
CASKIN2	7.18229	12.6074	10.6678	19.7802	44.309	7.26819	25.7522	0	8.42382	18.2842
PLD3	6.89836	1.73566	6.08383	3.3739	3.20012	3.31369	1.68957	1.68617	3.78566	0
KNSTRN	6.78868	3.364	11.4085	2.33009	4.99075	6.16323	0	8.86034	5.80271	6.08681
TTC23	6.52063	10.6872	5.15153	13.3304	11.9929	9.17532	5.45135	0	11.9857	4.7338
CYP27B1	6.22452	3.9254	11.1647	42.532	20.4687	75.1724	11.5383	0	31.4594	14.8788
FOXRED2	6.21853	4.84697	21.9782	5.90968	5.82276	4.52812	7.06152	8.39499	0	7.84391
SHB	6.15632	9.15661	4.05379	18.3835	17.8904	7.11419	4.74127	0	18.8177	8.36864
ACSL1	5.94028	2.698	2.75986	5.66495	8.49206	9.16792	0	6.81014	3.21786	2.24819
NME1	5.70968	4.2509	20.9795	3.89088	5.02042	5.31404	0	7.71114	5.99402	4.33231
EVA1B	5.48084	4.10151	4.82956	7.64975	7.22156	4.0068	3.59401	0	11.7402	3.42986
C17orf96	5.47065	11.5027	35.1974	25.7036	11.7605	24.9183	0	219.272	37.5666	10.2435
FAAP24	5.17202	3.48223	10.3127	4.3691	2.41547	3.96646	0	7.14284	3.92557	4.30563
TMEM74B	5.09396	22.597	7.26928	45.1158	17.7073	8.49039	9.23082	4.85112	9.36095	0
DTX4	5.04794	9.74601	7.63186	12.5152	6.20325	5.52461	4.97583	0	9.65239	5.52356
GINS4	4.93843	2.94469	11.115	2.27287	2.9883	3.67117	0	10.1827	3.18497	6.85925
TPM4	4.92341	2.39956	4.48494	3.39222	5.01596	3.62586	0	6.2392	4.53934	3.19269
ADGRA2	4.83104	7.70159	4.27755	10.411	7.22939	4.37778	5.2898	0	14.9009	4.93934
COPRS	4.76587	5.92035	13.3772	7.00534	4.75559	4.66824	0	6.39415	8.29051	4.34535
TRIP10	4.74927	9.46583	2.31815	13.6837	9.46538	5.01883	7.27682	0	9.81889	4.39064
C17orf58	4.62745	4.38078	10.6713	24.0459	5.19763	8.18874	0	3.16772	9.19769	10.7134
AKR1A1	4.58704	3.07981	3.065	3.36164	2.77548	3.86448	0	3.04635	4.11811	2.3517
PDE2A	4.54321	15.0828	3.63215	18.7991	108.424	5.75705	7.95214	0	8.15554	5.88963
PDLIM7	4.27342	6.2321	6.56964	9.31507	13.0385	4.13954	4.87414	4.06085	6.93249	0
BCL2L2	4.00344	3.51244	5.14244	5.91342	6.41671	4.48561	3.8086	5.57256	3.67324	0
CD72	3.96908	13.9799	4.22414	7.90536	4.12621	4.62314	0	3.45925	2.41276	2.50038
CBLN3	3.96861	4.56944	2.58054	5.87735	3.43059	4.54914	3.16915	0	3.2596	2.18496
BMP2K	3.95974	4.01472	2.27413	7.33494	4.14386	7.9742	0	2.15138	3.7424	3.77564
SLC39A1	3.92621	2.65769	3.33485	4.36314	3.90818	3.38263	0	4.02774	5.56466	2.63859
VDAC1	3.83671	1.86839	5.25964	2.33775	3.14133	3.33309	0	3.12626	3.84738	2.952
EPB41L2	3.75452	5.55341	3.01082	11.8814	8.99574	6.68116	0	6.65018	4.79188	6.99262
PPFIBP1	3.74388	3.47134	24.9211	10.8261	16.9663	4.96471	4.40181	0	4.6668	13.2262
HILPDA	3.69605	3.59059	11.8486	10.9945	16.1262	6.45495	7.17979	0	14.4331	5.33035
WFS1	3.57438	5.07272	4.69173	7.93791	4.80772	6.99187	4.33865	0	4.4682	4.52886
TXN	3.48749	3.29972	10.9436	10.0766	3.13108	7.21863	0	2.79228	5.18971	1.78761
PRDX4	3.46133	5.3897	7.47359	6.50374	4.61437	13.6893	0	4.133	6.0079	2.66796
FSTL3	3.39463	3.82536	3.43619	12.0617	15.2137	2.18506	4.28056	6.10445	3.87502	0
FRMD4A	3.34012	3.87172	6.77451	8.85243	11.4581	4.81552	3.26035	0	3.7636	7.85723
CYSTM1	3.32505	3.66075	11.736	4.35093	3.55155	3.73255	0	2.07249	5.537	2.68784
ADAMTS4	3.11999	2.40303	4.92293	10.584	12.8854	8.42776	2.31983	0	14.8618	2.88019
CD151	3.09648	4.00973	8.82386	5.2113	4.31321	3.45292	0	6.83925	3.08194	2.58566
MFAP1	3.01547	2.96514	3.02675	2.31774	2.88674	2.91914	0	3.17119	3.67938	3.84701
MRPL12	3.00425	2.60218	14.8875	1.91653	2.10734	2.38142	0	4.11666	3.73398	2.61765
BCKDK	2.96633	2.48802	7.14101	4.21528	2.38528	3.12608	0	5.67394	3.7936	2.50039
DOLK	2.96163	3.51449	3.79653	3.91722	3.18721	2.71727	0	5.64672	4.70809	4.43138
GAPDH	2.9496	2.23543	9.2144	1.93465	1.85891	2.25546	0	4.58503	3.62184	2.21569
CRB2	2.93409	4.24607	3.60522	9.30778	9.05048	4.10983	3.26479	0	2.65034	2.98602
TRIP6	2.93256	5.15004	15.6063	7.0348	6.03945	3.80358	5.19561	0	5.08829	4.21649
SDF2L1	2.87568	2.63	8.82417	2.82467	3.5001	4.26052	0	4.17145	4.61661	3.38078
DYNLL1	2.86292	2.76134	5.03057	2.87698	2.95318	2.72911	0	3.41624	4.24525	2.68371
IL17RC	2.75054	2.88173	2.21375	5.68027	4.28569	2.50616	5.86202	2.59695	5.47561	0
HSPB1	2.72311	3.28071	26.2819	6.95337	7.3522	3.8473	3.12719	0	8.37602	2.66486
RELB	2.71417	4.05617	5.49599	4.67776	2.89482	2.49522	0	3.60771	6.66845	3.23029
AHCY	2.68356	2.22462	14.0866	2.73319	2.32981	2.68736	0	3.94599	3.06372	2.98807
ATOX1	2.67267	3.11276	5.24506	3.54192	3.46573	4.34578	0	3.34562	5.73103	1.68721
FSD2	2.66852	2.98482	3.09526	2.61801	2.84306	1.7836	3.69286	2.11102	0	1.97378
MYH10	2.65275	3.12875	3.81592	5.33853	2.80596	2.51328	3.87648	0	2.80652	5.13439
UTP11	2.63069	2.1608	3.57863	2.14996	2.47731	2.84115	0	2.53499	3.05366	2.67921
PSMB5	2.58438	3.16135	10.6215	3.30972	3.44451	3.69842	0	3.94387	4.61913	2.64745
MANF	2.5253	2.2632	4.71838	2.37235	2.92941	5.10093	0	3.88173	2.9959	2.37796
ATP6V0D1	2.35046	2.53006	2.3085	2.25197	2.23665	2.47676	0	2.9424	3.1217	2.18369
EMC9	2.34251	3.06547	5.2436	2.27483	2.41776	0	3.71492	5.36303	2.74152	2.41606
COMT	2.28772	2.24771	11.4659	3.11424	3.20407	2.28806	0	2.75791	3.74386	2.05683
AP1B1	2.2604	2.67794	3.48679	3.065	1.71784	1.83869	0	2.17834	1.92951	2.32297
PSMA4	2.13047	2.34181	3.59963	1.68406	2.53764	2.68035	0	2.03707	2.68076	1.85031
ATP6V0B	1.99558	1.94808	3.50444	2.58777	2.02303	2.61355	1.89788	1.99481	3.00263	0
CHID1	1.86082	1.97059	5.04981	2.01042	2.50446	2.04185	0	2.57225	1.94205	1.86432
CXCL11	505.622	60.4911	82.4845	127.367	265.49	1015.78	0	62.9554	565.034	65.7767
TNFRSF6B	4.38044	5.08801	3.89558	16.6866	25.9737	4.25798	6.4238	0	11.7996	9.00177
TP53I3	4.03901	6.46336	5.54878	7.49871	3.7555	4.19519	0	8.53401	6.20436	5.38281
CP	5.24228	4.84249	0	8.65802	22.2751	5.5405	2.51184	0	5.01714	2.25177
ATP8B1	2.6078	3.20754	0	6.5217	7.99609	3.60351	3.97889	0	4.24887	3.32461
CNDP2	2.14316	2.36342	0	2.24085	2.38233	2.38261	2.00893	0	1.85137	2.05963
ART4	426.924	374.753	0	333.31	646.892	252.784	230.052	0	397.25	285.555
CHL1	255.462	194.215	0	199.209	330.042	117.057	102.255	0	339.991	224.701
CCL19	215.309	422.935	0	519.277	238.668	619.622	195.186	0	2044.87	406.445
CHI3L1	171.869	74.2769	0	2647.21	690.612	4937.45	0	32.8063	1535.84	65.1975
FAM26E	170.871	86.3615	0	325.717	285.658	129.075	48.9407	0	129.851	109.532
LAMC2	165.144	592.584	0	386.014	198.586	533.139	338.298	0	1030.02	982.72
ADORA3	159.914	0	56.0368	41.552	97.7312	33.7806	0	144.353	24.298	37.5089
NKD2	143.356	157.647	0	211.145	372.642	46.6892	87.2453	0	203.964	114.63
LAMA3	136.833	223.222	0	197.376	48.1109	107.104	92.4273	0	105.163	204.926
PLA1A	132.241	122.442	13.6017	273.132	0	97.3692	147.407	0	235.667	199.737
LGI2	110.81	106.803	0	367.219	147.639	320.439	80.9257	0	417.793	152.769
AOX1	97.0854	196.939	0	1526.03	289.802	99.6832	158.263	0	515.031	47.6141
PLA2G7	93.4481	0	13.955	84.2305	102.29	223.688	0	18.6191	177.717	33.4845
HHIPL1	78.671	79.6538	0	151.904	121.247	109.339	70.5479	0	228.046	148.219
MS4A4A	74.0494	0	26.0652	130.001	92.0629	55.3039	0	32.6656	21.5264	23.5556
BHLHE41	66.6626	246.911	0	128.711	48.1559	429	26.3665	0	45.0808	40.4952
FAM72D	60.5692	12.3876	65.4597	0	27.9471	37.567	0	46.9182	18.7904	28.404
SLC22A3	58.0844	90.4974	0	40.1265	18.1399	74.6716	64.2405	0	183.861	59.9184
NRN1	50.7728	24.2897	0	74.523	44.6155	40.844	16.8984	0	35.9351	118.779
DOCK4	46.6264	0	7.73186	63.8121	42.1219	86.8271	0	132.21	39.0333	17.5563
PDCD1LG2	41.7175	13.5255	0	70.7516	56.1738	59.1457	0	9.8032	37.4702	26.9109
KIF23	39.071	9.52126	28.852	0	18.9408	23.0903	0	53.7443	12.2678	29.3334
FAM72A	36.6034	7.36988	12.7851	0	17.6407	23.9976	0	27.6412	15.5885	18.2356
CXCL13	36.1459	671.444	0	1396.16	1316.28	166.101	137.656	0	2408.28	53.9888
SH3PXD2B	35.8801	16.0285	0	78.9205	36.8053	48.1953	0	17.5133	55.1678	14.7236
UNC13A	35.1583	83.6801	0	278.054	297.165	47.1992	69.808	0	97.1418	72.0405
COL23A1	34.8984	36.2724	0	80.8261	60.0254	21.3373	36.3202	0	55.5957	15.8383
PTGES	33.8563	192.57	0	283.077	95.4189	69.6276	116.031	0	330.474	124.532
DIAPH3	32.5045	10.5035	62.1039	0	29.4659	40.1	0	69.8236	22.2603	32.7521
NEK2	31.1173	11.606	69.0318	0	18.568	23.9115	0	44.3118	19.5861	27.8914
PLD1	30.1209	6.64852	0	11.9131	16.664	13.8443	7.66965	0	10.6557	12.7411
MND1	28.6937	17.008	81.2117	0	12.0017	23.1306	0	45.6034	18.5575	15.1368
KL	27.1158	9.41051	0	23.888	42.371	17.4267	20.5569	0	12.9862	44.72
ASPM	26.2571	5.05377	10.0479	0	17.0352	14.4407	0	13.077	8.4524	18.3567
SPR	24.2823	19.6732	0	54.3953	52.3908	24.1246	23.3762	0	50.1988	30.6727
SPC25	24.0148	16.2492	58.1586	0	13.3633	24.675	0	47.8979	19.3292	21.3217
KIF15	22.7379	5.44046	13.1688	0	11.0004	12.2044	0	72.629	10.0016	21.2778
KIAA0101	22.1818	11.2057	46.4276	0	7.76943	13.832	0	32.7569	14.3396	16.0412
ABCA6	22.1768	38.848	0	135.84	23.9857	32.1178	12.6623	0	35.5193	16.1432
RGL1	21.3835	7.14591	0	38.0596	39.1719	24.5349	0	5.66589	24.3409	15.3785
HS3ST1	20.8287	31.6087	0	49.7946	24.377	22.5899	0	28.8251	43.7949	28.8357
SEMA3A	20.7069	21.7892	0	33.7164	81.8166	17.924	16.3698	0	50.0342	14.9129
DLC1	20.3718	16.4725	0	54.8529	127.132	42.8389	0	15.8314	23.2394	32.5092
MERTK	20.0143	0	6.68932	20.4952	64.7137	19.8936	11.2145	17.0538	13.3311	0
CTTNBP2NL	18.7975	12.4416	0	37.9396	38.3311	46.6254	0	8.032	41.2817	20.7281
CLEC1A	18.3051	34.4124	0	56.7689	46.0311	54.822	30.3699	0	60.147	27.7173
SLC6A9	18.174	14.9767	0	24.6916	19.1782	40.4906	17.1834	21.9716	8.99077	0
SDC4	17.7712	9.69358	0	42.5515	48.6252	47.741	0	40.0713	57.4783	19.9672
PARVA	17.4059	16.4999	0	40.7817	42.6475	18.829	11.7057	0	33.0711	15.3494
NPL	16.8433	6.10307	0	17.1303	15.6633	21.6081	0	4.76536	14.6535	3.90128
PRR11	16.7845	0	8.12383	4.18884	8.32564	7.27929	0	21.2028	8.75474	12.5178
VANGL2	15.6989	57.4882	0	48.3967	65.7416	55.726	43.4759	0	69.0842	73.5993
SLC16A14	14.0621	5.79364	0	17.8928	38.2339	13.5738	6.45236	0	5.42251	5.25436
C17orf53	13.9947	4.22013	16.0234	0	5.79677	5.02097	0	20.1158	3.73902	5.80439
FAM151A	13.6559	68.1427	0	17.4986	18.1054	42.1262	51.7087	0	208.744	50.9578
CTSB	13.2639	0	5.69168	16.4081	11.1374	23.3138	0	8.96362	11.1822	5.31202
PTGDS	13.0178	38.8763	0	52.9845	24.4988	35.9217	22.568	0	42.4252	9.13082
HOXB7	12.6633	11.6516	67.6591	0	16.1042	10.1967	0	55.6911	17.9497	9.88481
GUCY1A3	12.3897	7.75001	0	17.2234	24.0632	10.2356	14.9989	0	17.4635	10.0727
TANC1	12.3379	9.33624	0	15.3891	31.4529	14.0869	11.7972	0	15.6258	8.3658
CNN3	12.3268	13.4182	0	27.0093	26.7492	13.4151	11.8844	0	28.0608	7.66311
PAPLN	12.0375	25.0958	0	30.1607	29.0404	22.1767	25.1481	0	22.9089	27.3843
SATB2	11.8769	0	70.5547	13.0483	9.69033	33.1241	0	259.849	9.33422	58.4432
MST1R	10.9036	11.9769	0	28.3014	11.1968	6.39396	12.5202	0	7.58848	7.98343
GSTP1	10.778	4.30721	-2.5645	3.67658	2.12166	3.09508	2.53407	3.41587	4.63489	0
TTYH3	10.3138	0	15.3031	10.9767	5.43492	7.42183	0	4.95033	6.79597	4.96281
PIK3R3	10.2483	0	4.36042	7.80352	12.2557	8.66828	0	12.2522	8.83804	8.56038
CKS2	10.1789	5.95111	25.7013	0	6.82706	7.65997	0	16.1576	8.28936	6.23182
VMO1	10.1005	13.2636	0	21.841	42.4706	10.9632	25.2814	9.66274	27.6843	0
RBBP8	9.94878	0	9.36205	3.76253	5.00998	6.26679	0	11.2917	6.44594	11.7856
ORC1	9.88688	4.39592	11.136	0	4.59645	7.66521	0	19.2994	4.35185	10.0362
WDR62	9.63471	5.26395	25.2419	0	5.41884	6.25953	12.751	23.8406	0	6.04092
CYBRD1	9.18188	10.2806	0	39.894	16.3079	11.3355	8.09823	0	18.6913	9.07863
TMEM150C	9.05247	60.8735	0	87.7422	43.2603	18.9882	27.4847	0	71.6921	40.2761
MTFR2	9.04847	4.13043	19.7867	0	6.39829	6.45563	0	13.2064	4.47422	5.90888
E2F1	8.58929	6.02815	38.4755	0	5.00689	5.53254	0	30.2653	5.84907	8.56503
GSN	8.25186	12.6828	0	24.342	9.43411	15.221	4.97599	0	33.0613	5.87133
GOLIM4	8.05123	0	11.2556	8.38347	7.62721	8.32544	0	18.0451	8.97269	6.92105
IDH1	7.99905	0	2.63707	6.33052	8.70768	7.81623	0	4.86477	5.38352	4.09093
STRIP2	7.81905	9.69189	0	7.60812	6.31142	10.3362	0	9.89466	14.3003	5.78483
CALCRL	7.73921	8.13976	0	25.8086	15.86	14.167	8.10181	7.50024	19.668	0
GPR34	7.49132	12.3107	0	20.7586	11.2377	6.47068	0	4.741	19.3848	10.7225
TRIM47	7.38933	7.37203	0	12.6995	13.8618	4.55656	10.0918	0	10.4825	7.1526
ZC3HAV1L	7.25484	0	12.0353	3.41777	4.93061	3.99818	13.6944	0	3.77318	8.53108
ITSN1	7.1792	5.72046	0	16.4804	11.7937	4.99052	0	6.0808	5.22676	4.22023
ECT2	7.10229	0	11.0519	3.34257	8.40891	8.86788	0	17.3349	5.50397	6.65207
MYO1C	7.09404	6.99016	0	8.91866	5.68111	5.43808	0	4.04856	7.62033	5.70506
LMNB1	7.00397	2.9435	7.61584	0	4.22349	4.64801	0	12.139	4.10163	6.38534
ASB2	6.89312	5.96996	0	7.67829	7.01839	7.97558	0	3.7465	10.7867	12.3808
RFTN2	6.4314	6.38994	0	19.363	7.03815	9.08987	12.7268	0	10.7409	15.6185
RPP25	6.42614	5.5712	0	4.88484	9.24205	5.05235	17.7901	0	8.83821	5.31267
UNC13B	6.37803	5.8711	0	15.7991	16.0696	11.6255	8.99585	0	6.29489	6.16746
PTTG1	6.35713	5.23155	17.604	0	6.358	5.61429	0	15.4095	7.23475	3.62357
TONSL	6.24114	3.15752	14.9718	0	2.63934	3.12439	6.33345	8.00476	0	3.93032
CLIP3	5.90041	7.91215	0	9.47042	8.47145	4.03931	5.4231	0	3.34911	5.41708
GINS3	5.76537	3.55551	12.5	0	4.74722	4.85949	0	11.8643	3.8867	6.73575
ADCY5	5.7417	17.2984	0	18.2096	34.1913	8.34444	18.13	0	20.3062	27.2717
PARPBP	5.71132	0	5.61115	3.31152	3.67111	6.7734	0	7.56902	4.00624	4.9182
FAM109B	5.69935	4.59821	0	9.78098	5.84383	5.03311	7.96186	0	10.1287	4.11187
MOB3B	5.64603	11.5783	0	13.6812	13.4907	8.5018	4.41331	0	12.2026	5.32502
EME1	5.58895	3.16336	15.1443	0	4.47055	5.09201	0	9.62019	3.59125	5.15955
H2AFZ	5.30662	2.59637	9.06715	0	2.23866	2.45043	0	6.10409	3.82334	3.07393
PCNA	5.26605	2.61793	9.91657	0	2.54648	3.31624	0	3.84678	3.73259	5.10996
CORO1C	5.07877	0	6.21188	5.34906	6.03753	8.83417	0	5.80323	5.46166	7.62067
NCEH1	4.99716	3.26612	0	7.25835	6.91797	10.822	0	3.35141	6.68765	6.63855
IL15RA	4.97204	0	4.17291	6.51822	4.97046	5.66423	0	3.77274	7.91655	3.13441
FANCI	4.88652	2.03355	3.56803	0	2.33064	2.72725	0	4.60312	1.81137	3.18746
FAM167B	4.84298	5.18518	3.43871	9.17624	0	8.90722	7.61882	0	13.0199	6.13942
CTNND1	4.81613	3.46159	0	8.24327	9.98177	6.12327	3.08738	0	6.4977	3.86584
SLC39A14	4.77455	0	6.49184	8.29124	7.12204	5.4412	0	10.2673	5.55695	3.83404
CEMIP	4.70887	18.9516	0	17.4903	19.2936	5.3277	22.6903	0	33.7121	48.42
PDIA6	4.67049	0	2.87183	2.81734	3.46892	4.45501	0	3.1603	3.65823	3.95421
LAMP3	4.5883	21.0629	-8.62452	13.5656	9.7116	16.4826	9.828	0	36.2292	16.1738
AKAP2	4.46594	3.94746	0	5.05965	5.39101	5.96348	0	4.07002	3.65966	6.07739
VMP1	4.37694	0	3.417	7.53006	8.04219	8.01247	0	3.1039	5.27584	3.95236
SPNS2	4.28577	13.8212	0	19.3889	17.9948	4.50043	11.2752	0	20.0167	6.56624
GMNN	4.22705	2.98461	13.4144	0	3.93518	5.6422	0	5.25711	4.27522	4.34043
GCSH	4.17908	3.49587	8.94861	3.41522	0	3.21564	0	5.89964	2.63925	3.17119
DCTPP1	4.17026	3.21829	18.8271	0	2.64937	2.39521	0	4.44394	4.22738	3.06426
ABCB6	4.15321	2.92293	0	3.61221	3.30689	2.96801	0	6.78422	2.00366	3.31043
MIS18A	4.09703	0	6.79792	1.9753	2.80294	1.92563	0	4.68882	2.50378	2.84876
PCK2	3.94672	2.33505	5.02002	0	2.77928	2.79324	0	7.40982	2.98498	2.62653
MTHFD2	3.93516	0	4.34395	3.63144	4.62979	7.35334	0	12.8704	5.57315	4.02719
SLC29A3	3.77789	0	2.03484	2.92731	2.01491	6.0772	0	2.08759	4.40542	2.43198
NDFIP2	3.63485	0	5.44526	4.0964	4.25443	5.73951	-2.89243	5.50987	5.32421	5.41272
PCBD1	3.58638	4.3731	0	3.5168	4.62124	3.58779	0	3.43925	5.66771	3.18388
CHAC2	3.56356	3.50367	3.9173	0	5.49608	6.66707	0	15.828	3.05697	4.73221
CHAF1B	3.56259	2.59283	6.83215	0	2.38045	2.37062	0	8.18058	2.80961	4.90614
SNX33	3.55362	4.68839	0	8.61289	6.40305	5.40371	4.05119	0	8.82639	5.00076
CDK4	3.46375	0	9.04069	2.66486	2.57257	2.38003	0	4.13956	3.77054	2.73076
MTHFD1	3.4019	0	3.59122	1.7072	1.94597	3.12426	0	5.42387	1.97625	2.69218
PLSCR1	3.31341	0	7.10237	7.30621	9.78622	6.73931	3.30338	0	8.97163	3.21572
DNPH1	3.0702	3.68782	11.4572	3.20073	0	2.27554	0	6.3641	7.09055	2.8677
POLD1	3.03572	2.23636	5.57748	0	1.86676	0	2.34383	5.22505	1.63625	2.50481
PSPH	3.03107	0	18.0657	3.11162	4.22747	4.52723	0	3.5283	5.45733	6.7864
TPI1	2.94883	0	7.31392	2.32368	1.99427	2.53156	0	3.88618	3.3835	2.21041
EBNA1BP2	2.91976	2.46441	6.90832	0	1.89927	2.55137	0	2.95108	2.44528	2.01562
CD38	2.88496	3.94183	-3.7246	5.41418	4.28473	14.6815	0	7.25801	2.48773	9.22153
VIMP	2.86813	0	1.82282	2.54184	2.55289	5.16774	0	2.33054	3.57958	2.41976
GSTZ1	2.76065	4.16927	5.00175	2.85462	0	2.59917	0	2.57157	2.81161	1.99791
PSMD14	2.71264	0	3.27051	1.75858	2.20031	2.63554	0	2.30231	2.55442	1.99975
CHN1	2.62082	7.63463	0	9.68515	8.21184	5.51394	3.15378	0	29.1086	5.44874
ATP6V1B2	2.56185	0	1.91778	2.5283	3.03091	4.82955	0	2.03551	4.94352	2.22334
CALR	2.55525	0	4.75377	1.79119	2.15229	2.92571	0	2.61434	2.61368	2.212
YIF1A	2.44361	2.39157	6.84037	2.46383	0	2.08448	0	4.66394	2.99835	2.1953
PAK1IP1	2.44336	0	3.45447	2.15571	2.08481	2.4969	0	2.51137	2.44599	2.4342
COA3	2.35819	2.84568	7.53657	0	2.46135	2.12488	0	4.2215	3.80526	2.55434
HSPE1	2.33248	2.07384	10.077	0	2.94897	2.51356	0	2.05289	2.17955	1.71955
RBPMS	2.32127	5.01769	0	6.95792	8.82241	2.77539	3.14335	0	3.33261	2.45689
MAP1LC3A	2.30649	9.36412	0	8.6203	7.50754	5.2835	3.61846	0	12.3365	5.98835
NQO1	2.29297	0	7.49904	4.39336	7.68547	3.63455	0	2.30679	6.22745	2.80829
PSMA2	2.18649	1.98402	5.80097	0	2.23617	2.28589	0	2.56946	2.9394	1.98028
DPAGT1	2.11525	0	3.31172	2.04585	2.13888	2.68004	2.51449	2.65565	0	2.15883
NDUFS6	2.0853	2.00114	9.90187	0	2.20637	1.50264	0	2.47116	2.21036	1.54096
TRIOBP	2.06964	0	2.83265	2.44604	2.98372	0	2.88693	4.25362	2.57284	2.16339
VAC14	2.06674	2.264	2.84029	2.39475	0	2.89479	0	1.76506	2.07826	1.63343
PRELID1	2.06259	0	7.6235	1.94546	2.95499	2.06983	0	2.14278	4.45758	2.0538
P4HB	2.05864	0	2.02983	2.25129	2.51892	2.70722	3.03107	1.93666	2.78299	0
ITIH3	2.03732	14.5405	0	12.4598	51.5675	3.66085	5.61644	0	10.4803	11.1815
PDIA5	1.95841	2.73244	0	3.1999	2.30509	3.90973	2.20517	0	3.76714	2.27209
SEC61B	1.84961	2.59646	2.30754	2.17281	0	2.98659	1.86558	2.69212	2.64371	0
MMP1	62.2037	174.528	0	160.282	104.499	104.442	0	31.8436	661.567	90.8287
Sept4	12.2854	13.828	3.6871	19.3231	40.6612	9.92686	7.86433	0	15.8267	7.95011
CLIC2	8.47455	13.9541	0	28.5913	26.7485	24.589	0	32.777	33.1078	16.4796
HN1	2.9926	2.56184	3.29387	0	2.20759	1.9764	0	3.55733	3.11413	2.43493
CNR1	0	342.5	253.6	475.795	216.424	273.401	137.501	0	169.6	59.5883
FCRL5	0	224.454	15.9787	75.1525	23.9166	219.919	14.3488	0	8.44524	13.4711
RASGRF1	0	208.618	690.202	59.3754	61.7856	196.235	32.1173	0	159.504	117.577
IL22RA2	0	178.587	275.564	1403.55	64.5433	283.662	91.1256	0	498.965	151.381
RGS4	0	106.036	316.571	463.518	119.866	167.478	0	1546.4	81.3011	51.9021
NOVA2	0	102.22	31.9027	149.067	150.213	62.257	80.5032	0	50.0859	67.9459
GNG4	0	87.494	382.083	209.064	90.9757	122.88	0	203.627	167.205	90.453
POU2AF1	0	60.6594	47.8301	17.3976	12.0143	63.2256	4.32194	-28.1498	3.68011	10.152
MZB1	0	43.3777	20.6003	24.1255	15.3528	101.915	23.7621	18.2772	9.85649	0
SEZ6L2	0	38.6592	55.3214	101.461	241.874	66.004	65.0457	39.7775	32.8569	0
COL7A1	0	30.1045	9.87779	40.6866	40.5835	13.2989	8.41488	0	6.91378	8.30383
TIE1	0	24.4822	11.7364	37.4535	37.6342	19.4512	22.0668	0	29.2629	16.0725
CDK14	0	21.8176	61.0943	20.2448	13.5622	30.6416	0	127.54	11.5747	8.41493
PDLIM1	0	18.8516	28.9223	17.0145	34.3553	11.1463	10.4243	0	23.4919	10.2389
TEAD2	0	16.4928	5.88074	20.3259	19.0063	8.92219	10.838	0	27.1192	9.00227
SLCO4A1	0	8.51642	40.9859	19.0417	47.8744	13.3273	0	27.8303	5.87859	17.5446
FHDC1	0	8.46655	4.59465	11.489	30.5907	4.86186	11.3276	0	5.9856	9.66665
SIX5	0	7.83528	47.8938	13.2139	9.25726	7.23217	0	10.1181	9.75591	5.31049
NAB2	0	3.92094	11.0722	2.97559	2.77145	2.16268	0	10.7566	3.82576	2.47579
CDKN2C	0	3.74339	4.95203	2.36306	2.78948	4.59757	0	23.8845	4.61037	3.90516
FKBP2	0	3.28741	2.63685	2.88336	2.36741	3.05147	3.26645	2.70659	2.41003	0
IFNGR1	0	2.72391	3.96053	4.67276	3.59122	5.21192	3.7265	0	6.41257	2.33699
KRT7	823.883	0	71.5475	124.956	0	36.9569	0	91.0131	33.6462	193.226
ARFGEF3	212.491	0	0	85.0894	57.8196	56.4205	84.9941	221.341	0	84.9565
FAM107A	102.771	0	0	407.203	983.517	0	148.405	111.452	301.292	302.762
SUCNR1	94.8845	0	0	250.386	162.133	157.7	0	53.2475	132.78	97.7054
ISL2	73.304	0	32.637	0	13.0014	21.0107	0	10.9135	5.74443	19.6515
DDR2	72.6859	0	0	40.904	19.9128	26.4179	0	40.9898	21.0084	14.6795
MRC1	53.157	0	0	131.716	97.8765	112.348	0	17.6902	34.4759	51.1014
BMP4	52.8863	65.6149	0	74.1217	0	18.1273	49.1771	0	62.7005	38.9252
KLHL4	52.0552	0	0	26.1772	204.299	26.8328	0	9.35401	124.874	104.545
SLCO5A1	48.3638	77.8974	0	73.5541	0	106.161	25.3958	0	58.7425	56.642
KIF14	33.9834	0	29.2935	0	23.307	21.4738	0	48.2662	8.40954	24.6387
CSMD2	31.4343	0	0	47.3288	68.588	82.7476	30.2613	0	88.937	32.1735
SLC47A1	31.3478	0	0	20.3799	16.7645	16.1804	0	62.1493	31.3031	22.7072
ANKRD65	29.0147	76.2018	0	50.0492	0	34.0683	91.1014	0	98.1412	49.6141
MCM10	25.3318	0	30.0193	0	13.5748	21.7422	0	48.3465	12.1394	35.1871
CLSPN	23.8921	0	9.66026	0	9.96788	9.79393	0	40.4108	11.4186	20.7828
TACR1	20.062	16.1918	0	51.1906	0	11.3008	30.5421	0	25.5756	45.1415
CENPF	18.6179	0	13.3959	0	9.1043	7.18834	0	24.2804	4.73424	12.6864
SLAMF8	17.9297	0	0	20.7404	13.6129	39.7935	0	4.73413	24.3151	7.82574
CD70	17.8503	0	113.049	0	28.8294	4.81791	0	29.3006	21.167	35.096
CENPE	16.6839	0	4.98492	0	10.8432	6.17644	0	27.2833	10.0751	15.3572
DTL	16.1399	0	24.2947	0	8.59777	13.2904	0	27.427	6.11803	17.2149
CASC5	14.8255	0	6.7805	0	11.7845	11.422	0	25.5012	5.44377	13.3285
ERCC6L	14.747	0	11.7305	0	7.49519	9.75374	0	22.1951	4.97957	16.2955
FLT1	13.9369	0	0	33.1339	73.7092	39.2072	0	9.03678	24.5873	11.6898
ABCA1	13.9294	0	0	13.5415	9.32863	11.636	11.9599	0	5.98181	5.2223
CDH1	10.3699	14.7392	0	0	13.1564	0	14.4726	12.5974	20.0189	17.7247
CENPM	10.3569	9.18461	39.4263	0	0	8.03532	0	34.8242	10.6894	12.2097
HMOX1	9.93117	0	0	19.2334	113.953	27.7001	0	69.6136	12.0785	12.9548
PRC1	8.61522	0	9.74227	0	5.23562	6.33754	0	13.1882	3.94211	5.94339
SGO1	8.03631	0	7.1705	0	4.86046	4.46949	0	17.1602	5.21861	6.16462
AMOTL1	7.47076	0	0	16.3507	15.6395	11.1274	0	6.76635	9.98374	8.92441
PRDX3	7.46829	0	3.11778	0	3.75576	3.8389	0	4.8422	4.43957	4.01059
HELLS	7.2497	0	5.0671	0	4.3924	5.19794	0	9.62497	2.95162	5.77995
SGO2	7.23857	0	3.45645	0	12.028	3.71403	0	9.76034	4.44992	6.34445
PLK4	7.23124	0	7.06485	0	3.92665	5.43356	0	14.5802	3.2913	7.88067
SPATS2L	7.04961	0	0	7.59413	13.0724	5.26899	6.85579	11.3043	7.66302	0
ITPRIPL2	6.95643	0	0	12.6743	7.58517	10.1656	5.54355	0	10.5031	13.4756
ABHD17C	6.90338	0	0	6.13526	8.54036	4.49945	0	6.23762	7.1424	17.0028
KRT8	6.80446	13.8967	0	0	16.414	6.04345	24.1011	4.86562	24.7837	0
ARHGAP11A	6.78457	0	5.12845	0	4.54203	5.74539	0	10.7778	3.60189	6.265
CHEK1	6.71042	0	12.8035	0	3.62104	5.43886	0	9.14714	2.87362	6.74327
FAM83D	6.29626	0	12.4155	0	6.3311	5.59677	0	20.935	4.97424	7.51241
SQLE	6.05073	0	3.14435	0	3.13095	3.92466	0	8.6657	4.80656	4.11438
PKM	5.93368	0	4.68649	2.19913	0	2.35567	0	4.04154	2.94906	3.08448
MAD2L1	5.57167	0	10.8589	0	2.69557	4.21845	0	10.1659	3.10784	4.72777
FBXO5	5.31718	0	3.4633	0	3.21934	3.61645	0	9.23303	2.80756	3.93017
PAICS	5.15371	0	7.41854	0	3.25779	3.8369	0	5.35302	2.87627	3.2412
RNASEH2A	5.04059	3.22915	32.6253	0	0	2.90051	0	9.446	3.52444	5.03413
TUBA1C	5.01451	0	10.2152	3.02416	0	2.68331	0	4.16356	3.92062	3.89111
WDHD1	4.76712	0	6.71232	0	3.45549	4.92255	0	9.71832	2.77954	6.10934
PGAM1	4.75805	0	6.78003	3.45821	0	3.62052	0	6.02237	4.67804	3.86693
KIAA1524	4.70566	0	6.69463	0	5.06321	6.08847	0	16.9459	3.80645	4.83354
RFX5	4.65308	2.12004	1.89013	0	0	1.99482	0	3.30848	1.93557	1.87002
YWHAH	4.61032	0	5.19044	0	3.05401	2.63334	0	6.70412	3.69375	3.03859
ANXA5	4.53521	0	0	2.87246	3.90291	2.62481	0	5.16321	3.78679	3.24974
BARD1	4.06383	0	2.25821	0	2.04719	2.60433	0	8.23049	1.59691	3.85634
CHAF1A	3.99699	0	9.92517	0	2.85389	2.50568	0	6.22779	2.34048	3.71475
RDX	3.82841	0	0	4.91788	6.32901	4.92283	0	2.19744	4.40028	4.58004
PYCRL	3.63674	3.28045	13.1618	0	0	2.28725	0	6.40298	2.42411	2.84008
STK3	3.5157	0	0	5.55082	7.55692	4.83853	2.93969	3.11939	4.22746	0
DPP3	3.43294	0	4.15451	0	1.98661	1.92498	0	2.95701	2.35454	2.59115
HMBS	3.42805	2.8877	6.40814	0	0	3.21059	0	5.48076	2.30849	2.86882
MSMO1	3.3452	0	4.24592	0	2.8386	2.50035	0	6.08718	4.57954	2.70248
NCKAP1	3.15832	0	0	7.54374	10.1256	4.78733	0	8.95591	7.59392	3.41419
BANF1	3.14249	3.15841	6.70993	0	0	0	2.67954	3.14122	3.03832	2.98172
RANBP1	3.0164	2.36979	11.238	0	0	2.14461	0	3.66376	2.43234	1.83104
PRMT1	3.00652	2.14339	7.56036	0	0	1.8298	0	4.66737	2.39645	2.63874
RUVBL2	2.98397	2.08192	7.62532	0	0	0	1.86504	3.67988	2.58454	2.5826
BLM	2.80267	2.24621	2.83159	0	0	2.69646	0	2.98648	2.2899	3.13973
SGPL1	2.77762	0	0	6.26167	2.25796	2.74018	0	2.13649	2.69482	2.39118
FDPS	2.73002	0	5.1327	0	2.03909	1.89574	0	3.58192	2.26146	1.87113
TMEM106C	2.72245	0	4.81803	0	1.87829	1.87011	0	7.332	1.74024	3.28539
DTYMK	2.66351	2.88677	5.66422	0	0	2.4283	0	5.08811	3.32465	3.28458
CYB561A3	2.59606	4.36007	0	2.26063	0	2.15082	1.97627	0	2.56213	2.03316
CENPO	2.52259	2.29774	3.5211	0	0	1.89454	0	6.36312	1.65268	2.05843
TOP1	2.49484	0	0	2.21924	2.93316	2.90381	0	2.7914	2.63028	2.46699
TRIM8	2.46712	0	0	1.94616	2.07929	0	3.04364	2.53335	3.48507	2.06285
TK2	2.43446	0	0	3.66946	2.216	3.02885	0	2.89633	2.96865	2.38668
RDH10	2.3907	0	0	5.52765	5.96801	3.6389	2.92742	0	3.85605	3.42339
BOP1	2.34398	0	9.09029	0	1.69319	0	5.30358	2.97844	2.22803	2.38837
ATP6V1A	2.33147	0	0	3.43633	4.35969	6.20366	0	2.33073	3.17653	2.51068
EIF4E	2.32083	0	2.6308	0	2.44593	2.26903	0	4.29408	2.1904	2.58043
ETFA	2.23739	0	3.66258	0	1.96217	2.03739	0	1.99524	2.07494	1.86674
NAB1	2.22129	0	0	2.7811	3.08653	2.42929	0	3.14968	3.81929	4.30862
HSPA4	2.19713	0	2.59687	0	3.07269	2.37037	0	2.84327	2.44081	2.73705
MRPL37	2.19542	2.00303	7.51786	0	0	1.81946	0	3.06728	2.54905	2.31736
HSPD1	2.17712	0	4.02517	0	3.6188	2.68686	0	2.4337	2.20021	2.33978
CISD2	2.16548	0	3.57483	0	2.25036	3.10392	0	2.37755	2.23202	2.59581
SPDL1	2.10944	0	3.64761	0	1.99994	2.10681	0	5.36334	1.74632	2.3264
ACAT1	2.10277	0	3.16294	0	2.16677	2.08143	0	2.15313	2.05817	1.89739
HSP90B1	2.08465	0	0	2.25776	3.14457	5.09777	0	2.51661	2.04084	1.96989
TARS	2.03604	0	3.3584	0	3.07682	2.73741	0	4.01317	2.12024	2.23875
PSMC3	1.94877	2.20792	4.96617	0	0	1.93712	0	3.78247	2.87831	2.3233
ISOC1	1.94465	0	2.51965	0	2.46902	1.99433	0	4.54306	2.04295	2.04231
NME1-NME2	1.87738	0	4.03211	0	1.61523	1.79616	0	1.54808	3.17123	1.52496
RARS	1.70208	0	1.86273	0	2.1773	1.71494	0	1.75889	1.81137	1.55821
ERAL1	1.68631	1.93251	4.43407	0	0	1.53462	0	2.25207	1.65879	1.94183
C8orf76	1.55826	0	1.54917	1.65906	0	1.83901	2.35311	1.5829	2.0531	0
Marc2	56.8906	131.676	0	172.623	281.374	61.5207	57.0818	0	177.113	41.6467
LOC100506178	43.8668	188.912	0	184.824	0	21.3552	77.1154	0	20.2357	25.9264
Sept8	3.08122	0	3.71544	4.37081	3.55528	2.65774	4.88661	0	2.68359	3.00714
CLEC4M	0	870.194	0	86.9011	81.2737	38.8828	1008.98	0	345.958	591.582
SDC1	0	179.185	0	184.024	155.819	372.908	0	175.263	70.933	83.8213
NPHS1	0	167.94	0	52.8909	51.4242	49.4647	49.4488	0	112.457	86.0579
LRRC55	0	112.632	0	58.4812	190.556	0	218.701	45.7751	78.1128	229.234
ADRA2A	0	112.552	0	134.574	468.654	95.7074	171.774	0	485.422	69.3439
TFPI2	0	108.718	0	6542.29	133.174	115.875	61.5345	0	146.939	163.557
SHISA8	0	102.975	0	87.0385	11.5133	27.7804	24.826	0	66.2312	31.6679
DSP	0	101.328	0	39.12	165.326	42.4634	43.9572	0	54.8718	66.5134
CLU	0	81.2324	0	35.0264	32.9771	54.6533	26.3392	0	188.027	31.2894
DOC2B	0	64.5506	0	120.534	67.6944	42.5	77.7814	0	75.452	71.4474
CPNE5	0	58.117	0	20.128	5.87727	39.3507	6.4199	0	3.90407	8.96003
CHST4	0	56.7458	235.65	83.5374	0	44.6907	110.457	0	76.8536	191.836
COL4A3	0	36.8611	-17.0156	36.5608	31.6905	13.8268	77.5303	0	10.8522	12.5697
PARM1	0	27.2183	0	31.6936	17.294	30.1884	0	61.5925	16.1371	44.4986
CH25H	0	25.7899	0	94.6793	38.9064	25.3028	59.2216	0	70.9444	67.5835
TSPAN13	0	24.7492	0	21.9326	22.8208	14.8069	11.2033	0	27.7659	9.32788
RGS5	0	20.6843	0	23.6394	7.13543	8.80587	8.07533	0	16.0571	5.60509
C1orf115	0	17.3401	0	10.5967	17.1998	4.5299	13.8103	0	10.5903	8.61261
FZD4	0	16.8361	0	36.1001	23.1059	17.6514	11.8926	0	18.2475	11.5246
CD200	0	12.4684	0	24.3794	17.7125	16.3344	0	21.7409	23.5062	10.0448
SDK1	0	11.9182	0	21.686	53.0202	11.0723	11.048	0	15.7397	10.6161
HVCN1	0	11.0736	11.7191	4.72931	0	3.88303	0	5.04541	4.47585	3.83177
ADM2	0	5.50582	7.05598	4.95518	0	3.69165	8.24724	-3.95334	4.76913	5.30687
TP73	0	4.9402	0	3.3429	8.88335	9.43398	0	151.74	7.11264	52.6746
ALDH4A1	0	4.46037	-2.88758	2.85358	4.72407	2.54695	2.3747	0	4.44276	4.01799
DNAJB5	0	3.33158	0	6.31044	8.7096	4.4028	0	7.74631	8.7446	5.04539
ABHD6	0	3.00232	4.07335	0	3.83489	3.1106	0	3.30298	4.24848	2.85552
CD24	0	119.336	0	99.2798	21.9341	32.2359	48.2253	0	123.695	76.3955
IL17REL	0	96.5554	0	121.293	112.585	119.435	65.774	0	125.516	145.688
ZNF788	0	6.11084	0	10.8794	10.7119	14.2853	0	22.9514	7.43521	11.0841
CHSY3	0	0	182.966	42.0356	41.2519	36.4294	0	436.424	28.9139	42.3622
PARD3	0	0	8.85149	12.7262	10.773	9.49062	22.782	54.1015	8.96438	0
HM13	0	0	2.92091	2.05275	1.67128	3.26194	0	1.54628	2.08671	1.68019
FKBP1A	0	0	3.52401	4.50611	3.57669	3.12749	3.07816	0	5.83434	3.66687
TBL2	0	0	2.90242	2.57013	2.6446	2.69882	2.51127	2.89098	2.76549	0
PPIB	0	0	2.44744	1.97928	1.80876	2.66615	1.97652	1.90875	2.52345	0
HPRT1	0	0	3.14396	1.90057	2.24167	2.01142	0	3.34161	2.64285	2.0591
SEC13	0	1.56264	2.32791	0	0	2.00594	1.61135	2.78028	1.55532	0
TM9SF1	0	0	0	1.65301	1.52443	1.58143	1.7085	0	1.93174	1.71192
TOM1L1	0	1.83274	0	0	1.84469	1.60154	2.16144	0	1.52908	1.68615
AUNIP	0	0	1.59379	0	1.70652	1.58529	0	2.67421	1.81451	1.609
SHISA3	62.6672	203.69	0	0	0	154.012	110.808	0	220.122	144.194
WNT10A	21.4814	4.59841	0	0	0	4.2361	6.36465	150.855	0	8.20213
CDT1	10.2537	0	53.3618	0	0	0	7.65055	27.2041	7.73716	13.5477
H2AFX	8.43209	0	17.945	0	0	2.62393	0	16.5909	4.72432	5.25672
CCDC34	5.78109	0	13.5795	0	0	3.08762	0	25.6943	5.27365	4.47594
SMC2	5.40137	0	2.70304	0	0	2.94698	0	11.3849	3.53102	4.88998
SLC35F2	5.29717	0	3.61483	0	0	3.09445	0	3.30414	2.84622	4.71406
CEBPA	4.78287	0	0	6.27894	0	6.26402	0	6.70302	17.505	21.5671
MCM6	4.28828	0	2.45996	0	0	2.44503	0	5.55542	2.86987	4.07263
RFC3	4.18766	0	9.218	0	0	4.94484	0	9.45616	2.76281	8.1759
CENPN	4.09413	0	11.4377	0	0	3.56363	0	12.9246	2.9087	3.60588
SLC25A10	3.31856	0	13.8039	0	0	2.42354	0	5.87546	3.56536	2.79804
TIPIN	3.24107	0	3.49568	0	0	2.14547	0	2.88913	2.30431	2.68515
MRPL15	3.11592	0	5.61043	0	0	3	3.40248	3.27175	3.46187	0
NUP62	2.97255	0	5.37242	0	0	0	2.83301	2.90366	2.94942	3.29423
NSDHL	2.94705	0	5.18997	0	0	1.93796	0	5.61453	2.50271	2.29543
COX5A	2.4284	0	3.12441	0	0	2.08577	0	2.21238	2.28199	2.01935
RAN	2.42028	0	5.22726	0	0	2.05464	0	2.82371	2.50488	2.25748
POLD2	2.37886	0	18.5667	0	0	0	2.37867	2.73322	2.52526	1.99012
TMEM97	2.34643	0	5.07527	0	0	1.52786	0	3.74886	1.84002	1.68808
MRPL39	2.29351	0	5.42622	0	0	2.3274	0	3.24074	2.04726	3.41594
GPSM2	2.20831	0	1.77643	0	0	2.9179	2.04141	1.76107	0	1.94314
CDC123	2.07758	0	2.86721	0	0	1.89263	0	2.32901	2.47839	1.99227
CDK2AP2	2.04362	0	3.78544	0	0	0	5.57292	4.68617	2.28102	4.08531
CPSF3	1.98527	0	2.04906	0	0	1.78125	0	2.10733	1.79019	2.08287
HDGF	1.87215	0	4.153	0	0	1.77175	0	3.49359	2.41853	1.93771
CCT6A	1.79729	0	4.11187	0	0	1.87959	0	1.65071	2.38678	2.20048
IFRD2	1.73736	0	5.9467	0	0	0	1.83834	3.09523	1.59789	1.59482
UQCRC1	1.70061	0	4.12269	0	0	1.5827	0	3.40602	2.26668	1.85584
PSMD8	1.64851	0	2.8536	0	0	1.5439	0	3.52831	2.26452	1.71906
RANGAP1	1.61073	0	5.36733	0	0	1.51407	0	2.21851	2.06219	2.16445
DLD	1.59826	0	0	0	2.02918	1.93378	0	1.50831	2.38822	1.76417
ERCC2	1.55928	0	7.0872	0	0	0	1.8178	1.62501	1.50349	2.08286
CCL21	0	2146.25	0	0	342.391	350.541	802.511	0	1913.47	873.337
LPL	0	293.577	0	72.428	0	102.382	42.8678	0	61.9653	87.3651
SNAP91	0	175.543	0	0	82.9842	127.308	65.0897	0	282.162	56.2273
FAM216B	0	92.845	0	73.643	0	281.808	106.747	0	580.266	88.6661
SPIC	0	78.6392	0	0	700.756	132.87	0	27.8631	105.213	214.096
NMNAT2	0	75.3349	0	219.286	0	67.9299	75.3116	0	69.1682	106.344
ADRA1B	0	42.11	0	0	129.087	15.45	62.4861	0	78.1128	25.9511
MMP15	0	8.69914	0	13.1204	0	6.37329	11.2093	0	13.9261	8.87761
ABTB2	0	7.0935	0	10.6909	0	5.15625	13.1736	0	10.173	5.7614
GHRL	0	5.46554	0	2.89683	0	3.31744	2.48041	0	5.02345	2.89231
DSN1	0	2.9455	2.85604	0	0	2.37979	0	3.31387	2.0358	2.28374
RNF122	0	2.53058	0	2.26007	0	2.31256	0	2.05878	1.97169	2.78177
SIRT6	0	2.51115	6.21223	0	0	0	2.47046	1.87228	2.20578	1.95973
INO80C	0	2.21673	9.41247	0	0	1.96935	0	2.31767	2.01952	2.03033
LOC101927402	0	13.1761	7.96229	0	0	13.7622	0	7.24581	6.38417	10.2354
IL33	0	0	0	322.31	197.767	341.503	0	101.574	528.675	247.577
NRXN3	0	0	0	173.278	98.3517	63.6539	0	55.7262	84.4893	467.119
GJC1	0	0	67.2774	71.5945	0	58.0022	66.5863	138.053	46.5391	0
PCDH17	0	0	0	176.324	1233.25	50.1108	65.2152	95.8682	164.584	0
ARHGAP42	0	0	0	25.175	38.3583	32.7061	0	19.3401	26.9576	18.4397
TYRO3	0	0	0	55.774	69.1807	19.1408	95.6413	0	37.0304	38.9419
CDH3	0	0	0	34.5818	158.881	12.4199	33.7201	0	42.5385	31.8718
CNTLN	0	0	0	7.70149	9.21713	7.46805	0	14.0776	7.72575	8.07256
ENTPD1	0	0	4.33096	2.50217	0	5.90288	0	6.21318	2.0099	8.03303
FICD	0	0	0	2.82816	2.6247	3.79374	3.20622	2.24151	2.90029	0
HDLBP	0	0	1.95476	2.13717	0	3.50139	2.97042	0	2.27943	2.20038
TBC1D16	0	0	0	6.71742	3.71759	2.5167	5.16514	0	4.41021	2.7063
GMPPA	0	0	2.52891	2.07838	0	2.47664	2.28216	1.89258	1.83733	0
TALDO1	0	0	3.03048	0	2.10347	2.4331	0	2.37791	3.42977	1.87942
HAT1	0	0	2.53775	0	2.11215	1.97736	0	2.66557	1.81114	2.05946
UBALD1	0	0	6.57315	0	1.64699	0	3.41563	1.97249	1.58279	1.58133
KPNB1	1.8546	0	0	0	0	1.59098	0	2.25572	1.73564	1.64364
COMMD3	0	0	0	0	1.6631	1.7107	0	1.57669	1.71173	1.71507
CASP3	5.4856	0	0	0	0	4.9004	0	5.68478	3.337	2.83461
CTSA	4.25858	0	0	0	0	2.47372	3.24929	0	2.50729	2.9518
TNFSF11	0	117.807	0	0	0	44.5149	50.5025	0	112.838	142.771
ZNF462	0	0	0	0	13.3146	11.1891	13.7067	17.5143	0	22.476
C4BPA	0	0	0	0	14.6179	8.64494	62.6434	0	13.8259	176.064
SRPRB	0	0	2.68912	0	0	2.74298	2.95194	2.77343	1.83532	0
CLPTM1L	0	0	2.6299	0	0	2.7072	0	2.75776	1.79818	1.99003
SEC61A1	0	0	0	1.69763	0	2.41318	2.77475	2.08086	1.64069	0
ALG2	0	0	0	2.39858	0	2.33454	2.61071	2.18707	2.57924	0
GOT1	0	0	4.47032	0	0	2.05856	0	3.48483	2.03216	2.56139
ADO	0	0	2.73131	0	0	1.8946	0	2.66852	2.56148	2.21581
CNIH4	0	0	3.49581	0	0	1.52591	0	2.61957	1.59793	3.85065
GCAT	0	0	5.95932	0	0	0	4.98298	20.046	4.93849	7.33086
PTPN7	0	0	4.0604	0	0	0	2.23376	4.04331	1.78506	3.44142
ZG16B	0	0	0	0	0	7.89319	15.4269	0	12.3843	9.96632
TANK	0	0	0	0	0	1.76577	0	2.50848	2.29908	2.03392
CADM1	26.4508	0	-7.40235	5.00383	0	16.4428	0	106.987	7.16205	49.4525
IL21R	3.16978	0	2.60507	0	0	2.5851	-3.03838	3.40107	2.9846	3.42
GP1BA	0	3.82944	-7.20702	4.77216	0	4.89987	4.19464	-7.68673	4.303	7.81645
CSRP1	2.37232	2.67167	1.56628	3.69112	3.30284	1.97892	0	0	2.25719	1.70382
NAGK	2.35916	2.521	1.52215	3.16959	2.98882	3.06503	0	0	3.1549	1.79333
PRKCDBP	604.314	100.647	76.5751	315.819	131.298	47.1102	0	0	189.622	62.2353
KCNJ5	503.292	77.411	128.752	309.469	403.894	385.896	0	198.349	142.003	0
CCL8	442.862	56.221	257.015	642.087	208.255	606.746	0	87.0933	115.892	0
ILDR1	168.571	71.9421	47.2846	37.1261	50.287	165.634	0	0	38.5028	26.9586
PLAU	162.98	41.5381	52.0086	239.777	153.621	124.686	0	9.82035	149.599	0
HTRA4	157.851	11.9518	14.418	68.5404	122.113	163.837	0	53.1822	56.6107	0
CA12	144.57	193.844	106.367	2501.66	584.455	607.632	0	174.406	773.919	0
BHLHE22	135.596	72.3977	41.119	252.693	118.535	85.2079	0	0	273.591	508.767
BATF2	125.498	34.105	30.8568	79.3198	186.562	87.8916	0	0	144.747	32.5463
ITGBL1	123.95	49.0528	19.5661	286.927	61.7473	46.1712	0	63.7247	80.0667	0
SERPINE1	99.8128	52.9917	57.1245	288.891	362.71	331.127	0	85.9917	208.861	0
ACSM5	91.9533	69.5069	16.4026	153.784	36.8819	82.1939	0	37.8142	95.6483	0
SEC16B	91.4128	29.6944	45.1209	59.8992	41.3739	21.7023	0	86.7809	0	23.416
ADH1B	82.8993	1498.53	37.5407	1928.02	1536.24	0	242.61	0	177.865	790.155
FAM20A	76.1569	23.0321	20.1805	176.278	69.5612	57.1676	0	20.0341	42.5823	0
RGL3	61.449	111.672	23.2927	106.115	362.257	0	46.2156	0	20.3739	56.8135
CDR2L	46.3344	27.8397	37.8758	91.9632	67.9184	29.6149	0	28.1671	82.3294	0
FAM110D	45.5858	63.1716	29.4311	131.901	51.8051	0	72.1974	0	114.414	45.8582
TMEM119	44.3941	44.5075	8.10022	79.394	40.4569	40.8676	0	0	85.0444	18.4261
PLEKHH3	44.3459	10.3238	106.876	17.7577	16.1102	8.30602	0	10.7531	8.14169	0
EPB41L1	42.2321	31.3598	11.028	48.8548	21.6639	19.7028	0	55.0343	25.7575	0
TRPM4	37.1571	40.2401	18.9429	91.8622	61.8098	34.66	29.5496	0	26.5572	0
CTSL	34.2916	13.0672	24.0783	30.0196	38.312	50.633	0	30.6913	22.2274	0
GPR161	33.6935	8.15369	6.53914	27.1191	19.1452	13.82	0	0	18.0728	9.29501
PRAME	29.7496	48.7056	2608.02	433.194	36.8819	92.0819	0	0	161.008	51.9021
SPRED1	28.2597	8.4439	8.33993	36.7486	25.2948	41.1884	0	0	26.8921	17.8214
DGAT2	23.9084	37.3621	13.4505	15.9419	8.85186	14.684	0	0	18.4924	10.8997
SLC2A5	23.4929	60.8137	12.4856	83.6968	36.1937	99.7006	0	13.3671	42.0423	0
COL6A1	20.5299	20.2992	28.7064	91.3748	47.1782	22.16	0	0	19.4737	22.4673
PDGFA	19.5478	21.7928	695.755	45.7733	131.385	30.1617	0	0	35.5543	17.2684
GEM	17.3883	22.6231	9.95053	40.6544	27.888	28.7747	0	10.3193	33.1449	0
FGFR1	15.3778	3.35165	3.4127	5.72534	7.27873	4.19135	0	0	6.05693	11.7529
RASSF4	15.1971	10.8851	5.53375	18.1598	13.0767	22.6152	0	0	21.7645	5.88816
CCDC150	15.0455	6.35559	20.482	6.67494	10.0867	9.572	0	22.3827	0	8.309
PTGR1	14.3681	19.6538	7.14077	38.0372	35.8318	17.5561	0	0	50.1089	18.8293
UGGT2	10.659	14.5023	27.8474	24.9528	24.6257	28.3445	0	50.166	15.0511	0
IFIT3	9.79652	6.35415	16.2225	2.96507	14.2177	5.5893	5.39627	0	3.07111	0
AIM2	8.42813	13.9972	4.37505	6.49699	11.593	15.2794	0	0	11.3387	9.24473
ICAM1	7.70086	5.32636	6.88914	16.4679	13.1984	10.6788	0	0	12.0623	7.1519
NXN	7.62751	10.2546	9.43561	33.9855	9.01211	0	6.23562	0	13.6305	7.5513
IFITM3	7.23453	7.00328	6.01139	20.7963	25.5705	7.9658	6.50724	0	16.1483	0
PODXL	6.87718	9.36776	4.35729	23.2045	11.7366	10.0283	11.6485	0	9.50034	0
IL7	6.33641	4.4499	4.53275	6.76622	6.46234	4.53865	0	0	10.5583	9.19158
FTL	6.29775	2.30664	2.07592	6.46071	5.82919	4.90936	0	2.8123	6.06404	0
LOXL2	6.20955	3.867	8.11088	10.9448	7.54838	9.01366	0	2.43459	6.87026	0
CD63	6.08235	4.30515	3.87712	9.08148	6.36043	6.61325	0	3.60913	9.29482	0
LAMB3	5.90798	9.90204	10.8082	86.2538	7.37441	5.93121	0	0	12.7878	4.1046
NRSN2	5.76695	9.64207	3.9051	11.5241	11.1986	7.42055	0	0	13.036	3.80551
BLVRA	5.68954	2.49866	2.83605	4.70582	4.45684	3.66977	0	0	7.24565	2.67082
UBTD1	5.35402	3.77681	6.54801	6.23694	4.97821	3.78151	0	0	11.1107	2.75978
ESAM	5.24877	9.13134	3.41072	15.9387	7.88215	7.23912	8.03052	0	10.147	0
EFEMP2	5.13021	6.48571	3.45929	13.5509	8.63655	3.64429	4.37127	0	11.8234	0
AGRN	4.68342	4.44616	15.9086	10.7644	8.0073	4.37235	0	4.47244	3.66601	0
SFT2D1	4.33607	2.80231	3.63088	2.60321	2.80291	3.11536	0	2.13737	2.45667	0
ATF5	4.17537	4.29385	24.0236	12.6385	3.20146	4.58773	0	0	7.91116	4.8874
AP1S1	3.77277	3.15222	11.5492	2.6749	2.88684	2.89159	0	0	4.84136	4.61923
SLC25A19	3.73279	3.83982	5.03532	3.19317	2.06975	3.32376	0	2.1432	3.01264	0
PLA2G15	3.71074	2.54147	2.35138	3.14005	3.93852	2.60778	0	3.18796	2.29042	0
PEA15	3.57777	4.12007	3.11837	5.74397	5.26259	4.62334	0	0	10.0693	3.18234
SWAP70	3.52504	11.1268	2.48425	8.17413	6.83196	7.54129	0	0	5.29086	5.02717
THSD1	3.13598	7.89403	3.09619	8.35227	4.72414	3.81627	7.16124	0	5.88928	0
LGALS9	3.04086	5.10538	3.64786	4.04748	4.65984	4.92443	0	0	4.98644	3.24305
OAF	3.01859	4.83746	5.1127	13.2078	19.3275	6.4813	4.11085	0	11.5218	0
AIFM2	2.97713	2.57558	5.00729	2.49082	2.09276	3.46459	0	5.95516	3.05135	0
POMP	2.93123	2.97712	10.6106	2.60665	3.19292	3.90156	0	2.61354	3.94593	0
AKT1S1	2.51453	2.56932	6.69119	4.63975	1.75017	1.97002	3.49861	0	2.14215	0
PLPP1	2.48137	3.42172	1.64548	3.01484	3.19246	1.85473	2.11126	0	4.60106	0
RRBP1	2.29573	2.79869	2.04645	4.33389	3.99374	5.58065	3.0876	0	2.54367	0
TSPAN3	2.29096	2.55568	1.84139	2.51698	2.29647	2.63148	3.52931	0	1.6446	0
CYB5R3	2.20281	2.31868	4.03118	2.93536	2.42113	0	2.57122	2.26296	3.18961	0
TOR3A	2.17945	2.69946	1.59812	2.42721	2.31151	4.24465	0	0	4.08213	3.06134
COLGALT1	2.17032	2.16121	3.2848	3.47138	2.65884	2.52141	2.74627	0	2.66258	0
GALE	2.07945	2.00919	6.02786	2.13097	3.31604	2.50614	0	2.86305	2.64252	0
VKORC1	2.03348	2.27186	5.11359	2.87109	2.2724	2.1039	0	2.55777	3.10529	0
ST3GAL2	1.92574	2.07705	3.59831	2.42765	2.23539	1.95489	0	3.12155	3.34003	0
SBNO2	1.90528	2.14831	2.43958	2.74265	3.51211	1.80717	2.83126	0	2.81304	0
AP2S1	1.83183	2.04436	3.26183	1.90635	2.08174	1.69483	0	2.05884	2.90372	0
CCL13	156.862	93.3523	132.861	8789.51	92.2047	993.125	0	0	111.59	1051.02
LOC100506688	48.331	29.7183	19.5416	70.9628	131.209	38.6539	51.6972	0	34.8187	0
DBF4B	4.24569	4.17273	9.7537	3.53765	3.63901	3.87415	0	8.94178	0	4.68663
IFI6	4.21109	2.72833	8.01337	2.93571	8.55951	2.2765	2.39972	0	2.30559	0
CCDC102B	4.01155	4.37774	2.63058	5.23498	5.53079	7.43571	2.60724	0	9.13415	0
EPHX1	1.69021	2.5564	0	3.6737	1.82384	0	2.14344	0	2.22963	1.68616
NPY1R	560.005	446.67	0	590.898	803.639	70.9879	0	0	324.064	186.308
SULT1C2	140.635	126.837	0	565.318	421.068	1885.52	0	216.934	95.6483	0
CHRDL1	124.687	170.925	0	828.893	567.75	27.7218	0	0	211.795	81.5135
HOXC8	83.1093	64.8779	17.8857	163.18	0	61.8741	0	0	105.877	55.7374
HEPH	76.1831	54.784	0	171.021	225.625	74.5131	0	23.784	141.179	0
NPY5R	73.0218	57.8379	0	49.8173	79.9107	20.394	0	0	35.071	32.4388
CYP26B1	68.3823	60.0838	0	349.657	580.514	98.1622	39.9484	0	154.338	0
SGIP1	61.4709	19.9182	0	143.216	33.8703	17.0261	0	11.6517	47.213	0
INMT	42.405	30.5749	0	61.3114	35.8669	0	10.2836	7.5036	12.0205	0
EVA1A	37.5995	0	22.2735	74.931	157.999	33.5678	102.697	0	55.6641	0
PRRX2	36.9079	72.6989	63.7955	252.726	0	47.6505	0	0	300.218	42.793
MYO7A	36.3267	15.2173	0	40.9908	41.028	10.1584	0	0	49.2682	13.3135
IRF4	32.945	4.41702	0	8.7766	4.71851	12.0188	0	45.9279	0	13.0581
ACTG2	32.3275	315.553	0	891.486	106.54	21.6687	34.2332	0	187.374	0
RASSF8	30.7923	0	13.3533	40.8883	30.2792	14.5465	0	50.4855	21.0654	0
LHFPL2	28.1556	10.3745	0	20.8574	17.0486	43.2865	0	14.0249	14.0775	0
PKD2L1	22.9404	0	5.10149	12.8606	24.3322	8.56199	0	13.5053	7.21169	0
FILIP1L	21.4429	16.7373	0	39.7571	66.8412	39.3694	0	0	43.032	14.1605
CTTN	20.7564	26.4453	0	54.575	47.2104	28.6419	0	55.4796	30.1998	0
STEAP3	20.6723	0	29.0247	38.7517	11.6172	24.7608	0	12.3706	8.56968	0
HECW2	16.0815	17.5814	0	29.031	82.5392	24.2773	0	0	38.6153	142.82
CLMP	15.156	13.0138	0	34.9416	15.1975	14.617	0	0	27.8188	7.79723
CD74	14.6778	7.57863	4.69429	6.24196	0	6.48683	0	6.91009	6.43375	0
CTSZ	14.5414	0	9.34506	14.8901	8.47211	14.6291	0	6.70424	11.708	0
HS3ST3A1	14.0864	8.42616	0	8.62072	34.2818	20.8617	0	0	88.2003	10.2012
TIMP2	14.0213	7.48308	0	24.4906	16.2354	8.64857	0	0	11.3339	9.15149
WWTR1	13.2692	9.23676	0	31.0121	32.4827	12.7005	0	0	20.9308	11.9117
MGLL	13.1939	8.54176	0	14.0078	11.2497	17.4787	18.7088	0	9.80844	0
FAM20C	12.6134	0	7.18754	20.0924	11.8139	13.5877	0	13.1581	11.2543	0
HSD17B14	12.4205	7.027	8.48947	10.0262	0	8.24419	0	10.8085	17.9541	0
TIMP1	12.2639	0	5.41594	19.4337	11.4408	13.4216	0	5.69091	16.0588	0
LPIN3	11.5266	15.9371	0	29.1471	15.0398	11.3404	20.7545	0	7.80075	0
PTGER3	9.68806	12.2814	0	40.4404	10.3426	13.3498	0	0	23.0151	175.124
ADAM9	9.65792	0	3.45171	8.96161	17.8353	11.3011	0	6.24863	11.23	0
ACP5	9.3493	5.44379	0	4.19449	3.07525	7.09713	0	0	12.0419	2.8786
SMCO4	9.333	0	12.354	13.2881	18.0419	11.0018	0	0	26.7784	23.1783
GAS6	9.22536	15.7319	0	26.4823	8.19097	12.4763	0	0	10.4495	5.93998
ZCCHC24	9.07495	7.17827	0	19.7347	9.33445	5.63579	0	0	12.273	5.04956
SRC	8.7571	6.50081	0	8.02381	10.3068	11.15	0	0	21.2214	4.70488
KIF24	8.50311	4.6031	13.04	0	5.86695	6.80057	0	20.6493	0	9.0819
CERCAM	8.39642	0	24.6521	22.0031	8.32814	9.62033	0	24.1695	16.1416	0
TBC1D30	8.17009	0	29.3288	4.8632	14.429	8.77958	0	0	7.48394	51.8225
CTSH	8.13492	12.8256	0	12.8332	7.27198	15.5619	0	0	27.85	7.31949
SCARF1	8.0969	8.92303	0	27.5653	28.0335	15.0867	67.6384	0	15.2929	0
HLA-DMA	7.83836	7.08663	2.7435	5.35393	0	5.25005	0	12.0662	5.10914	0
MOCS1	7.37107	12.6098	0	23.7757	11.0665	8.63804	6.77051	0	24.3547	0
HAVCR2	7.13048	0	2.86111	7.22855	6.05376	11.0659	0	20.3561	6.20111	0
CTSD	7.09494	0	4.42091	3.09721	4.9493	6.79358	0	3.21792	7.08138	0
CD22	7.0692	182.31	53.8653	49.3726	0	19.9201	20.535	0	0	18.2832
LCA5	6.75692	7.26982	0	14.8019	13.7766	8.94614	0	11.4072	12.4169	0
RNASE4	6.54241	12.0736	0	15.08	4.59398	5.61531	0	0	9.84464	4.8912
OSBPL1A	6.13318	3.99042	0	10.3729	10.0022	5.06393	0	0	7.03365	19.3798
ZNF532	5.81648	5.04139	0	7.7681	5.5528	6.97273	10.4902	0	4.21046	0
GNA11	5.00662	5.75532	0	10.6422	11.7644	3.88804	0	5.92815	9.18609	0
ALDH7A1	4.61216	8.71232	0	11.4025	7.97605	9.00864	0	0	11.6544	5.38767
ATP6V0A1	4.05208	4.7679	0	6.74876	5.74328	5.85172	0	5.55564	0	3.4845
TRIM16	3.98004	2.27928	0	3.01936	2.62461	2.31747	0	0	4.11085	4.62781
SEC11C	3.96385	2.42986	1.60344	2.35113	0	4.77049	0	0	1.94685	2.33572
PIK3R6	3.92828	6.06459	0	6.2455	7.10968	6.94174	6.38686	0	2.89863	0
NUBP1	3.84641	2.62959	3.07493	0	1.78954	1.72837	0	4.38068	2.43764	0
SLC31A1	3.83872	0	2.22844	3.49798	3.88314	6.81484	0	3.67707	2.7641	0
PSEN2	3.82115	4.51841	0	6.51594	4.63522	8.54518	0	9.39947	6.69371	0
PGD	3.79214	0	5.13803	2.68239	2.85367	4.81026	0	2.2314	4.01932	0
RNF135	3.76132	3.04411	-2.83523	4.34197	4.10392	0	3.02499	0	2.62619	3.47265
LAMA5	3.74225	9.55842	0	11.5697	10.5074	6.45624	7.83878	0	0	5.61847
PMEPA1	3.72814	10.9377	0	12.2454	4.34404	3.36988	5.58797	0	13.1711	0
G6PC3	3.68545	0	5.70413	3.00689	2.31888	2.62114	0	4.76348	3.53052	0
KMO	3.67654	6.13323	0	7.06999	4.37877	4.89354	0	0	3.48938	2.6907
ENO1	3.55021	0	5.4794	2.3111	2.02035	2.29884	0	4.4333	3.08698	0
INPP1	3.47304	2.75015	-3.50852	2.8549	6.86469	3.05659	0	16.6927	2.91869	0
GEN1	3.38868	4.01087	1.93233	0	2.82637	4.52218	0	4.07416	0	2.73397
PARVB	3.34484	0	9.03942	3.52756	2.91992	2.85881	0	0	3.79078	3.86103
FAM213A	3.22212	3.90041	0	4.382	3.39688	4.83674	2.14596	0	5.06463	0
IKBIP	3.10685	0	4.15627	4.26987	5.62301	5.93367	0	6.36965	5.49388	0
GPR137	3.09857	2.41424	6.97228	2.53485	0	1.68106	0	3.02512	3.46794	0
PAPSS2	3.01101	3.25432	0	13.93	7.62523	10.2367	0	0	9.35147	5.8664
BST2	3.00546	3.41264	7.7082	0	5.28047	3.44448	0	2.73991	3.22088	0
CYB5A	2.87239	1.9492	0	3.17211	3.59613	2.29301	0	0	2.53807	2.22041
PPP1R14B	2.85183	3.01233	15.193	2.67002	0	0	4.18831	4.43574	4.61312	0
AARS	2.81785	2.56425	13.5861	0	3.00919	4.33292	0	7.81633	0	4.05478
FUCA2	2.80935	2.59967	0	4.89116	3.60275	4.91109	0	0	4.63399	2.41956
CHMP5	2.60825	0	2.52323	2.42286	2.79865	2.59772	0	1.77956	3.06462	0
ATP5G1	2.59602	2.53158	8.48389	2.22342	0	2.15712	0	3.22081	2.55706	0
SHMT2	2.55511	2.731	6.66625	0	2.30439	3.03432	0	7.38076	2.72682	0
MPDU1	2.52127	0	2.83875	1.98949	2.39064	2.20696	0	0	3.15461	2.11007
KDELR2	2.46867	0	3.30735	4.11487	3.32662	4.64211	0	4.36592	4.246	0
GTF3C6	2.4503	2.46976	8.624	0	2.69619	2.42894	0	2.97663	3.11784	0
TMEM70	2.4484	0	2.97349	2.54433	2.69421	3.43327	0	2.10937	3.28763	0
COX17	2.44061	2.29612	5.72374	0	2.21608	2.07525	0	4.30955	2.77597	0
CBS	2.43406	16.2352	0	1.94937	30.7349	-1.79792	18.2251	1.7912	12.7531	0
PSME2	2.43167	0	4.65704	2.00622	2.13472	2.88439	0	2.14902	3.15862	0
CALM2	2.42113	0	3.28254	2.56042	3.03525	2.26247	0	1.85425	2.57198	0
TMEM165	2.27981	0	2.35987	3.3617	4.12794	3.63792	0	3.57955	3.33693	0
TIMM23	2.27028	2.50766	4.88297	0	2.14669	2.91435	0	2.69953	3.00963	0
SLC38A7	2.24934	0	1.74666	3.12389	3.4871	1.97575	0	1.74617	1.98111	0
RHEB	2.24132	0	3.596	2.21789	2.29708	2.17054	-2.05283	2.90005	2.89673	0
MTX2	2.19377	0	5.03606	1.84609	2.31446	2.14882	0	1.94207	1.99946	0
ERH	2.18223	2.3853	5.85812	2.12883	0	2.18896	0	2.84292	2.88829	0
COPS7A	2.16853	0	3.85049	2.3566	2.14212	1.8769	0	1.84376	2.99102	0
POLA2	2.10011	2.16341	4.28426	0	2.07151	2.20313	0	5.05114	0	2.45351
COQ2	2.06946	0	2.35527	2.37353	2.83087	3.10003	0	1.67331	3.68957	0
SNX5	2.06533	2.12227	2.71876	0	2.47262	2.62934	0	0	1.87059	2.20702
NADK	2.05445	0	3.71233	2.44259	2.79206	2.44924	0	2.58417	3.06945	0
TMEM208	2.02439	0	8.12378	2.4103	2.2469	2.67992	0	3.49093	2.9513	0
RBX1	1.95006	3.14188	8.01605	0	2.06637	2.21463	0	2.9778	2.1936	0
GUCD1	1.93416	2.05081	3.41357	1.69789	0	1.63909	0	3.18105	2.23665	0
DERA	1.83049	0	2.08975	1.91441	1.88444	1.84535	0	1.81058	1.72634	0
ARF4	1.57943	0	1.69226	2.66917	2.19972	2.99298	0	2.1732	2.39173	0
C6orf223	684.241	49.7203	367.419	58.4812	0	12.978	0	63.6871	23.9121	0
TDRD10	63.5351	117.599	0	259.506	182.915	46.9422	46.8926	0	0	54.191
PRTFDC1	3.13202	6.97713	0	7.91698	5.22776	5.70314	0	0	8.71141	5.00887
RGS13	0	1017.81	58.632	67.9156	30.8389	794.878	0	0	27.9918	1482.31
TBX2	0	137.588	109.555	434.875	410.565	120.847	107.9	0	148.166	0
A4GALT	0	100.218	21.6415	111.453	107.751	31.6835	0	0	131.606	36.6853
SPIB	0	55.3204	18.8249	42.143	16.6526	18.8388	20.5064	0	37.488	0
SSTR2	0	33.1776	26.2091	85.2412	251.007	49.5567	0	0	57.5481	46.0735
STEAP1	0	30.704	10.4859	281.548	196.482	22.6509	0	18.6605	119.574	0
USHBP1	0	24.4902	8.37963	28.0889	16.3055	8.66201	15.5178	0	11.2763	0
MARCO	0	23.43	10.2537	27.5314	88.3807	62.1987	28.0078	60.3926	0	0
SH2B2	0	23.261	32.2262	8.17455	6.25328	10.8172	0	47.4476	9.16078	0
HLX	0	17.3946	45.654	29.4502	20.8947	17.9424	0	0	23.6726	11.9923
CLEC3B	0	17.1803	5.62963	16.1354	37.0419	0	8.07114	0	6.65635	8.38004
VWCE	0	16.7122	17.6009	27.2958	9.20376	6.47723	10.0706	0	0	16.19
VEGFA	0	9.95001	20.8274	31.9518	45.3574	28.3081	0	12.7239	46.2871	0
QPRT	0	5.57556	33.9403	6.52865	5.68364	5.68899	0	78.0831	8.96074	0
YJEFN3	0	4.78939	20.7822	2.77772	3.49997	3.06494	7.28747	0	0	5.07494
PRKCD	0	3.62023	2.84027	2.84837	2.98533	4.64898	0	4.70261	4.13399	0
PLCD3	0	3.20459	2.13828	7.09261	3.29118	0	3.11125	7.69081	4.0326	0
CHEK2	0	2.79209	4.26446	2.78467	2.95259	2.86471	0	0	2.00965	3.2746
SIL1	0	2.70429	2.97719	3.11014	2.61637	4.44602	0	2.50238	3.78257	0
MYH11	0	13.1715	0	22.3304	9.08348	0	3.50736	0	3.24317	4.39593
CCDC71	1.86466	1.83673	2.56726	0	0	0	0	2.43111	2.29009	2.06155
PSMC4	1.81582	0	5.23442	0	1.51539	0	0	2.06352	1.85543	2.11485
ATG7	1.5995	0	0	2.31775	1.69041	2.38497	0	4.43952	2.25979	0
HMSD	2.6251	2.2938	0	4.75801	0	2.71513	0	0	4.33661	7.54016
ARPC1A	0	0	1.64735	1.54561	1.67484	0	0	1.51653	3.13993	1.93426
HS3ST2	335.359	0	31.165	127.792	0	175.512	0	250.768	35.071	0
CHRNA6	129.984	0	56.9029	20.3505	0	25.6824	0	0	67.4002	25.7891
B4GALNT1	111.689	0	69.1115	131.151	0	0	0	64.9752	49.82	53.7061
CHIT1	93.8438	0	0	80.0284	357.465	5738.45	0	0	599.246	108.391
GPR85	46.076	0	0	127.616	331.627	239.089	0	43.7963	135.794	0
ETV1	45.7391	0	0	12.4133	37.9916	13.1254	28.6722	0	66.6395	0
DAB2IP	28.5232	0	0	33.2494	24.3286	16.047	0	164.915	16.1562	0
CYP7B1	28.0988	0	0	105.767	323.315	45.5875	0	0	68.3202	39.8815
MECOM	26.3371	0	0	45.1539	81.8094	23.1366	0	14.2129	17.4789	0
FGF2	23.8174	0	0	18.4574	15.2415	12.2763	0	0	12.6759	8.62878
NRP1	23.7213	0	0	86.0612	101.609	44.5844	0	228.665	27.5146	0
IL1R1	19.0224	0	0	51.772	58.5704	21.5279	0	0	31.2326	23.1904
GPR84	17.0245	0	0	72.8204	18.028	25.9937	0	0	44.7007	36.1986
FAM78B	15.4089	0	0	17.0418	17.2332	0	0	137.151	13.5518	28.5542
E2F2	14.3448	0	6.32077	0	7.12728	4.67252	0	12.5138	0	9.35674
CSF2RB	14.1089	0	0	19.2146	13.5543	20.7776	0	0	23.668	9.23715
ALDH1A1	13.7323	0	0	15.2848	22.627	24.9148	0	7.78618	18.6509	0
FAM26F	13.0169	0	0	10.1264	13.8874	16.863	0	0	27.6229	6.55545
HLA-DOA	11.64	7.67644	0	5.94492	0	7.07791	0	4.3725	8.58413	0
SLC41A2	11.1116	0	0	19.2811	10.0277	22.5903	0	45.0931	9.56751	0
PALLD	10.9636	0	0	20.5608	39.0615	9.66529	0	0	9.67684	7.31064
TMEM236	10.7571	0	0	21.5378	16.7071	18.5995	0	0	6.1293	13.1892
PTPN14	10.6138	0	0	20.7139	21.9017	16.5049	0	0	7.50738	13.9812
KCTD3	10.0688	0	0	6.16067	5.15149	4.38188	0	33.6412	4.14556	0
DAPK1	10.0173	0	0	10.9498	10.681	10.0555	0	14.087	8.76923	0
GM2A	9.928	0	0	7.11504	5.05223	16.7169	0	4.09615	10.9745	0
TP63	9.71602	0	27.7577	8.70277	0	20.1861	0	9.03148	5.65163	0
GFRA2	9.63683	0	0	16.6486	11.6556	0	10.47	0	13.8356	18.2188
VDR	9.40539	0	0	30.8583	11.625	15.2651	0	55.7888	12.7794	0
STARD8	9.39376	0	0	16.909	13.3183	14.4839	0	11.5437	9.19254	0
ANKLE1	9.19976	4.26876	4.39534	0	0	5.17401	5.85611	0	0	3.6031
GNB4	8.82826	0	0	7.55745	7.72203	12.8981	0	64.8128	6.84267	0
STIL	8.8204	0	6.44341	0	5.32435	8.25811	0	16.5751	0	8.68872
MARVELD1	8.13641	6.59664	0	13.5288	0	5.26248	8.50637	0	6.95229	0
HLA-DMB	7.85904	9.48288	0	7.24116	0	6.98984	0	6.57363	7.33103	0
RHOBTB3	7.64424	0	0	6.94318	12.0969	6.92503	10.0442	0	3.37713	0
TNFSF13B	7.31403	0	0	7.86319	7.23785	7.45967	6.98895	0	14.4628	0
DNA2	7.15936	0	4.64777	0	3.56873	4.55648	0	7.17049	0	4.70177
C18orf54	7.0673	0	3.76141	0	6.60315	5.22144	0	6.79282	0	12.7357
RMI1	6.22041	0	2.70742	0	3.75433	3.5141	0	7.5164	0	3.84543
NLN	6.21254	0	0	6.29355	6.06598	10.7877	0	3.38244	5.42731	0
PROB1	6.20376	0	37.3588	3.58141	0	4.1583	3.80732	32.9842	0	0
SPSB1	5.7575	0	0	8.12031	6.83251	4.58335	0	10.361	8.92969	0
CSF1	5.69885	0	0	7.26249	8.81919	0	5.58674	0	4.8928	6.60846
VTN	5.49891	8.2525	0	0	11.2117	0	0	3.57052	26.5021	10.9926
CTSC	5.43436	0	0	7.13165	4.20661	4.44954	0	0	5.82525	4.55955
ORC6	5.13027	3.49136	17.1812	0	0	6.70437	0	16.6996	0	4.10228
CTNNA1	5.1226	0	0	6.21222	7.04565	4.59137	0	4.54333	3.67657	0
GPRIN1	5.1221	0	31.8679	0	4.90526	0	5.15258	0	7.36131	7.91537
AFAP1L2	5.0128	0	0	5.91549	41.6248	3.36696	0	0	4.70071	5.23819
ITGAV	4.98068	0	0	7.6938	9.3201	5.62946	0	0	4.8949	2.75307
PXMP2	4.48524	3.13236	10.6791	0	0	0	0	6.81371	4.05727	3.55099
RILP	4.17248	0	0	5.69314	6.14669	4.44939	7.02936	0	8.42576	0
INCENP	4.12876	0	3.91098	0	2.24445	3.28943	0	8.10635	0	4.1149
PARP3	4.08102	0	3.13717	0	2.3857	0	2.68382	3.67467	0	2.30533
SCARB2	3.97017	0	0	5.17263	6.37705	6.52077	0	13.0722	4.38095	0
DNASE2	3.96542	0	2.09865	3.37806	0	3.94556	0	2.49727	4.76713	0
LOC100288637	3.95246	0	3.02247	0	2.66648	3.30607	0	4.52823	0	2.89622
CBX8	3.90301	0	17.1803	0	4.01968	0	0	4.75706	4.67305	7.43661
DPYSL2	3.84341	0	0	5.85125	4.38973	4.25947	0	4.60695	4.70817	0
YWHAG	3.80358	0	3.90587	0	4.01108	4.58182	0	2.97983	4.21751	0
GK	3.66742	0	0	8.09636	5.69523	9.89184	0	0	9.03166	6.15683
ABHD12	3.59212	0	2.95881	3.02864	0	3.08235	0	2.2318	3.8317	0
LXN	3.46978	0	0	5.92999	5.67891	4.69651	0	2.61446	4.658	0
DOK1	3.27264	3.05588	0	3.00677	0	2.5378	0	2.64335	3.08333	0
CDK18	3.24403	0	0	7.05188	5.43417	3.71605	5.69842	0	3.72497	0
XRCC4	3.17688	0	4.0059	0	3.01879	2.89555	0	4.35867	3.87209	0
ATAD3A	3.16334	2.36064	17.5136	0	0	2.23948	0	4.4785	2.33153	0
ASPHD2	3.11858	0	6.54983	0	2.74008	3.70825	0	3.33615	3.1658	0
FDXR	3.07057	0	4.34267	0	5.30106	0	0	5.12497	3.45038	7.0629
AGAP3	3.05266	0	0	3.30339	2.17854	2.38885	0	3.39638	3.22027	0
ACY1	2.82729	0	6.71014	2.66753	0	0	0	10.7829	3.39389	2.86983
CALU	2.81473	0	0	4.73913	3.88692	5.57638	0	2.45309	3.57284	0
DCUN1D3	2.78506	0	0	4.10169	3.06944	3.74583	0	2.75101	2.60566	0
RFC2	2.7356	3.14411	5.99698	0	0	2.24936	0	2.87044	2.92069	0
BAG2	2.6858	0	5.26389	0	2.57861	1.82757	0	3.78739	2.09002	0
DBI	2.65385	3.02758	3.69813	0	0	2.56823	0	3.02584	2.75979	0
PSMG1	2.5597	0	2.90378	0	2.28343	1.78958	0	0	1.84493	2.0733
IFI35	2.55328	0	4.4335	0	2.68301	2.54237	0	2.48379	2.72961	0
ECI1	2.54196	2.73098	7.09394	0	0	0	0	5.42203	2.90979	2.42047
EPN2	2.51295	0	0	3.81822	3.44297	2.35058	0	3.91455	0	2.59158
PSMB3	2.39511	2.64822	3.96903	0	0	2.64556	0	2.84127	2.86599	0
NDUFA8	2.39181	2.54219	5.69432	0	0	2.50512	0	2.54741	2.67105	0
CDC7	2.39115	0	3.02926	0	4.20022	3.16188	0	0	2.12488	3.88228
PUM3	2.38257	0	3.9938	0	1.96318	1.67857	0	1.96129	1.5118	0
CTNS	2.37106	0	0	3.31221	2.27932	1.98069	0	0	2.26822	4.34515
MYO1D	2.35386	0	0	4.08298	3.39762	3.1839	3.32385	2.20832	0	0
POPDC2	2.33675	3.92234	0	2.45801	0	2.97664	2.80354	0	3.97791	0
MRPL51	2.31032	3.68886	7.21605	0	0	2.79157	0	3.53457	3.03167	0
WDR18	2.2965	2.38268	13.8481	0	0	0	2.40781	2.75416	2.70729	0
APIP	2.29622	0	3.43915	1.88049	0	2.3049	0	1.75079	1.91564	0
PDIA4	2.27334	0	2.35111	0	3.11257	5.01975	0	0	2.69899	2.70175
SNRPG	2.25837	2.38419	8.17802	0	0	2.30336	0	2.52395	2.52164	0
RFC4	2.23062	2.05351	5.44203	0	0	1.97592	0	4.64751	0	2.45161
ATP5G3	2.2208	0	2.44466	0	2.36266	1.99444	0	3.09496	2.46339	0
EIF2S2	2.11844	0	4.92112	0	2.65085	2.36427	0	2.64163	2.90834	0
NDUFC2	2.11753	2.38293	3.69618	0	0	1.98918	0	2.8866	2.58002	0
KIF1BP	2.06092	0	0	2.21756	2.46159	2.00708	0	2.88362	0	2.29817
NDUFAB1	2.04806	2.44329	5.09703	0	0	2.59904	0	2.78453	2.37935	0
PARK7	2.03306	2.64485	4.69549	0	0	2.09662	0	2.90469	3.02868	0
PES1	2.00111	2.18061	8.14197	0	0	1.77275	0	1.67562	2.15415	0
FBXL19	1.9076	0	12.843	0	1.73516	0	1.94749	3.17832	1.71835	0
ADRM1	1.86258	0	4.16571	0	1.74597	0	1.98844	2.26229	2.86297	0
PSMD11	1.85583	0	3.07523	0	1.89046	1.8897	0	2.04026	1.8899	0
TCEB1	1.85239	0	4.83303	0	2.15369	2.1156	0	2.29901	2.58058	0
PSMC3IP	1.85177	2.21348	4.49234	0	0	2.31505	0	2.15104	0	1.74994
WDR12	1.8335	0	2.01853	0	2.55021	1.80885	0	1.84203	1.55767	0
RFC5	1.82414	0	5.36382	0	2.00896	2.38389	0	9.42673	0	2.89676
ATP6AP1	1.82275	0	0	1.95075	1.93384	2.31068	0	2.30864	2.29265	0
SQSTM1	1.79076	0	0	2.34536	2.35725	2.28676	0	1.62745	3.41658	0
STARD10	1.70364	2.37097	0	2.31209	0	0	2.54494	0	3.24012	1.84544
GARS	1.70286	0	3.08329	0	1.60817	2.17659	0	2.12317	1.63329	0
TFAP2A-AS1	93.2419	0	254.477	0	255.693	64.8457	0	313.246	0	546.221
LTF	0	342.643	0	333.533	445.525	0	296.978	0	331.849	172.673
STAB2	0	217.549	0	63.2076	588.036	0	123.465	0	73.2695	88.7469
CLEC4G	0	185.666	0	278.892	66.8254	0	204.379	0	36.9112	136.175
RERG	0	145.86	0	392.332	425.957	63.7387	0	0	185.994	156.13
PCOLCE2	0	142.058	42.6468	0	116.793	0	98.9364	0	60.5773	82.1783
SERPINA3	0	133.433	0	309.734	2381.95	67.9799	0	726.431	412.882	0
MUC3A	0	92.1229	0	220.481	153.893	59.1675	113.174	0	0	58.3064
KLHL14	0	87.4082	0	54.6384	14.0579	27.5815	11.1869	0	0	13.1886
INSM1	0	78.7592	0	33.415	82.9771	0	185.769	0	84.539	152.218
TBX1	0	64.1499	0	51.5651	27.2356	0	42.011	0	33.1021	24.3121
ATOH8	0	58.1157	0	52.1837	54.0951	22.735	0	0	67.1545	29.639
ADRA1A	0	57.3305	0	17.3278	414.921	0	26.0359	0	71.7362	60.5524
HOXD4	0	53.9387	0	88.0461	130.703	66.4754	0	0	42.8686	90.6135
MYO7B	0	52.2778	0	15.0068	47.3922	10.302	11.6642	0	7.1418	0
HAGLR	0	52.2191	0	79.5598	162.286	33.3409	0	0	89.663	388.903
BMP2	0	42.2915	0	89.6065	284.666	73.2658	0	0	62.5046	44.0656
TEK	0	42.1588	0	120.613	155.211	32.8112	0	0	49.6012	36.8484
ROBO4	0	40.0113	0	44.2888	153.663	25.9669	0	0	28.2501	32.6011
RHOV	0	24.3259	805.12	0	24.9771	23.1023	0	29.1128	23.3189	0
LRCOL1	0	21.4259	0	10.3945	30.4826	0	11.6616	0	8.67028	6.91882
PNMA2	0	21.2907	0	137.477	51.591	68.0768	0	17.7477	45.1556	0
MET	0	20.6141	0	74.6628	163.148	62.8558	0	0	18.3867	52.4374
BMPER	0	20.1435	0	22.9323	54.9125	0	48.2398	0	18.4603	15.7413
TMEM163	0	19.9161	0	22.4996	13.7689	26.215	0	0	46.0633	9.44599
TMEM178B	0	17.7171	0	24.7828	22.3602	23.3795	0	0	21.9301	41.9076
GPR182	0	15.8607	0	7.2314	18.1905	0	10.668	0	17.9021	12.1429
KHDRBS3	0	15.5918	54.4063	32.5936	0	21.6774	0	10.7563	15.8798	0
CDC42EP4	0	13.932	0	12.2701	21.6334	8.26104	0	0	22.7367	8.97955
LIF	0	12.0643	0	14.1517	163.928	33.6758	104.149	0	136.961	0
KIF7	0	10.773	0	11.8409	12.9089	0	12.0635	18.3768	13.2848	0
ECHDC3	0	9.71684	0	19.9281	11.9267	12.1455	14.503	0	10.7757	0
FZD8	0	8.77824	0	9.19342	15.582	0	7.75096	6.86356	8.03497	0
FGF11	0	4.99342	0	10.0087	4.52908	2.76577	6.27598	0	6.64133	0
C11orf24	0	3.55266	4.61018	3.29368	0	3.44403	0	6.1152	2.47406	0
VWA5A	0	2.90856	0	4.13699	2.70531	2.99182	0	3.73833	3.95273	0
TMEM205	0	2.60695	8.03165	2.99885	0	1.85469	0	2.03754	2.40609	0
SSR4	0	2.21266	2.11194	2.21691	0	3.45115	0	1.84886	1.72384	0
CCDC167	0	2.02336	5.82496	0	1.93101	0	0	4.79997	2.6457	2.62488
NT5DC4	0	100.205	0	614.377	245.601	143.599	0	0	233.09	153.201
TMEM45A	0	0	47.3923	269.841	138.456	85.8236	0	0	124.311	59.1245
GDF15	0	0	53.6368	23.8501	96.4012	73.2047	0	14.6099	45.2135	0
NDST1	0	0	14.2515	15.2646	16.9675	15.5597	7.76133	0	10.7544	0
TSPAN10	0	0	8.3423	6.1595	9.91684	7.90849	0	6.31276	9.67695	0
UBE2E2	0	0	11.5325	5.25229	4.60455	5.99007	4.80767	0	7.15367	0
ZAK	0	0	2.64213	7.64183	5.85736	4.41438	0	0	3.67886	4.2965
CDK2AP1	0	0	5.5993	5.39795	3.88054	4.40967	7.27636	0	6.99853	0
PAWR	0	0	8.04437	4.89025	7.24155	4.20326	7.61007	6.4605	0	0
SPTSSA	0	0	4.93999	3.64946	3.71367	3.92785	0	5.06077	3.14185	0
OSTC	0	0	2.29887	2.2137	2.06384	2.82789	0	2.06915	2.39374	0
HSBP1	0	0	8.98532	2.35899	2.71224	2.82414	0	2.29208	2.68354	0
RAB23	0	0	4.09592	3.42651	3.0743	2.53841	0	3.685	3.551	0
CH17-340M24.3	0	0	7.01878	4.22923	3.44752	2.95255	0	4.38216	4.76836	0
ZNRF1	0	0	7.80175	8.53592	4.97181	0	8.48401	0	14.9525	9.59511
RNF215	0	0	4.02107	3.43012	3.07614	0	3.66136	2.42058	3.39299	0
SAMD14	0	1.82474	0	2.16795	0	0	2.19221	0	1.74227	1.62192
DCAF13	1.96296	0	2.41386	0	0	0	2.1314	1.72483	0	2.14764
DHDDS	1.85043	0	0	1.64269	0	1.78229	0	1.55696	1.56991	0
CSTB	0	0	0	3.58262	1.75496	2.89079	1.9114	0	3.03235	0
EPHA3	82.9898	0	0	117.072	0	53.522	238.868	0	91.6267	0
TMEM51	77.9067	0	0	61.2012	0	58.6226	0	147.709	88.186	0
KIAA1211L	44.8919	0	0	9.70917	0	8.36558	12.4797	0	9.48067	0
CPNE7	42.954	0	27.938	0	0	0	12.2671	0	17.4903	8.41932
VASH2	35.8157	0	0	9.22522	0	0	0	7.87451	6.64129	16.0057
CDH2	29.1215	0	0	0	99.8175	100.89	0	0	48.7272	649.009
PAX9	25.0585	0	0	0	200.155	74.4386	26.8804	402.526	0	0
ZC3H12C	24.7092	0	0	19.2187	0	26.5715	0	79.3357	16.873	0
MITF	19.8104	0	0	28.953	0	40.2199	0	0	26.1522	29.1998
SLC28A3	19	0	0	34.957	0	34.6157	0	563.432	0	22.9945
TIFAB	18.6428	0	0	27.5144	0	24.2796	0	0	44.7754	17.4259
HPDL	11.5393	0	61.0451	0	0	3.56065	8.91937	0	4.22002	0
ACE	9.21418	0	0	7.35426	0	6.14434	8.40945	0	2.69246	0
C5orf30	6.8617	0	3.37087	0	0	4.26481	0	6.02148	0	5.03411
NRROS	6.5108	0	6.318	0	0	2.61659	0	0	2.86563	5.69249
TTF2	6.1116	0	2.43434	0	0	2.44092	0	3.93143	0	2.80917
CCNE1	5.90955	0	4.88236	0	0	4.91235	0	14.6216	0	9.61174
WEE1	5.10273	0	2.0861	0	0	3.02514	0	6.02893	0	3.58911
NCAPG2	4.6722	0	4.1352	0	0	3.69217	0	7.8502	0	3.98994
SLC39A11	4.47597	0	2.21621	0	0	3.18909	0	0	2.7248	2.74006
GGT1	4.06243	0	7.88427	0	0	0	2.7084	5.20709	0	5.19261
COCH	4.00799	8.08486	0	0	0	5.05335	0	174.503	0	24.621
SLC7A1	3.85764	0	3.9122	0	0	2.53199	0	7.33933	0	3.42059
RCCD1	3.82193	0	12.0524	0	0	3.28869	3.18418	10.1212	0	0
WHSC1	3.73976	0	2.64965	0	0	2.26445	0	5.56463	0	2.89996
WDR76	3.65751	0	2.42612	0	0	2.35301	0	3.79073	0	2.94917
EIF4EBP1	3.56532	0	0	3.33639	0	2.99892	0	8.49171	4.27839	0
ALAS1	3.51157	0	2.46392	0	0	4.69613	0	7.35903	3.87067	0
APITD1	3.4965	0	6.72308	0	0	2.34366	0	2.36338	3.28228	0
SUV39H2	3.46337	0	5.00252	0	0	2.93913	0	5.70094	0	2.99713
MPST	3.37858	0	16.4486	0	0	0	3.72868	11.0556	3.41464	0
LRR1	3.28427	0	4.50181	0	0	2.79024	0	5.08161	2.43934	0
ATAD2	3.21374	0	1.59234	0	0	2.33355	0	7.14899	0	4.04835
RRM1	3.16582	0	2.70938	0	0	0	0	5.28413	2.52628	3.34039
VAMP5	3.13629	0	0	0	4.46206	3.21124	0	2.94251	4.19373	0
CYC1	3.10396	0	11.9177	0	0	0	2.53559	2.96048	2.78745	0
NUP37	3.01128	0	3.55294	0	0	2.51952	0	2.76754	2.57718	0
FARSA	2.83233	0	18.3174	0	0	0	0	5.33337	3.15072	2.81096
FH	2.8116	0	4.09641	0	0	2.44506	0	2.73822	2.12887	0
ST7	2.71008	0	3.60729	0	0	3.33475	0	0	2.30425	5.86827
CENPH	2.67593	0	7.74644	0	0	0	0	3.48332	2.42559	2.23863
FADD	2.65571	0	3.8026	0	0	0	0	4.42478	3.24121	2.96272
POLD3	2.65163	0	2.62483	0	0	2.18959	0	4.03968	0	3.25688
DHCR7	2.64815	0	11.3298	0	0	0	0	2.92312	2.52501	2.58702
BEND3	2.60112	0	14.1565	0	0	2.51826	0	3.87864	0	3.42091
HYOU1	2.572	0	1.96808	0	0	3.24383	0	2.20582	0	2.80444
FIBP	2.57121	0	2.22539	0	0	0	0	3.15622	2.37588	2.30376
BCAT2	2.54929	0	5.932	0	0	0	0	4.11293	1.94638	2.15248
SNRPD1	2.47359	0	5.23985	0	0	2.1062	0	2.29214	0	2.54812
MRPL3	2.47261	0	3.29269	0	0	2.12131	0	2.69416	2.29245	0
GART	2.46488	0	2.28303	0	0	2.24158	0	3.09919	0	2.37713
NUTF2	2.46334	0	4.10358	0	0	0	2.32267	3.2871	2.50276	0
LRRC42	2.45589	0	3.29354	0	0	2.35844	0	4.99334	2.52705	0
DCLRE1B	2.45447	0	2.57516	0	0	2.18033	0	2.32311	0	2.70732
PGAM5	2.41114	0	4.86996	0	0	0	2.07809	2.76461	1.85134	0
ATP2A2	2.36343	0	0	0	2.55056	2.69554	0	2.17775	0	2.33678
TOMM40	2.35915	0	23.2342	0	0	0	2.28326	3.34218	2.39446	0
CUL7	2.35715	0	2.64702	0	0	2.22472	2.50209	2.3962	0	0
KMT5A	2.32695	0	3.17077	0	0	0	2.56697	2.71381	0	2.83186
ACAT2	2.3183	0	4.65009	0	0	0	0	4.45836	2.32911	2.2674
PSMB8	2.2754	0	2.0465	0	0	0	0	1.71679	1.97642	2.00801
TXNRD1	2.26863	0	0	0	2.60913	3.00865	0	2.62679	2.6905	0
TKFC	2.21874	0	3.03781	0	0	0	0	1.71333	2.07958	2.25957
IRAK1	2.21607	0	2.364	0	0	1.59456	2.3799	5.70231	0	0
MRPL4	2.17052	0	17.2593	0	0	0	0	2.43974	1.7374	1.70453
APEX2	2.12065	0	4.04951	0	0	0	0	2.71956	2.06849	2.40877
NABP2	2.09048	0	6.87996	0	0	0	0	4.23628	2.50882	2.25892
STOML2	2.07406	0	7.64524	0	0	2.01734	0	2.57001	2.4043	0
MRPS18A	2.04575	0	6.01365	0	0	1.96814	0	2.41867	2.41531	0
ECHS1	2.02927	0	4.94438	0	0	1.77294	0	2.78544	2.59369	0
THOC6	1.95573	0	2.8487	0	0	0	2.18085	2.89999	1.51014	0
ATP5A1	1.94391	0	2.01641	0	0	0	0	1.79448	1.66911	2.31949
C1orf43	1.94207	0	1.63739	0	0	1.73991	0	2.20076	2.62499	0
ATP5B	1.92558	0	2.43069	0	0	1.57875	0	1.9328	1.55145	0
NDUFA7	1.91723	0	5.01753	0	0	0	0	2.5314	1.88226	1.66615
RCC1L	1.8914	0	5.66225	0	0	0	0	1.81725	2.66597	2.18158
IDH3A	1.8717	0	2.05602	0	0	2.27069	0	1.54311	1.90894	0
NDUFB6	1.85584	0	5.5098	0	0	1.95022	0	2.01991	2.13867	0
RSRC1	1.85004	0	1.96219	0	0	1.66418	0	2.32771	1.80861	0
POLR2I	1.84848	0	4.92145	0	0	0	2.03004	1.66474	1.95098	0
XPO5	1.84396	0	2.40995	0	0	1.63721	0	1.78458	0	1.67955
PSMD2	1.84042	0	2.83346	0	0	1.74209	0	2.92336	0	1.79656
SNAP47	1.78755	0	2.96105	0	0	0	0	2.66995	2.25335	2.20167
PSMD3	1.7767	0	4.76724	0	0	1.81378	0	2.43346	1.56545	0
TRAF7	1.77163	0	4.91494	0	0	0	0	3.05272	2.22289	1.85321
SAE1	1.7592	0	2.22006	0	0	0	0	3.34289	1.93289	2.37692
SDHB	1.69909	0	4.26545	0	0	1.77364	0	1.75535	2.42983	0
TAF5	1.66966	0	1.53737	0	0	1.6822	0	2.69194	0	1.7417
EIF3J	1.64886	0	1.80937	0	0	1.7361	0	1.6043	2.13817	0
Sept10	86.8815	13.4339	0	19.6903	26.2372	13.5778	0	10.9986	21.4395	0
C2orf48	16.0332	0	41.327	0	0	15.4181	0	34.9044	10.8288	0
DHRSX	1.92157	0	0	1.90502	0	1.71768	0	1.83766	2.40001	0
PLCXD3	0	186.705	0	90.9708	0	0	104.144	0	283.757	71.3654
NCCRP1	0	185.008	0	19.2408	0	0	87.8875	0	137.363	73.0009
UCHL1	0	132.124	0	71.8261	0	58.9011	0	0	50.2758	108.323
TSPAN8	0	105.292	0	58.4365	0	0	39.6244	0	76.0926	64.3294
NPR1	0	86.4844	0	124.236	0	63.3271	0	0	84.5019	109.059
FENDRR	0	73.5657	0	134.29	0	0	72.9005	0	92.46	155.706
CDX1	0	66.6666	0	51.7477	0	60.9046	0	0	165.039	62.4308
NRXN2	0	29.013	0	56.4341	0	0	19.0881	0	35.9611	21.4651
NAT8L	0	14.8209	494.914	0	0	0	11.0439	280.024	8.29305	0
IGFBP3	0	10.6537	0	6.79301	0	11.1532	0	8.06697	16.2346	0
LRRC4B	0	8.09807	0	9.90607	0	0	8.81156	0	11.7382	5.63764
RTKN	0	6.78051	0	7.58274	0	5.0219	0	26.0899	3.99213	0
PIP5K1B	0	5.26244	6.84093	0	0	10.3265	0	21.4519	0	4.45111
AURKC	0	4.91403	0	5.89407	0	5.13064	0	6.24197	11.9111	0
PRCP	0	2.87984	0	4.51384	0	3.50631	0	0	4.37071	2.78717
COMMD4	0	2.70457	4.8833	0	0	0	0	2.26107	2.72222	1.83128
TIMMDC1	0	2.58243	3.00931	0	0	2.52081	0	1.86131	2.90118	0
RRP1	0	2.2969	3.38211	0	0	0	0	2.48478	2.05936	2.10158
ALOX15B	0	0	0	112.718	147.4	516.97	0	77.5772	277.182	0
PCDH10	0	0	1707.51	0	1257.06	134.106	0	41.7947	157.82	0
OSBPL6	0	0	27.8138	0	42.7188	66.8274	0	298.753	53.6202	0
MAGI1	0	0	0	115.755	264.445	52.5919	0	56.7681	60.2108	0
HRH1	0	0	0	233.93	52.2704	45.5082	0	0	39.9682	116.403
CACNA1D	0	0	0	16.2658	39.8671	45.1441	0	679.815	0	185.534
THSD7A	0	0	0	105.024	70.1309	43.907	0	129.53	26.4546	0
DSG2	0	0	124.746	0	22.9542	38.7975	23.0064	142.752	0	0
GAS2L3	0	0	0	18.2171	19.7863	32.4377	0	18.9088	16.3871	0
CPM	0	0	0	10.819	13.3979	26.0752	0	0	10.6061	26.6423
GUCY1B3	0	0	0	15.0797	18.4332	20.3206	0	8.73661	22.9103	0
ARSJ	0	0	0	20.843	13.243	20.0599	197.068	0	32.2833	0
S1PR3	0	0	0	31.5555	40.0763	19.6537	0	0	29.8854	20.2881
FZD5	0	0	0	17.9886	22.0869	13.084	0	14.3879	10.2897	0
EVI5	0	0	0	12.2274	10.2391	10.1892	0	5.08721	7.31915	0
IQCJ-SCHIP1	0	0	0	7.53852	33.1031	9.96974	0	0	8.32244	3.45823
TTC7B	0	0	0	13.2802	11.7604	9.77537	10.8645	0	8.26115	0
NEK6	0	0	4.78069	4.87881	0	4.99343	0	0	3.94083	5.27773
ETS2	0	0	0	8.76093	12.172	3.95607	0	0	4.50812	3.41524
HSD17B4	0	0	0	2.38862	2.63374	3.59176	0	2.12972	2.03315	0
EXT1	0	0	0	3.96319	5.78811	3.20447	3.98704	0	3.23549	0
C5orf15	0	0	0	2.86558	2.86111	3.16021	0	1.932	2.58542	0
FAM98A	0	0	2.43058	0	2.10092	2.7788	0	2.06602	0	2.10715
SLC39A7	0	0	2.97895	2.22934	0	2.65677	0	3.32189	2.18128	0
SLC35B1	0	0	2.19249	0	1.81818	2.45496	0	2.15385	1.89293	0
ITPKC	0	0	2.22013	0	2.44754	2.42924	0	2.53684	2.83097	0
TMED9	0	0	3.76239	0	2.03211	2.39232	0	2.24345	2.45909	0
CAMKK2	0	0	0	2.77255	2.70603	2.34666	0	4.34631	2.883	0
FKBP4	0	0	12.3782	0	2.3354	2.23958	0	0	1.9618	2.40854
PSMA6	0	0	3.31094	2.23623	0	2.10418	0	0	2.47915	2.21121
PTTG1IP	0	0	0	3.03158	2.44874	1.97194	3.05939	0	2.81667	0
PSMD10	0	0	2.07381	0	1.96768	1.97078	0	5.04856	2.14173	0
DNTTIP1	0	0	4.78053	0	2.03754	1.82088	0	1.99376	2.7673	0
MIR210HG	0	0	3.65295	8.64629	0	5.29751	0	7.69384	5.42581	0
NRAV	0	0	5.15588	0	4.28018	3.11057	0	4.79092	3.9326	0
FGFR3	0	0	0	14.5973	80.6144	0	509.325	0	12.4857	18.5136
GNAI1	0	0	0	5.18334	6.07436	0	0	6.5873	7.93347	16.7359
BATF	0	0	12.2759	3.30267	0	0	0	5.45864	6.07812	4.63509
ORAI3	0	0	2.70294	2.58267	0	0	0	2.3962	2.91829	3.11193
ZSWIM4	0	0	6.12982	2.2286	0	0	2.74626	0	1.93424	2.32308
ZNF771	0	0	20.6793	2.14344	0	0	2.89071	4.94781	3.65531	0
SFXN1	0	0	1.81435	0	2.55033	0	0	1.79683	2.00139	1.76257
ATP2C1	1.75311	0	0	0	1.7598	1.55161	0	1.76911	0	2.02486
TLR9	0	1.97706	0	0	0	0	1.88826	1.95992	0	1.69894
EMC2	0	0	0	0	1.92721	1.97159	0	1.72583	1.54815	0
ERGIC2	0	0	0	0	2.2207	1.90884	0	1.94065	1.85411	0
OR2B6	124.196	0	0	0	0	21.2847	50.5837	87.8795	0	0
FRRS1	7.41846	0	0	0	0	8.89964	0	4.94737	5.12427	0
C3orf14	6.60774	0	0	0	0	0	0	2.68123	6.91608	13.3327
LRFN4	6.01131	0	0	0	0	0	0	22.6122	4.21411	4.69011
PLXNC1	4.91372	0	0	0	0	4.14656	2.90449	4.16356	0	0
VOPP1	4.73658	0	0	0	0	4.0629	0	0	4.58935	4.24025
HIST1H4H	4.07383	0	0	0	0	3.79807	4.23556	3.71738	0	0
EHD4	3.64957	0	0	0	0	1.86243	0	2.1932	2.25561	0
NRM	3.37206	0	0	0	0	0	2.63609	5.01674	0	2.56643
ACSL4	3.09048	0	0	0	0	3.2099	0	4.57712	2.26974	0
ACTG1	2.83834	0	0	0	0	0	0	2.45514	2.26177	2.09366
PAPSS1	2.48732	0	0	0	0	3.04634	0	0	2.68204	3.74436
EED	1.8592	0	0	0	0	0	0	1.5992	1.8549	2.0162
PIGR	0	67.2981	0	0	0	0	24.0438	26.7338	115.097	0
CBLN1	0	51.7497	0	0	0	0	46.8646	77.6186	87.6776	0
IL12B	0	23.4152	0	0	0	34.2262	48.0642	0	106.397	0
DGKI	0	0	0	68.9163	0	396.246	0	2258.57	106.055	0
XKR4	0	0	0	0	272.784	166.304	0	0	410.874	291.745
PLCH1	0	0	0	12.5542	0	18.5613	0	101.198	17.2197	0
P2RY12	0	0	0	28.7637	0	13.0583	0	0	43.174	21.6452
HAAO	0	0	0	24.9556	0	12.6215	0	210.377	19.2254	0
CDKN2A	0	0	229.267	0	0	7.61362	0	3.89225	9.93643	0
SEC24D	0	0	0	0	3.03879	4.71206	0	4.57792	0	3.20726
ERLEC1	0	0	0	2.39736	0	4.6003	0	1.94021	1.88617	0
PLXND1	0	0	0	5.90573	0	4.57432	11.656	0	3.50217	0
GLA	0	0	1.98605	0	0	3.82153	0	2.17556	2.37857	0
IL3RA	0	0	0	5.75395	0	3.7295	0	0	5.40561	3.8391
ASRGL1	0	0	0	3.79722	0	3.51711	0	0	3.48298	5.23425
PCTP	0	0	0	0	4.08082	3.46388	0	6.52134	4.20299	0
PNPO	0	0	0	0	3.54368	3.365	3.55444	3.20248	0	0
WIPI1	0	0	0	2.54372	0	3.24888	0	3.00614	2.09442	0
TXNDC15	0	0	0	0	2.87495	3.04906	0	2.7089	2.43911	0
ZWILCH	0	0	3.87632	0	0	2.87149	0	3.29328	0	3.14073
KDELR1	0	0	2.03747	0	0	2.77974	0	2.23023	2.2659	0
NANP	0	0	2.72613	0	0	2.66117	0	0	2.27312	3.51255
HCCS	0	0	3.31821	0	0	2.61885	0	2.69976	2.7689	0
DBNDD2	0	0	0	3.72162	0	2.46659	0	0	4.79242	2.65339
GSTCD	0	0	2.9239	0	0	2.44609	0	3.16086	0	2.1198
PSMD1	0	0	1.83578	0	0	2.27854	0	2.31243	2.23303	0
NDC1	0	0	2.97066	0	0	2.2473	0	3.00415	0	2.19768
PSMB2	0	0	3.3727	0	0	2.14709	0	2.04996	2.13	0
MDH1	0	0	2.27018	0	0	2.08848	0	2.79138	2.41152	0
STARD7	0	0	2.19019	0	0	2.08037	0	2.62276	2.07422	0
CLPTM1	0	0	3.94556	0	0	1.90695	0	2.33535	2.23727	0
BAK1	0	0	1.86628	0	0	1.82894	0	5.26453	2.35414	0
SEPHS1	0	0	1.88553	0	0	1.77847	0	2.40316	1.77809	0
RWDD2B	0	0	2.02556	0	0	1.68068	0	0	2.07035	3.28271
MRPS16	0	0	2.9288	0	0	1.66372	0	2.35602	1.91637	0
CREB3	0	0	1.52079	0	0	1.6136	0	2.46121	2.05293	0
PSMB7	0	0	4.22673	0	0	1.54356	0	1.74147	1.86633	0
SRI	0	0	3.4162	0	0	1.53727	0	1.63512	2.30585	0
LINC01235	0	0	0	270.746	0	248.436	0	63.6871	178.543	0
RPL26L1	0	0	6.57052	0	0	2.46523	0	2.78784	3.29953	0
LRP3	0	0	0	31.0992	0	0	0	59.885	22.3912	122.583
AJUBA	0	0	0	5.10127	0	0	9.08763	0	4.48379	6.08265
RASA4B	0	0	0	2.8119	0	0	4.22504	0	2.76689	2.4108
RAP1GAP	0	0	0	0	10.8408	0	15.8942	0	36.9809	18.4829
DNASE1L2	0	0	39.1443	0	0	0	12.4977	6.30118	0	8.39297
MEX3D	0	0	24.9917	0	0	0	7.5682	6.46777	6.06571	0
ANKRD13B	0	0	19.6404	0	0	0	5.38248	4.09943	0	5.44979
LMO4	0	0	18.082	0	0	0	4.72901	0	6.61361	5.56582
TEX30	0	0	3.12401	0	0	0	4.21714	4.09513	0	3.88897
DOHH	0	0	6.78155	0	0	0	3.44935	3.11732	2.90268	0
MBD3	0	0	5.80742	0	0	0	2.98333	2.84201	1.9584	0
FAM89B	0	0	2.59545	0	0	0	2.90327	2.09486	2.96826	0
TSTA3	0	0	2.87713	0	0	0	2.81812	2.34014	2.09396	0
NLRX1	0	0	2.43705	0	0	0	2.7141	3.58827	0	2.11399
SLC52A2	0	0	5.37744	0	0	0	2.60054	2.64923	1.96292	0
MFSD5	0	0	2.56255	0	0	0	2.50472	1.93476	2.83845	0
JAGN1	0	0	2.49875	0	0	0	2.34328	4.09825	2.12701	0
PAK4	0	0	13.015	0	0	0	2.2025	4.05837	1.84386	0
YIPF2	0	0	6.12805	0	0	0	2.16438	2.67765	2.23776	0
DDX49	0	0	3.42889	0	0	0	2.1279	1.99233	1.59745	0
POLR2E	0	0	3.79541	0	0	0	2.10055	2.1315	2.28059	0
BZW2	0	0	3.00583	0	0	0	1.879	4.07336	2.04006	0
PMVK	0	0	7.8807	0	0	0	0	2.74747	2.56237	2.51895
POLR3K	0	0	7.55811	0	0	0	0	4.7184	3.0765	3.02464
LAGE3	0	0	6.1096	0	0	0	0	4.82407	3.09798	2.19894
ETFB	0	0	4.73409	0	0	0	0	2.85374	2.19493	2.18864
HINT2	0	0	4.02011	0	0	0	0	4.11894	2.13549	2.04524
NCDN	0	0	3.81193	0	0	0	0	2.21409	2.269	3.31984
CSTF2	0	0	2.94273	0	0	0	0	5.28407	2.03572	2.78244
CCT4	0	0	2.92103	0	0	0	0	1.87645	1.76547	1.77683
LRRC20	0	0	2.60281	0	0	0	0	3.19996	2.54637	3.67027
WSB2	0	0	2.21741	0	0	0	0	9.40608	3.14819	2.82231
INA	0	0	0	0	37.2166	0	0	1005.29	42.743	867.898
DCUN1D5	0	0	5.30674	0	0	2.15046	0	3.15334	2.07804	0
TMX2-CTNND1	0	0	0	1.57209	0	1.61118	0	1.50265	0	1.61474
DEK	0	0	0	0	0	0	0	1.61687	1.86432	1.77317
SLITRK1	0	0	0	0	0	49.4399	0	1976.29	43.0417	0
SV2B	0	0	0	0	0	39.2872	99.4255	0	50.85	0
PHKA1	0	0	0	0	0	13.3379	0	25.142	0	13.1357
TCF4	0	0	0	0	0	11.3078	0	9.56498	13.779	0
MFSD2A	0	0	0	0	0	9.81914	0	15.8706	6.05338	0
ATP9A	0	0	0	0	0	7.8569	0	27.143	0	36.4988
ACOT11	0	0	0	0	0	7.4916	20.4497	0	21.0971	0
FAM174A	0	0	0	0	0	3.86828	0	3.82998	2.38962	0
LMAN1	0	0	0	0	0	3.5507	0	1.69037	0	2.19738
CCNG2	0	0	0	0	0	3.53429	3.43742	0	4.49129	0
RPN1	0	0	0	0	0	2.85763	0	2.67775	2.33939	0
PRPS2	0	0	0	0	0	2.44858	0	2.52033	2.78815	0
TMEM214	0	0	0	0	0	2.44562	2.09227	2.44774	0	0
VCP	0	0	0	0	0	2.08755	0	2.27753	2.09001	0
TMED2	0	0	0	0	0	2.07057	0	1.51415	1.69493	0
GALNT1	0	0	0	0	0	2.0584	0	3.11739	2.32732	0
RAB2A	0	0	0	0	0	1.99612	0	1.78915	2.01464	0
PLIN2	0	0	0	0	0	1.89396	0	2.56542	2.11233	0
COMMD1	0	0	0	0	0	1.65156	0	1.63826	2.2182	0
KCTD21	0	0	0	0	0	0	4.05802	3.02636	3.13614	0
FAM110A	0	0	0	0	0	0	3.05018	2.74247	2.8308	0
TGS1	0	0	0	0	0	0	2.61559	1.76576	0	2.05666
CCNO	0	0	0	0	0	0	0	59.7067	28.6945	56.2273
BTBD10	0	0	0	0	0	0	0	2.42871	1.98297	2.39759
LOC100507600	0	0	0	0	0	0	0	30.8874	24.2455	88.6047
MTDH	0	0	0	0	0	2.14227	2.9151	2.38138	0	0
March3	0	0	0	0	0	4.72416	0	4.68392	6.24337	0
TSHR	27.886	0	-10.2487	23.6217	18.8925	45.5854	0	132.466	0	71.4689
POU3F1	19.1366	0	-16.8493	11.3203	12.8507	21.9139	0	143.785	0	10.694
CD19	0	256.862	72.6948	49.3279	0	77.9823	24.2197	-20.8492	0	17.2508
RASAL1	0	19.2885	21.6211	3.90694	0	0	34.3192	-2.41416	8.51584	2.25048
ORAI2	0	2.64296	5.17664	2.14809	0	2.10487	2.77278	-4.06412	2.53749	0
MTUS1	0	2.42278	-4.43644	4.66936	6.13302	2.88571	0	0	4.23074	4.01198
CEP128	6.59595	0	0	0	3.42955	4.25292	-1.91071	20.13	0	7.74506
MBOAT2	5.2565	0	-3.93661	7.58098	0	4.09634	10.1005	0	3.69089	0
ARHGAP31	4.1332	0	-3.62628	4.78467	0	4.48471	4.52073	0	5.86108	0
GRAMD1B	3.45135	0	3.36991	0	0	0	3.72896	-2.76984	3.5576	3.66754
SQRDL	3.10659	0	-7.07285	2.23634	0	1.87293	0	0	2.52516	2.90959
LRMP	-2.28273	3.90273	4.80134	0	0	2.2835	0	3.47806	0	1.75828
DTX1	0	10.5522	20.3677	0	0	0	12.0242	-11.295	8.60649	14.5222
GTSF1	0	0	45.9492	4.45143	0	2.64121	7.29655	-47.8103	0	12.6011
F11R	0	0	-1.88157	1.91993	3.07751	1.84893	2.30598	0	2.67934	0
EVC2	7.10449	0	-4.16383	0	0	0	0	5.45096	4.03662	6.72396
ABHD8	0	2.19384	-1.93787	0	0	0	4.63574	6.00818	2.36888	0
MREG	0	0	-20.0802	4.27448	0	6.89858	0	3.13205	5.90477	0
EPSTI1	0	0	0	0	3.01945	2.74905	0	-3.59841	2.89637	3.55711
SRGN	0	0	0	2.70373	0	2.65039	-2.81131	2.30815	2.63061	0
SLC48A1	0	0	-2.45225	0	3.07359	2.5394	2.80004	3.11886	0	0
FKBP5	0	0	0	0	3.02082	2.4139	3.0371	-2.64664	3.28223	0
LINC00998	0	0	-4.00377	0	3.07828	2.27306	0	2.12564	3.26504	0
GLCCI1	0	0	0	0	2.05623	2.22654	0	1.7797	-1.62279	1.88363
CDYL2	0	0	-13.1926	0	0	2.15789	0	4.56615	0	3.09219
ZNF93	0	0	-6.94133	0	0	2.77908	0	3.56595	0	4.86247
BIVM	0	0	-10.1986	0	0	0	3.72052	3.13012	0	3.39813
ZNF785	0	0	-2.86397	0	0	0	2.44869	2.06439	0	2.02137
ARRDC4	2.90694	0	-3.07761	9.09782	7.03551	5.4682	0	-4.5656	10.0234	3.35578
CR2	0	44.4691	-63.9986	6.3241	30.0543	4.71265	9.5984	-9.59004	0	5.61378
SLC9A9	0	0	-3.83266	3.24364	2.77923	2.7853	0	-2.01505	3.82881	4.98337
ITM2C	0	4.54019	-4.33159	0	0	6.22416	22.3114	-2.04832	3.32068	0
TGFA	0	0	-2.69249	5.84551	0	0	4.15857	-2.64854	2.73159	3.28213
GALM	0	0	-6.01176	0	0	2.69301	0	-3.90131	3.34804	3.60765
APOL3	0	0	-2.67184	0	0	1.89999	2.59863	-4.7348	1.92004	0
SLX4IP	0	0	-22.8104	0	0	1.86647	2.30796	0	-1.59121	3.93521
GATSL3	0	0	-3.11707	0	0	0	2.72869	-1.6209	2.08254	2.44207
ZNF544	0	0	-16.8939	0	0	0	2.08584	2.11396	-1.51154	2.01869
PTRH2	2.47572	1.72761	2.55471	1.65431	1.85265	2.11596	0	1.81814	0	0
DNAJC5B	1036.12	67.6785	257.496	343.548	104.998	601.702	0	0	315.088	0
BATF3	76.3443	10.0759	11.7616	30.5514	11.3262	0	0	0	16.4952	35.6465
TRPV4	54.143	26.641	31.7606	58.2895	104.903	68.3505	0	31.3521	0	0
PDGFRB	26.9357	20.2176	10.2813	46.5321	24.2647	20.1065	0	0	21.6346	0
LRRC32	25.4778	17.9522	8.57402	55.1792	61.7033	11.2	0	0	16.9863	0
PTRF	21.0814	35.1579	12.3103	61.3232	44.314	17.5578	0	0	34.0933	0
ARHGEF25	20.0892	15.6651	25.8227	31.2773	16.7818	6.78301	0	0	9.58794	0
PRICKLE1	19.81	23.8041	11.3652	56.1719	59.6284	10.491	0	0	11.6768	0
HEY1	18.5629	36.5639	184.41	39.8422	33.7527	26.3836	0	0	61.9297	0
SGCE	16.5223	18.3918	23.0991	23.4484	24.8513	14.6716	0	0	17.8665	0
TYMP	13.5497	7.48017	6.59323	9.85805	13.1299	11.5294	0	0	25.9311	0
MRC2	12.0941	5.09583	6.67866	14.1556	11.2731	6.71549	0	0	5.24465	0
NOTCH4	10.8183	12.3517	10.3458	15.6934	15.2104	12.1137	14.878	0	0	0
SOX7	10.1369	7.07078	4.93565	15.5506	11.0331	5.35042	0	0	7.65814	0
SCN11A	9.24116	6.6743	4.48375	6.47587	16.8031	0	8.4515	0	0	9.2368
DOK3	9.17035	23.5394	39.2337	12.3208	12.369	16.734	0	0	7.8497	0
RCN3	8.97151	6.76476	12.8284	17.6567	16.9429	5.61644	0	0	14.4362	0
EPS8	8.68217	9.13467	20.4914	32.4379	9.35474	7.87959	0	0	10.0421	0
SCPEP1	6.40451	2.84103	4.48418	4.90401	4.81209	7.97277	0	0	5.09906	0
PLEKHA4	6.37973	15.0606	6.06069	28.6215	14.8852	0	0	0	19.9337	6.68145
MFSD7	5.18735	3.816	7.14611	6.08324	6.35825	6.40933	0	0	7.64404	0
PCGF2	4.47274	5.98167	19.9951	10.9485	9.2641	0	6.87544	0	7.6328	0
MAPK11	3.6893	4.06378	5.59869	4.34207	6.85405	0	0	0	4.90706	3.70039
VPS37C	3.52629	2.71396	7.62765	3.47914	4.26643	3.71947	0	0	4.30722	0
S100A13	3.42525	10.3303	9.40354	8.79768	5.96551	4.09408	0	0	7.64579	0
SERPINE2	2.99344	7.64365	2.38835	3.47968	7.00185	3.08806	0	0	6.20126	0
LILRB5	891.446	101.984	96.5983	456.867	979.822	0	0	58.604	0	74.0762
CACNA1C	2.66475	2.91113	0	5.42948	4.69833	0	2.0183	0	2.20592	0
MMP25	2.39989	1.67723	0	2.61544	2.78079	1.67421	0	0	3.01778	0
OAZ2	1.87248	2.82297	0	3.00731	2.65193	2.75635	0	0	4.25581	0
TUBB3	0	6.88718	3.49981	8.06386	5.72127	1.74188	0	0	3.79332	0
TNFRSF8	462.817	14.1567	0	62.2227	26.3762	0	0	0	23.033	49.648
APOC2	175.793	0	1791.17	246.921	193.63	168.096	0	0	146.661	0
TRPM6	93.8771	0	181.878	35.5034	145.21	0	57.7389	0	0	62.5552
VSIG4	87.1579	0	9.24782	42.6435	105.772	30.0346	0	64.3182	0	0
IGF2BP3	82.2251	16.2057	89.5047	10.9903	0	27.5795	0	25.6603	0	0
HOXC6	73.2085	86.7606	35.2384	120.984	0	44.8753	0	0	96.5778	0
MSR1	69.7411	0	17.423	40.5881	39.1147	35.7948	0	35.6992	0	0
SNX7	63.4411	15.0545	0	29.5296	17.8701	16.0455	0	0	35.6367	0
TWIST1	47.9631	41.1319	61.8147	115.923	0	62.4324	0	0	172.152	0
ADAMTSL1	46.3968	33.5716	0	191.098	39.545	0	43.0702	0	50.3007	0
PIR	34.0104	31.2931	0	57.7187	134.356	60.6926	0	0	62.5275	0
CCDC152	30.3344	31.1422	0	58.8339	36.6987	0	0	0	32.0108	17.0331
LAYN	28.3435	7.99282	0	11.2272	11.2006	12.2539	0	0	16.7067	0
S100A3	23.631	12.6171	0	66.967	18.5919	33.6452	0	0	30.0009	0
SHROOM1	23.5854	0	270.277	42.0859	22.5711	13.0008	39.4355	0	0	0
SDSL	22.8856	0	69.5399	30.3623	23.9063	30.3206	0	0	56.8199	0
ATP1A4	22.0163	22.0273	0	25.1889	26.2114	93.4304	0	0	36.4598	0
CARD10	21.2572	36.4416	0	64.4305	39.7666	0	33.6868	0	25.0595	0
ARHGAP44	20.6239	17.6646	6.50098	9.34521	0	51.1886	0	0	5.91828	0
MAOB	20.6124	66.2421	0	139.1	33.0248	0	0	0	23.5027	201.298
CYB5R2	20.5565	23.6635	0	34.423	8.84889	11.5298	0	0	10.2809	0
IL18	18.1353	18.3201	0	38.7764	31.9303	52.9063	0	0	38.2417	0
DNAJC12	16.2425	27.9308	99.6041	41.1927	0	16.9081	0	14.6089	0	0
MEOX1	16.0788	5.8256	0	9.13013	5.54906	0	0	0	15.7034	22.757
C15orf48	13.5717	17.8218	6.9887	51.27	0	76.7116	0	0	75.7705	0
CD68	13.4797	0	7.81508	12.9008	12.4735	16.4536	0	0	15.8095	0
SLC15A3	11.6255	0	13.7195	15.1491	10.1166	12.7618	0	0	16.2931	0
KIFC3	10.8732	0	29.9824	19.6336	10.4379	10.5196	0	0	9.56712	0
ODF3B	8.98048	7.26188	0	8.02086	10.2057	10.4064	0	0	10.7536	0
ADPRH	8.47283	6.53478	0	7.11354	5.29988	7.10174	0	0	8.35164	0
CTSK	8.44731	9.11225	0	22.8154	4.59839	5.73263	0	0	16.1488	0
FHL2	8.11454	6.3241	0	12.9446	7.79714	0	0	0	6.64955	2.95415
CAPG	7.66178	4.20635	3.2024	8.62564	0	6.22465	0	0	15.7805	0
VASN	6.97874	6.68549	0	20.4933	23.5811	6.94222	0	0	17.9898	0
ASAP3	6.46619	6.99818	0	16.5649	6.97154	0	4.42926	0	7.23191	0
LRP5	5.84259	0	8.27844	9.64442	5.88585	0	16.2597	0	3.92507	0
SIGLEC10	5.64186	5.90511	0	6.64379	6.66988	9.02749	0	0	7.13963	0
APOL1	5.04353	0	2.68163	7.29688	6.80225	5.27954	0	0	3.15539	0
CD9	4.45024	5.7845	0	11.0724	8.1143	5.87548	0	0	11.6817	0
GPT2	4.21126	10.0482	45.5432	5.11587	0	10.7043	0	44.2917	0	0
NPC2	4.15602	3.96054	0	7.97571	4.91533	5.13694	0	0	5.89682	0
CD59	3.84247	3.8261	0	8.46474	5.88504	4.85757	0	0	5.38141	0
RENBP	3.75447	3.55107	0	4.98427	5.13895	3.8374	0	0	5.20551	0
CBARP	3.71184	0	69.7873	4.81297	5.02173	0	0	1.95108	3.02138	0
FKBP7	3.7037	0	5.27248	7.33309	4.03362	0	0	3.40689	5.70031	0
ALG14	3.64811	3.03324	0	3.3426	3.23234	3.66651	0	0	3.55351	0
GPX1	3.64398	0	6.38661	4.41381	3.7221	3.90371	0	0	7.2535	0
GOLM1	3.60514	0	9.51766	4.36486	6.63955	4.03541	0	0	2.73751	0
SLC16A3	3.13616	0	19.0324	4.91059	2.84856	4.10054	0	0	4.72745	0
PHPT1	3.09107	0	4.46893	3.2843	3.56877	0	0	4.34094	3.84723	0
C17orf62	2.93824	3.09103	2.99804	2.94986	0	2.43689	0	0	2.05066	0
MANBAL	2.90383	3.37838	3.8618	2.82295	0	2.4843	0	0	2.78912	0
RHBDD3	2.82165	0	8.23837	2.34496	2.07866	0	0	3.39115	2.47807	0
EFNA1	2.71037	5.75395	0	7.01849	5.03091	0	7.74072	0	7.13592	0
BRI3	2.60237	0	3.01654	3.41915	3.33365	2.63814	0	0	3.44908	0
GPX4	2.59387	2.5443	2.75208	2.40904	0	0	0	4.43331	4.01884	0
SLC19A1	2.52026	3.99746	2.86151	0	3.41015	0	7.43682	2.70782	0	0
ZNF205	2.43102	3.26528	0	4.24433	3.31522	2.28868	0	0	3.29575	0
FAM65A	2.41711	3.93348	0	3.61032	3.48556	2.53629	3.66167	0	0	0
DTX2	2.36715	2.05315	0	2.74955	2.26764	2.12867	0	0	2.83569	0
RAC1	2.33175	0	3.53262	3.28735	3.05576	2.15589	0	0	4.1832	0
RHOQ	2.18795	2.51435	0	3.50632	4.256	3.90326	0	0	2.65919	0
GSTO1	2.17098	0	1.94958	2.5606	2.42792	2.36034	0	0	3.44779	0
ASL	2.0257	0	2.86557	2.12687	2.82668	0	0	2.9774	2.49049	0
NANS	2.02361	0	2.81832	1.86203	2.1529	2.83207	0	0	2.09916	0
TAX1BP3	1.82497	3.03423	0	4.35049	3.01035	1.94701	0	0	3.75956	0
GGCT	1.7817	0	6.51353	2.25928	2.19862	2.3667	0	0	3.18242	0
LINC00461	78.91	0	384.362	63.1969	406.343	40.0073	0	0	0	214.928
LINC01279	22.8424	19.7183	0	105.655	33.9408	6.95023	0	0	12.4201	0
C1orf226	20.5602	21.9239	0	113.53	17.2165	117.701	0	0	45.9245	0
HLA-DRA	16.3493	8.47402	5.81176	11.2282	0	7.52727	0	0	13.0006	0
LINC00312	12.9972	15.1372	0	21.252	97.239	16.0873	0	19.9261	0	0
STS	6.01057	0	10.0916	5.03957	4.90762	5.74355	0	0	2.88831	0
MEIS3	0	24.9263	60.8946	46.8066	48.2525	0	0	15.8066	55.06	0
ARHGAP24	0	22.0168	10.5673	13.2171	17.5697	7.94881	0	0	8.24503	0
WTIP	0	21.8366	14.5639	27.598	19.7348	0	12.1464	0	16.3934	0
NGFR	0	17.5781	12.3788	36.0609	23.406	0	10.4794	0	22.3115	0
PKIG	0	13.9094	2.52769	8.28751	3.90647	5.53505	0	0	7.06539	0
COPZ2	0	7.58698	7.30322	16.3614	5.56822	0	0	21.2062	10.5244	0
PTCH2	0	7.41976	2.57896	4.60747	4.08622	4.58685	3.52168	0	0	0
SUOX	0	5.5296	4.54991	8.15281	5.03476	4.28341	0	0	3.48186	0
TOR4A	0	4.44137	20.2806	5.5894	4.91237	4.49946	0	0	8.13823	0
DHRS7B	0	3.24034	8.71607	4.21926	4.06336	2.98396	0	0	3.9504	0
FANCL	0	3.10577	2.9612	2.75508	2.29923	3.14434	0	3.47556	0	0
P3H1	0	2.05893	2.25585	1.90162	1.90545	0	0	2.01869	1.64509	0
GSN-AS1	0	8.93584	2.46038	10.2708	7.43581	18.8688	0	0	14.1157	0
PAN3-AS1	0	3.14257	4.39824	3.89128	2.96688	2.43596	3.63029	0	0	0
PSMA3	1.60792	0	1.67278	0	1.92362	2.16311	0	0	1.75487	0
GLRX3	1.69217	0	4.36502	0	1.85346	1.5317	0	0	1.98325	0
RPS27L	1.61836	2.20276	0	0	2.57986	2.32351	0	0	2.76304	0
LRRC15	875.026	0	0	450.157	231.338	112.472	0	0	778.136	0
FAM227A	528.975	0	191.229	45.5046	0	0	0	52.4127	0	131.181
MMP12	467.962	0	429.887	1764.76	0	1465.68	0	0	3051.61	0
GALNT14	276.38	48.5308	0	44.8355	0	32.4527	0	371.211	0	0
TMIGD3	159.914	0	56.0368	0	97.7312	0	0	144.353	24.298	0
DIO2	122.462	0	0	430.029	380.041	0	0	51.9916	86.0653	0
EXOC3L4	110.601	0	0	602.93	644.163	0	197.218	0	451.901	0
TREM2	109.428	0	63.8146	225.836	0	245.242	0	0	88.0685	0
SCN3A	103.404	0	161.74	15.1028	0	42.7324	0	0	0	180.573
HAMP	100.385	0	16.7427	62.9765	0	0	0	16.6212	16.765	0
VSTM2L	94.2718	0	0	47.1874	54.4037	0	0	372.883	29.086	0
STC1	91.5032	0	32.3726	0	134.936	200.877	0	0	419.925	0
TNFSF15	84.0218	0	0	34.4015	81.0014	66.4435	0	0	121.866	0
HR	62.2848	72.3854	0	66.9153	0	0	0	0	183.565	77.7434
LILRB4	57.9343	0	14.8412	50.375	0	61.228	0	0	39.3991	0
P2RY6	44.2155	0	0	25.6456	114.482	25.5713	0	0	48.0271	0
TMEM200C	40.5677	99.9479	0	82.3069	0	139.05	0	0	438.388	0
ATRNL1	40.5676	53.7791	0	0	30.7349	0	0	684.636	41.4476	0
ATP6V0D2	35.1586	0	72.1716	0	46.1024	245.346	0	0	89.2717	0
TMEM150B	32.2186	0	0	39.6721	30.4356	26.2737	0	0	37.3882	0
ARHGAP20	30.2071	0	0	42.9728	23.9395	30.3348	0	0	22.4908	0
ROR2	28.4153	0	0	121.793	66.0791	28.0165	0	0	32.2574	0
CDC42BPA	27.66	0	0	17.3935	21.6876	7.46421	0	0	6.84933	0
PLOD2	26.8969	0	0	137.511	111.038	59.7806	0	0	58.5629	0
CD80	25.3132	0	10.0533	17.1337	0	22.9877	0	0	26.5201	0
MACROD2	24.9633	233.855	0	163.688	0	25.491	0	0	0	87.954
HSD11B1	21.5922	0	0	143.124	97.282	93.5354	0	0	69.3228	0
CRISPLD2	20.8123	0	0	42.4625	44.2017	20.5901	0	0	34.2888	0
EPDR1	20.3111	0	0	12.9712	16.0182	0	0	13.5294	6.94072	0
TBX20	17.6169	0	0	10.5817	11.6786	0	0	0	14.7108	84.5213
EVC	17.1899	0	0	6.61874	6.40999	0	0	20.7994	0	15.728
RASAL2	17.179	0	0	63.0147	36.363	42.102	0	0	15.6913	0
DOCK1	17.0574	0	0	37.3948	26.4987	16.024	0	0	18.1789	0
GLI3	15.6902	0	0	30.0185	16.444	13.0267	0	0	0	19.9346
MARCKS	15.5721	0	0	34.9196	21.2435	15.868	0	0	33.2671	0
SAMD4A	15.1388	0	0	19.2967	16.4798	14.7403	0	0	9.78752	0
FAM167A	14.8431	29.4199	37.6458	0	0	0	0	364.097	17.4098	0
MRAS	14.4286	0	0	30.3193	46.7707	28.7627	0	0	27.4986	0
PTAFR	14.2235	0	0	28.535	12.9107	20.8094	0	0	30.0391	0
TBC1D12	11.9976	0	0	14.7544	14.6683	14.89	0	0	12.3338	0
MYO1E	11.5943	17.1321	0	13.8288	0	19.1086	0	0	11.2519	0
RHBDL2	10.611	0	0	15.7215	8.4411	8.0015	0	0	13.1345	0
TRPM2	9.94332	4.41805	0	4.11589	0	6.96953	0	0	0	7.97771
COL8A2	9.89144	0	0	8.15365	13.1053	10.4413	0	0	9.69834	0
TFEC	9.85768	0	0	19.0918	15.1592	40.0592	0	0	20.3286	0
C3AR1	9.65415	0	0	7.6694	6.09234	10.4279	0	0	5.01526	0
GFPT2	9.37419	0	0	37.7254	14.5415	10.7639	0	0	17.4882	0
GRN	8.44208	0	0	6.60338	5.87693	9.26235	0	0	9.95894	0
DRD4	8.37955	16.6627	20.0744	0	0	0	13.3103	0	4.69226	0
FLVCR2	8.24636	0	0	10.1667	8.37888	10.7352	0	0	7.53051	0
TMEM86A	8.15628	0	0	7.24164	4.58246	7.90182	0	0	9.07505	0
LGALS1	7.41571	0	8.70842	4.69556	0	0	0	8.89259	3.32613	0
TMEM136	7.39876	0	0	13.1044	13.4208	0	17.9437	7.32937	0	0
SLC31A2	7.06615	0	0	6.40418	8.62177	11.2698	0	0	11.2483	0
RUFY4	6.71984	14.5051	0	6.43014	0	10.1305	0	0	11.1112	0
TJP2	6.68318	0	0	6.16187	5.48565	4.43309	0	0	4.82034	0
NBL1	6.5998	6.31003	0	8.67071	0	0	5.7207	0	5.49815	0
TM6SF1	6.5279	0	0	6.15697	5.73249	6.52144	0	0	8.09308	0
SEMA4A	6.48405	6.05223	0	6.17394	0	9.24694	0	0	4.75576	0
CFH	6.26042	0	0	15.673	7.57632	8.17412	0	0	10.5731	0
CCRL2	6.11461	0	0	5.29679	6.9961	10.6361	0	0	12.725	0
CYFIP1	5.61666	0	0	6.26199	5.26686	4.88773	0	0	4.85915	0
PSAP	5.1872	0	0	3.93196	3.73515	7.23244	0	0	5.23682	0
GARNL3	5.1263	5.53749	0	3.56413	0	0	0	3.89676	2.05869	0
SPIRE1	4.91669	0	0	9.63843	7.17199	7.33348	0	0	4.22456	0
DEPTOR	4.77732	0	0	7.72564	8.61347	4.66576	0	0	7.5272	0
FCHO2	4.70136	0	0	9.58141	7.18034	13.0773	0	0	4.64981	0
TICAM2	4.58042	0	0	5.3245	5.05159	6.81431	0	0	5.57061	0
AGPAT2	3.89648	2.59938	5.83334	0	0	0	2.90873	0	3.72715	0
KCNIP2	3.75599	9.49197	0	5.24264	0	3.92352	10.3309	0	0	0
LOXL3	3.53645	0	0	4.21674	3.47044	3.01184	0	0	3.1397	0
DUSP3	3.43616	0	0	5.81516	6.73797	3.51735	0	0	5.15667	0
GALK1	3.35605	0	4.63532	3.09631	0	0	3.58405	0	3.24421	0
SOD2	3.32455	0	0	7.95048	6.50567	8.71876	0	0	10.5443	0
ASAH1	3.26668	0	0	3.37261	2.9385	4.69795	0	0	3.90258	0
GNS	3.23974	0	0	5.05841	3.55294	4.78876	0	0	0	3.39395
NUDT6	3.21007	0	4.50857	0	2.24916	2.47633	0	0	0	2.23875
GNA12	2.89888	0	1.86705	2.66642	0	2.2097	0	0	3.79486	0
ARID3A	2.89696	0	6.07623	3.77553	0	4.28139	0	2.20587	0	0
IFIH1	2.8055	0	0	2.18418	3.21791	2.2901	0	0	1.94023	0
REEP4	2.566	0	4.20164	2.13683	0	0	0	4.03024	2.15211	0
GRHPR	2.44557	2.88128	3.79418	0	0	0	0	1.82253	2.30484	0
PML	2.31555	0	1.90859	0	2.04065	1.75425	2.23119	0	0	0
HAUS8	2.20298	2.64272	4.19579	0	0	0	0	3.49827	1.75414	0
MCAT	2.17139	1.98318	15.7839	0	0	1.73843	0	0	2.40097	0
TXNDC17	2.11125	2.28685	4.90842	0	0	1.84252	0	0	2.14439	0
NASP	2.09196	2.14067	3.18468	0	0	2.09173	0	3.21212	0	0
WRB	2.09142	0	0	2.58193	2.23145	0	0	1.86165	2.6001	0
MPG	2.09018	2.19862	3.38048	0	0	0	0	4.76368	3.15817	0
DSE	2.06498	0	0	3.085	2.74409	2.36309	0	0	2.08069	0
HEXB	2.0003	0	1.60094	3.00526	0	3.07018	0	0	2.41284	0
CCDC28B	1.97249	2.57168	1.95214	0	0	0	0	4.71088	2.01879	0
LAPTM4A	1.96971	0	0	4.44194	2.87437	2.253	0	0	3.764	0
BAX	1.93309	0	2.74556	0	2.20043	0	0	2.29453	2.27606	0
RNF13	1.91684	0	0	2.4909	1.97223	2.39117	0	0	1.99851	0
PSMA7	1.81072	0	3.08736	0	1.56985	0	0	2.34123	2.50317	0
ATP6V1C1	1.78293	0	0	2.21942	2.14748	2.63237	0	0	1.79543	0
STX12	1.75589	0	0	2.52275	3.28647	2.5981	0	0	2.14391	0
NDUFS8	1.65805	0	3.87145	1.58241	0	0	0	2.22816	2.05047	0
PDCD5	1.63841	0	4.29342	0	1.78844	0	0	1.70541	1.72657	0
NLGN4X	68.0873	0	0	126.239	209.871	65.4306	0	0	82.4654	0
LINC01094	59.3021	0	0	125.404	38.6184	84.9599	0	0	55.378	0
HLA-DPB1	5.64829	4.76351	0	4.70402	0	3.98256	0	0	6.48108	0
LINC00467	3.88482	3.20217	7.46102	0	0	2.62278	0	3.22698	0	0
IFI27L1	2.04684	2.57997	3.01282	0	0	3.22673	0	4.02795	0	0
SLC19A3	0	163.874	0	110.465	55.3228	43.2599	0	0	186.514	0
APOD	0	154.49	36.135	1028.02	0	67.9214	0	0	0	53.4647
SERPINA5	0	120.242	0	34.6555	2305.12	0	0	296.543	76.5186	0
FCER2	0	117.266	20.0121	73.3699	0	0	18.4425	0	0	77.0964
STEAP2	0	85.3753	0	793.558	811.804	63.6257	0	0	264.861	0
PNOC	0	81.1705	8.24802	26.1397	0	54.6937	0	0	7.08088	0
ADRA2C	0	68.386	0	203.688	138.735	0	0	0	84.9505	82.7037
HSPA12A	0	58.3474	0	181.103	128.041	30.0971	0	0	44.4301	0
GALNT15	0	57.8015	0	153.271	419.754	0	0	0	106.038	68.864
FHL5	0	56.8232	0	257.751	147.527	0	0	0	35.071	56.2273
IL6	0	49.6728	0	369.12	156.102	40.8639	0	0	96.2429	0
TFPI	0	46.003	0	93.4418	53.6723	40.3267	0	0	39.6986	0
DERL3	0	32.5986	0	20.7511	11.931	27.8084	0	0	10.2865	0
KAZN	0	31.0754	0	98.167	696.49	0	30.914	0	32.5472	0
F10	0	31.0569	0	25.8708	14.9136	0	0	0	31.5361	16.9512
COL9A3	0	29.0707	0	24.8621	7.17054	14.7641	0	0	4.31424	0
ADCY6	0	24.086	0	36.3484	20.8876	0	23.7625	0	13.4152	0
TDRP	0	22.4147	0	29.9722	27.2459	15.4555	0	0	24.0125	0
FUT1	0	21.5325	0	35.1817	96.6242	20.7239	0	0	31.7404	0
APLP1	0	20.6271	129.358	29	0	15.5396	0	0	43.9891	0
CCDC68	0	20.6108	0	28.4678	26.6243	0	0	0	16.6664	18.7336
ALDH1L2	0	17.5074	0	66.7741	34.3729	137.048	0	0	11.0254	0
MME	0	14.387	0	81.9257	124.479	8.50008	0	0	9.71409	0
SMIM10	0	13.3666	0	27.7052	25.8177	0	0	63.4529	11.1084	0
SEMA7A	0	13.203	37.3597	0	10.1686	0	0	13.7261	6.35	0
MAP6	0	11.4737	0	43.8273	23.4129	0	9.29687	0	94.8722	0
PLEKHG1	0	9.33339	0	9.91834	19.3494	7.28127	0	0	7.40732	0
PCBP3	0	7.70007	0	11.0267	6.61131	0	6.2228	0	9.29671	0
GSTA4	0	7.12287	0	9.99419	7.5277	4.27059	0	0	7.46023	0
METTL7A	0	6.55299	0	9.86867	7.02866	9.65743	0	0	4.22838	0
CABYR	0	5.05684	0	7.03628	20.4226	0	16.7236	0	0	13.4119
B9D1	0	4.05709	7.16836	5.43782	0	7.60441	0	0	2.0258	0
LAPTM4B	0	3.76172	0	4.77746	9.93709	3.23372	0	0	7.84183	0
FUOM	0	2.90803	0	2.8712	2.00841	3.04226	0	0	4.47439	0
HEBP1	0	2.66938	0	3.04915	5.0702	3.44673	0	0	4.37046	0
GRAMD4	0	2.33064	2.30875	2.22481	0	1.89781	0	12.1998	0	0
ATG101	0	2.03674	3.61795	1.62267	0	0	0	2.34047	2.82392	0
LZTS2	0	2.02103	0	2.44863	1.93849	0	3.38501	0	1.68965	0
LINC00494	0	113.888	109.762	32.1505	0	10.4515	13.6212	0	0	0
PCAT19	0	39.9175	0	45.2122	96.6447	18.2751	0	0	50.3404	0
FLJ46906	0	19.3884	0	28.8081	36.8482	0	6.82818	0	8.66021	0
ADIRF	0	18.2315	0	12.7803	6.74797	0	3.17075	0	1.80468	0
OXER1	0	8.73797	0	14.4224	8.26479	0	0	68.172	7.24661	0
ETV7	0	4.86291	0	4.50803	4.09622	10.3125	0	0	10.4193	0
ACOXL	0	0	933.762	14.4836	57.5457	207.726	0	0	13.5024	0
KCNJ2	0	0	36.77	39.1948	93.8019	46.1514	0	0	35.736	0
ERRFI1	0	0	4.41174	8.83833	14.1552	20.1628	0	0	9.6326	0
INSR	0	0	13.5934	8.14933	58.1038	10.9213	9.44334	0	0	0
MMP19	0	0	2.06221	5.33158	7.89961	5.72653	0	0	2.63971	0
TWSG1	0	0	4.08273	5.24719	3.43587	4.92617	0	0	4.29008	0
RCAN1	0	0	3.38892	8.91656	4.88774	4.85167	0	0	5.46602	0
PLOD1	0	0	6.15751	4.95923	5.38161	4.60326	0	0	4.0806	0
ACKR3	0	0	34.4382	7.5377	12.5593	4.50367	0	0	7.63532	0
OSCP1	0	0	5.9706	5.95695	4.72365	4.49907	0	0	4.90006	0
PPA1	0	0	2.08698	3.03237	3.08939	4.34187	0	0	4.7332	0
HS6ST1	0	0	3.51879	3.01517	6.20762	3.80276	0	0	6.70747	0
NFE2L1	0	0	4.06325	2.94119	3.2369	3.10142	0	0	3.14646	0
IFT81	0	0	6.16615	4.02743	4.51393	3.06431	0	0	2.42717	0
PON2	0	0	8.1758	3.10752	2.55473	2.83233	0	0	2.28257	0
EFNB1	0	0	4.09841	4.13161	3.98149	2.51054	0	0	5.05914	0
CEBPB	0	0	3.00235	3.15254	5.24866	2.40602	0	0	5.22966	0
CCDC71L	0	0	6.99908	4.52575	3.56838	2.3779	0	0	9.63607	0
TPD52L2	0	0	1.55453	2.11154	2.10664	1.73443	0	0	1.95461	0
AP3S1	0	0	1.73295	2.00967	1.92079	1.68959	0	6.63251	0	0
P2RY1	0	0	6.78485	24.9091	7.54416	0	0	16.5553	0	8.25731
CDC42EP2	0	0	6.73354	9.74753	11.9424	0	0	0	16.5529	5.88686
IFT46	0	0	2.22385	1.94126	1.68283	0	0	0	1.78204	2.27654
DUXAP8	0	0	109.378	61.327	95.1553	0	0	109.542	48.089	0
BCYRN1	0	0	14.7624	25.9916	76.8372	0	0	17.912	14.3472	0
SLIRP	0	1.6627	5.36055	0	0	0	0	1.71604	1.73272	0
GMPPB	0	1.61355	2.52042	0	0	2.17512	0	2.28409	0	0
MAP4	2.63554	0	0	0	1.92355	1.68448	0	2.08532	0	0
TPGS2	1.63825	0	1.7282	0	0	0	0	2.36232	0	2.52883
SUB1	1.54578	0	1.69513	0	0	1.71099	0	3.81439	0	0
PAAF1	1.63824	0	2.25137	0	0	0	0	2.30728	0	1.94779
DNAJB11	0	0	2.11573	0	1.8388	2.4823	0	1.86445	0	0
FERMT1	447.415	0	0	0	28.5879	0	55.3535	0	27.5374	0
TFAP2A	218.707	0	0	0	149.672	0	0	249.053	0	219.562
GRIN1	124.789	68.0681	0	0	0	0	0	0	32.817	67.5462
MSC	78.6125	0	0	8.67121	0	0	0	0	19.8415	9.98093
IL21	70.0806	0	0	0	51.9976	39.7039	0	0	31.7492	0
SCN2A	58.251	0	189.892	0	0	182.191	0	0	0	56.7679
FAM64A	47.8524	0	0	0	30.5252	12.4304	0	0	21.4206	0
ITGB8	43.3454	0	0	86.9683	0	20.018	0	0	20.4395	0
FOXB1	41.7031	0	0	33.1515	0	0	0	48.1929	0	32.1117
ASCL1	40.5676	0	0	64.9791	0	60.5639	0	0	133.908	0
FBXO27	39.3437	0	27.5585	0	0	0	0	151.288	17.0936	0
AK8	34.0756	0	0	5.76555	0	0	0	0	12.1644	9.21046
MYOF	33.1037	0	0	30.5339	0	24.1046	0	0	0	23.9177
DZIP1L	31.3966	0	0	47.8363	0	49.1705	0	0	38.8181	0
SLC7A11	24.7163	0	0	46.753	0	36.5765	0	32.8259	0	0
AHRR	22.1669	0	0	0	5.67471	0	4.74215	0	3.26152	0
EDA2R	18.0527	0	0	0	30.5504	8.60902	0	28.5911	0	0
SLC4A11	16.5584	0	0	18.8449	0	13.7807	0	0	10.8903	0
PTPRN2	16.1428	0	23.4226	0	0	0	0	0	6.38918	28.3155
SDS	15.7739	0	30.2729	0	0	9.48019	0	0	8.02406	0
POF1B	13.5112	0	0	0	28.3725	0	0	75.6514	0	113.206
PTMS	13.4502	0	27.0444	0	0	0	0	30.8593	8.41854	0
IFI30	11.8785	0	27.1205	0	0	12.6044	0	0	14.5302	0
LACC1	10.2633	0	0	0	7.72665	6.13684	0	0	5.62974	0
FOXD4	9.1367	0	38.7893	0	0	0	18.4711	0	9.15536	0
LGALS3	9.02033	0	0	6.05461	0	4.87122	0	0	8.11153	0
HMGB3	8.80787	0	12.247	0	0	9.96128	0	84.9631	0	0
PHGDH	8.78219	5.17456	0	0	0	7.92184	7.15828	0	0	0
MANEAL	6.07388	0	27.8076	0	0	0	0	4.88229	0	5.50438
TNFSF13	5.67353	0	0	6.16446	0	5.3562	0	0	9.12084	0
NFE2L3	4.84908	0	4.74236	0	0	5.74068	0	0	5.61071	0
BRCA2	4.62072	0	0	0	3.50416	0	0	5.02775	0	5.16845
MCM3	4.32923	0	7.75444	0	0	0	0	4.49777	0	3.60719
SAC3D1	4.23621	0	7.46105	0	0	0	4.87745	10.5492	0	0
C21orf58	4.08493	0	3.98385	0	0	0	5.07341	7.88627	0	0
FZD6	3.99993	0	3.26269	0	0	0	10.8265	0	0	7.22197
SNX10	3.87786	0	0	0	4.44659	6.50196	0	0	3.97306	0
C11orf84	3.74041	0	13.6302	0	0	0	0	6.8265	4.25694	0
ZDHHC23	3.612	0	4.03854	0	0	0	0	3.21857	0	3.9001
ZNF672	3.57099	0	3.29575	0	0	0	0	3.67782	2.61611	0
COA7	3.56031	0	6.22648	0	0	3.25144	0	2.45849	0	0
WDR41	3.55578	0	2.90058	0	0	3.83181	0	0	0	3.81317
GBE1	3.5398	0	10.8799	0	0	2.48643	0	6.57448	0	0
UNG	3.53701	0	5.26329	0	0	0	0	2.75042	0	3.46284
NAT14	3.53451	0	33.5938	0	0	0	0	4.51084	3.7151	0
THOP1	3.38883	0	10.6635	0	0	0	0	6.49514	0	3.41531
ARHGAP33	3.20694	0	2.76408	0	0	0	3.49631	3.6181	0	0
BRI3BP	3.19394	0	4.49319	0	0	2.79862	0	3.27523	0	0
MFSD1	3.14285	0	0	3.75149	0	4.05521	0	0	3.33473	0
ARL3	3.12948	0	2.96659	0	0	0	0	0	3.08593	2.14684
NCAPD2	3.09016	0	3.62962	0	0	0	0	4.01753	0	2.86484
CDCA4	3.05429	0	2.67295	0	0	0	0	5.95037	0	3.0827
C1QBP	2.93313	0	5.21302	0	0	1.81521	0	0	2.0386	0
FANCD2	2.90915	0	2.24732	0	0	0	0	4.99344	0	2.33013
[truncated: 10,242 more rows]
