# Supplementary material for: Genome-Wide Methylation Profiling of Peripheral T–Cell Lymphomas Identifies TRIP13 as a Critical Driver of Tumor Proliferation and Survival
Source: Epigenomes. 2024 Aug 21;8(3):32. doi: 10.3390/epigenomes8030032 (PMC11348144; doi:10.3390/epigenomes8030032)
Supplement: Supplementary file 1 [file epigenomes-08-00032-s001.zip › epigenomes-3019185-supplementary/Supplementary Files/supplementary materials 5.xlsx]

## Sheet: Core gene expr. sign.
Supporting Information for Fig. 3C- Core gene expression signature (Fold change values) of 10 PTCL as determined by RNA-seq
Gene name	tumor 1	tumor 2	tumor 3	tumor 4	tumor 5	tumor 6	tumor 7	tumor 8	tumor 9	tumor 10	avarege
PLA2G2D	1189.6	782.933	88.5493	1646.16	918.1	2537.01	134.443	170.661	2047.46	725.523	1024.04
SLCO2B1	1120.04	493.549	129.482	1228.95	905.866	1209.16	350.119	400.796	830.087	845.565	751.361
ADAMDEC1	858.248	225.488	389.295	750.388	590.303	1458.57	56.7409	97.9404	1418.58	329.302	617.486
C1QB	1146.71	145.491	331.009	579.684	1389.8	993.877	169.503	444.532	706.413	232.035	613.905
RAMP3	306.094	841.572	121.798	619.99	375.462	457.785	693.804	129.907	1681.08	549.09	577.658
C1QC	1034.87	143.056	636.248	533.251	1017.25	337.482	215.457	398.852	678.551	251.854	524.688
GGT5	556.849	578.487	128.5	1637.56	510.887	350.541	219.658	58.9683	771.334	232.952	504.574
TNFRSF11B	715.793	225.727	24.9496	326.165	925.65	500.562	281.178	152.877	646.209	593.746	439.286
TDO2	206.008	337.54	109.127	327.884	1188.35	670.957	100.415	88.2729	1134.36	52.1293	421.504
KCNE4	240.61	159.073	50.7855	760.605	448.098	453.169	149.999	42.9006	1087.74	362.757	375.573
APOC1	826.526	263.399	225.62	247.367	289.044	775.06	134.341	82.8928	690.39	174.407	370.905
GPNMB	785.328	112.048	114.201	468.743	265.803	1288	22.0297	164.173	407.23	41.2568	366.881
APOE	668.724	199.221	192.702	292.783	301.275	677.583	137.838	131.988	891.082	141.997	363.519
C1QA	598.747	127.908	323.042	358.639	690.428	527.973	109.034	190.069	490.733	113.964	353.054
MSX1	34.1771	27.7828	49.9011	205.793	379.768	64.7916	17.0602	2087.5	84.3116	87.0472	303.813
C1QTNF1	54.5911	223.951	19.7628	1087.93	382.333	65.7567	168.661	33.3218	539.543	176.639	275.249
F3	171.667	144.176	86.1638	1118.04	228.724	356.426	49.3884	131.41	207.026	115.18	260.82
EBI3	48.7961	131.574	299.847	259.814	396.096	246.776	54.7184	189.013	575.245	233.253	243.513
ALPL	53.7043	152.69	84.8645	376.439	972.021	137.579	90.1197	22.117	463.794	72.0973	242.543
NUPR1	580.306	351.351	97.1933	390.686	207.792	247.786	77.4772	98.7079	302.522	63.7895	241.761
VEGFC	110.8	267.575	236.617	224.966	477.063	288.488	160.749	59.7168	493.041	91.0937	241.011
CFI	74.4289	167.952	33.8554	743.383	520.513	128.538	110.922	70.571	217.247	112.735	218.014
TGM2	225.421	81.0809	43.4435	647.327	248.199	212.313	77.1011	55.6924	371.563	76.634	203.878
GPR176	191.387	247.277	52.3155	454.435	235.879	143.211	149.213	39.6733	324.133	185.37	202.289
RARRES1	392.931	56.5121	55.3	557.966	269.641	366.056	49.4658	48.563	179.645	20.1408	199.622
TM4SF1	52.5074	138.332	30.253	345.876	895.066	104.16	66.9762	58.684	174.673	79.7736	194.63
RARRES2	143.15	278.9	36.3963	391.996	242.207	175.49	63.146	14.0848	546.34	40.334	193.204
CCM2L	49.9649	109.921	120.295	225.542	784.62	53.9728	84.5402	61.2811	102.633	65.3778	165.815
KCNJ10	214.862	85.1492	20.197	68.3195	250.915	412.064	37.3286	255.468	130.681	150.652	162.564
IL34	124.831	233.157	46.9066	245.588	245.174	83.0938	90.1296	42.9354	388.694	117.177	161.769
CD163L1	415.633	95.748	278.1	186.156	153.913	51.7503	81.8924	36.5165	83.5691	126.197	150.948
TMEM176B	177.453	88.4126	35.8242	288.726	212.426	157.684	42.048	41.4959	386.107	71.8446	150.202
BTNL9	57.846	228.19	447.372	54.5414	269.945	57.2789	92.8123	192.312	26.6001	51.5037	147.84
DLL4	62.5804	90.7159	27.6033	113.907	186.318	179.164	191.191	29.306	492.337	59.9661	143.309
SOX18	118.179	127.876	82.3034	335.042	178.73	52.9828	112.472	44.9715	201.297	129.352	138.321
GPR4	83.0937	60.7527	49.1035	197.936	203.388	127.07	133.322	87.802	318.988	107.332	136.879
C1S	111.146	106.812	26.727	349.558	267.214	133.398	48.3806	20.7969	218.224	64.6133	134.687
IFI27	111.792	42.0122	565.306	131.303	329.412	44.6356	21.9506	35.0533	35.3685	29.5265	134.636
SLC1A3	167.296	35.9562	11.4231	156.698	230.915	448.31	20.6916	73.3778	158.561	40.7523	134.398
TMEM176A	158.685	98.7812	33.6499	228.64	244.563	124.369	47.0348	32.9071	264.375	63.651	129.666
APOBEC3B	99.4296	12.5992	128.571	93.904	26.863	69.3614	7.58531	552.911	24.5488	14.5511	103.032
SERPING1	200.237	72.9698	33.5168	166.922	153.073	163.647	45.2356	21.6959	126.524	42.7969	102.662
LOC101927751	48.9852	34.1909	66.6448	465.823	72.2183	97.1108	16.9936	136.072	68.6725	17.644	102.436
VWF	84.5391	69.7939	20.3483	178.669	135.491	124.066	109.459	50.3538	53.643	191.759	101.812
NOSTRIN	54.9302	123.273	28.9961	209.37	100.573	93.6746	94.9889	84.588	82.7435	115.502	98.8639
NRP2	114.996	62.9694	69.0736	182.297	138.225	143.118	31.7821	45.2183	98.9744	81.2172	96.7871
SDC3	114.486	46.1914	34.7819	94.1557	220.504	130.077	42.4294	92.1038	99.8152	78.9774	95.3522
MOXD1	66.0791	61.8953	161.129	89.8933	259.744	130.208	20.914	12.9894	112.847	23.5239	93.9223
UNC5B	117.284	70.2438	36.3358	118.124	128.381	67.9287	39.5909	193.54	92.1754	51.9663	91.5569
RAB42	205.491	51.5519	42.0389	127.728	103.17	137.224	28.3447	47.8483	119.678	46.5968	90.967
SYNPO	105.384	83.9367	102.396	127.241	141.144	80.8803	44.918	31.3556	119.41	58.8319	89.5497
CHST1	81.7508	38.5509	36.8448	80.4886	212.231	105.057	42.5992	33.1154	182.138	82.162	89.4937
CRACR2B	37.4191	31.5543	595.308	27.848	8.06729	38.2986	7.18138	113.687	6.17006	12.9883	87.8522
FOXC1	55.4139	56.938	35.8995	203.742	54.3867	41.7286	77.5943	163.114	104.67	83.5852	87.7073
ENPP2	68.5709	49.6471	14.4878	162.462	96.0688	183.888	22.5995	11.7265	174.017	88.4878	87.1955
C2	178.669	28.3001	37.3673	134.971	141.99	122.969	15.128	43.0707	117.408	24.657	84.4531
FOLR2	97.3937	63.8624	55.3937	183.138	122.922	61.0734	44.5033	81.7446	83.9948	47.5524	84.1579
TMEM37	108.212	38.8346	51.3624	160.41	192.484	70.8028	39.4697	42.0418	82.4044	53.2072	83.9228
C11orf96	33.7509	54.4938	52.6612	177.198	295.698	39.9458	33.6022	22.0773	100.83	23.528	83.3785
EPAS1	61.8176	77.1891	10.9816	188.658	114.822	81.7079	50.6591	69.85	106.457	69.5085	83.165
GALNT18	45.2556	54.0252	18.2981	133.444	79.4826	80.0661	124.1	81.7441	125.293	58.6675	80.0376
C4B	23.1803	40.6358	9.45324	140.514	133.531	68.9505	51.1713	31.1752	117.081	90.1209	70.5813
ECSCR	39.5315	74.2314	15.9837	139.055	112.753	43.1292	50.3687	18.2531	126.787	41.8372	66.1929
NDUFA4L2	16.3036	45.4947	100.611	96.2965	119.042	54.8579	34.5296	55.1894	96.34	24.118	64.2783
KIF18B	69.4899	23.8861	167.192	18.1621	37.5938	47.2565	32.3468	162.138	20.5413	50.2421	62.8849
BCL6B	43.7961	46.0628	34.3999	101.775	119.94	61.6868	28.3382	41.4751	105.164	37.6038	62.0243
C1R	47.6462	44.9518	21.723	138.504	97.2042	51.4847	25.6135	11.2892	133.079	29.3426	60.0838
CTHRC1	70.4033	50.6999	25.1994	176.239	35.8508	55.6914	19.8143	15.4295	123.588	19.2268	59.2143
CFB	33.7512	31.2897	9.1693	104.26	66.0316	42.7076	12.2729	5.53274	160.069	17.4476	48.2532
UBE2C	88.3583	26.5547	115.415	10.8774	28.3832	31.5185	12.7846	90.842	32.5121	40.244	47.749
EFNB2	24.1914	35.6802	26.6202	87.2421	93.9991	59.3836	21.3363	20.254	67.4542	26.9889	46.315
EMILIN1	52.243	25.8414	29.3372	76.3455	112.053	36.763	19.5418	11.4177	55.8744	17.3894	43.6807
C10orf10	41.941	38.6067	8.40377	66.9928	33.8715	90.2706	37.5559	10.7784	87.4574	18.3301	43.4208
APOL4	71.0255	11.4161	13.0443	22.4325	43.9578	113.914	8.18575	23.0662	97.292	28.5301	43.2864
TROAP	60.0746	22.0885	118.702	16.524	23.9183	25.4857	22.4152	96.8924	10.1102	29.021	42.5232
NEIL3	87.7356	10.9493	30.6943	6.95255	10.2854	16.5872	10.8467	147.885	15.5688	85.6634	42.3168
SEPP1	53.5136	45.5524	3.44106	100.891	62.6632	8.24929	19.7405	35.9956	55.1246	28.5057	41.3677
IGFBP4	36.4622	29.4761	11.6339	138.073	68.7567	14.7541	16.6351	7.49134	79.9214	10.3132	41.3517
SYDE1	44.8823	38.3674	19.0708	70.1682	62.3063	28.5569	23.8029	10.2843	87.1282	28.3673	41.2935
JAG1	32.2659	16.364	50.2957	82.9628	52.0427	37.9385	27.4652	9.49765	26.0256	77.4921	41.235
NECTIN2	30.5006	25.5103	18.3588	60.9757	65.9883	41.7124	52.6862	16.5586	68.6563	25.4934	40.6441
CYGB	49.3006	61.0585	38.9747	96.4499	12.5433	17.4868	23.3763	11.1908	72.7213	22.1626	40.5265
CDC25A	51.5421	18.0578	97.2137	12.7906	23.4296	35.2336	10.6226	94.0219	23.5344	35.1772	40.1624
GPX3	29.2762	41.3205	8.35566	54.0115	146.592	16.6547	19.0922	18.0692	43.9107	19.5008	39.6783
MGAT3	13.9829	48.344	6.9303	61.652	28.8764	46.3817	29.2381	65.9436	53.6174	35.9476	39.0914
MGP	29.4382	59.2396	7.30847	145.776	13.9446	6.56337	22.142	8.21989	80.6298	8.3598	38.1622
RAI14	25.6012	26.6636	10.6564	60.7362	97.4373	36.3006	25.5177	12.0414	50.0399	34.4246	37.9419
DOCK6	17.5327	24.4904	166.063	41.6024	40.8863	25.4976	17.5059	15.684	14.8293	12.9251	37.7017
CDC20	61.0389	29.6307	81.3829	9.37163	18.4327	26.8942	10.3082	72.9127	27.9626	36.597	37.4532
PYCR1	18.3922	7.34927	230.09	7.66293	10.5716	20.3092	9.10881	46.3933	13.8803	7.1834	37.0942
EXOC3L2	18.1588	24.0888	29.4996	35.838	56.7498	24.7483	33.7138	13.8402	85.628	24.3732	34.6639
GTSE1	38.3971	13.6924	86.2275	10.9854	21.448	26.6766	11.0845	86.3153	17.8523	29.5023	34.2181
LINC01140	7.04421	29.6005	49.843	99.6669	47.4979	17.8135	23.9608	8.63961	44.0125	10.8899	33.8969
CETP	7.09022	59.3256	2.71922	26.6382	35.785	11.6747	53.1999	3.45284	38.658	93.2966	33.184
C4A	19.052	20.8944	7.55514	47.7702	87.2716	30.3742	31.0388	6.79441	46.9068	31.5236	32.9181
ARNTL2	63.5168	12.6403	45.932	42.0829	22.4552	41.0637	9.66104	20.6414	36.1165	30.0052	32.4115
ESPL1	68.3611	16.3597	60.06	12.8127	15.9152	27.1089	12.1566	72.6646	8.98233	26.5344	32.0955
TNS3	47.6833	21.8541	19.7078	40.6163	35.7854	66.6639	11.2193	11.3565	34.6255	27.7012	31.7213
IGFBP7	24.7274	23.5126	11.9337	49.8883	66.0064	17.6623	25.1215	9.1699	73.2055	12.2268	31.3454
NR1H3	24.7265	17.3378	11.1384	40.8266	35.7274	75.1502	8.87371	8.3178	72.605	18.2585	31.2962
FAM72C	57.573	18.2673	49.5743	10.2464	36.3488	20.9519	11.6323	56.4899	23.0427	27.281	31.1408
THBS1	45.9247	9.26825	7.69838	33.5026	108.755	48.2649	9.96054	7.98505	18.6333	19.6096	30.9603
BIRC5	50.9098	15.9818	58.6483	8.61208	22.9077	21.4168	8.32751	61.4083	29.0258	32.11	30.9348
MELK	39.6944	15.1383	52.3374	10.7714	20.2416	32.2283	7.06873	73.5617	21.5975	31.3336	30.3973
RASIP1	18.6023	28.1666	13.2162	45.4391	74.7457	14.908	28.2692	12.027	38.7686	27.3059	30.1448
RAB13	11.6509	33.9179	9.23124	56.4567	44.8927	42.2653	13.6331	6.32209	62.7553	15.2135	29.6339
SAPCD2	39.4126	10.8751	109.574	5.19949	17.1408	14.4607	8.71212	50.0924	20.2549	11.5888	28.7311
CDCA5	31.1029	12.1689	64.8611	8.1125	14.0574	18.5471	6.21975	70.0746	21.1846	38.3963	28.4725
KIF2C	29.2289	17.031	44.0939	5.67483	18.7892	24.4981	14.1757	87.1233	18.1422	24.1394	28.2897
HJURP	45.054	16.3768	41.771	8.72821	26.175	28.6904	10.4917	56.9254	18.6425	29.6026	28.2458
FBXO43	24.7219	11.1726	46.1167	7.19968	24.6893	34.4083	39.6656	31.9749	14.7928	39.8359	27.4578
SLC29A1	21.3389	10.6181	128.332	16.5784	10.7675	17.8805	11.3421	21.7206	20.6637	12.2867	27.1528
CDK1	37.1048	14.7012	47.1508	7.04756	21.2607	29.0145	8.07124	64.4257	19.8493	18.9765	26.7602
LYPD5	15.1495	6.2523	5.51283	21.8391	103.298	23.7131	12.3966	13.378	55.364	7.87402	26.4778
TICRR	26.943	12.0135	51.1563	7.32685	17.0232	28.0496	9.87179	66.2877	8.11839	33.9242	26.0715
SKA3	36.1136	10.7208	41.0956	5.73976	16.0778	21.4387	6.89943	67.5349	14.2094	26.57	24.64
ACTA2	19.8183	31.1614	4.24464	52.459	72.1994	11.9581	9.13598	3.37517	24.0107	17.0877	24.545
CEP55	50.2019	10.4331	24.6836	12.071	19.9612	21.0296	4.61164	39.5798	21.4413	38.056	24.2069
KIF20A	36.7981	12.4913	24.709	6.60751	21.0752	22.9235	8.5048	62.8628	17.1284	28.7824	24.1883
AURKB	35.8713	22.284	38.3742	8.82694	15.5987	21.1859	7.51567	46.5239	18.2866	25.5418	24.0009
TOX2	65.0059	8.97216	5.17179	17.1823	13.3424	11.3525	5.13966	76.8669	13.4619	23.144	23.964
CCNB1	24.7449	16.2351	49.8569	7.41389	26.6876	22.629	5.56078	48.1689	18.9716	19.3428	23.9612
CD40	17.4601	38.6563	22.3822	42.1317	12.7557	37.3198	7.55841	2.60729	40.5484	16.092	23.7512
BUB1B	38.228	15.6994	34.5164	13.0669	21.7707	28.4588	7.29399	40.5184	11.4949	21.0327	23.208
TOP2A	43.0574	8.14077	22.6754	8.30856	23.373	18.7287	7.82816	53.7404	17.4626	20.9944	22.4309
EXO1	38.617	9.39927	45.4583	5.93753	10.3696	21.7255	5.41169	44.7252	9.31621	23.8433	21.4804
C16orf59	28.1232	13.1739	48.0774	8.29801	10.6534	13.003	6.96636	50.3472	12.6992	21.1729	21.2515
LGMN	41.2961	12.0044	14.06	30.4304	24.4219	18.3298	7.65312	40.4101	10.2485	12.2625	21.1117
HYAL2	14.4933	13.2699	12.897	22.5514	55.1144	14.3494	16.8368	14.2864	28.1413	15.1925	20.7132
PLTP	43.8338	13.1157	17.4018	38.2129	21.5171	22.2359	5.99621	24.4959	11.9686	8.0832	20.6861
KIFC1	27.1708	11.9043	32.7878	4.77219	11.9517	16.0077	8.3349	53.4067	13.4488	23.8644	20.3649
GINS1	22.4194	11.4914	41.2517	10.4416	18.5794	24.7952	3.58606	34.5701	15.7764	20.5196	20.3431
CENPI	22.2282	6.79444	14.75	6.28305	14.2649	17.3294	6.67136	89.1002	6.62813	17.1468	20.1197
ASF1B	16.7049	8.43514	75.553	3.32333	6.89227	9.20987	6.4531	44.4583	10.8499	18.9729	20.0853
DSCC1	23.6086	14.0182	35.796	6.4121	14.348	17.6384	10.178	31.9518	15.9124	29.6302	19.9494
TTK	36.1594	8.6409	25.2626	5.32111	14.956	18.9925	9.28679	44.1452	16.7572	18.9524	19.8474
DEPDC1B	24.7333	7.5552	17.4872	6.67336	20.2916	19.2219	5.41144	61.8054	14.5397	17.9265	19.5646
FMNL2	27.2858	8.60954	6.84937	28.5236	34.1032	47.9703	6.47693	10.413	15.0446	10.226	19.5502
FRMD6	13.8055	13.3422	5.71899	39.1911	41.8839	9.33718	7.17913	33.5166	21.3971	9.31429	19.4686
HSPA12B	11.6685	20.2889	16.4366	34.667	54.1826	13.5611	13.2865	6.9248	12.7203	8.32714	19.2063
HSD3B7	16.2278	15.2881	15.4119	37.0611	20.2656	20.3745	13.3046	7.02076	33.1105	10.6233	18.8688
CKAP2L	21.2944	8.72872	15.8063	8.29798	16.8314	20.4223	8.19991	54.3082	12.6641	21.907	18.846
CDC6	23.7757	11.2263	35.8369	9.36955	13.7242	27.6574	6.38387	28.6844	10.0102	20.2187	18.6887
RAD54L	26.7493	6.80943	45.7081	4.04122	9.61908	13.3407	7.3127	50.6688	7.22789	12.7555	18.4233
RAB20	17.5892	12.8029	8.07875	19.5649	32.7888	28.6048	4.90161	8.09927	42.0165	9.45872	18.3905
RMI2	18.8033	12.0735	38.0587	9.944	10.8112	10.2773	14.1029	38.7178	13.6633	16.6427	18.3095
CDCA3	23.1184	12.1101	43.3211	6.30492	9.29575	16.2255	5.17575	42.5598	8.57903	15.5688	18.2259
PHLDB1	16.2905	20.3788	9.66985	47.0049	35.8444	15.022	6.36758	4.22982	15.4419	11.525	18.1775
CDCA8	27.5255	10.8107	30.6369	4.01808	10.7003	15.1394	6.94712	34.4929	14.6041	22.3122	17.7187
RAPGEF3	8.2174	31.158	6.79297	37.4131	22.1949	16.8096	12.3538	16.6088	13.4361	8.91111	17.3896
FUCA1	44.6501	16.6699	3.60793	12.0241	13.7662	16.0256	5.98659	6.45736	46.6735	7.03818	17.29
TK1	17.9332	13.858	25.8642	6.08374	6.44726	10.3765	8.95601	44.1724	14.8639	19.1838	16.7739
CCND1	12.3146	13.0471	2.8647	19.7634	34.0692	35.9758	6.54231	3.20988	28.3812	10.8298	16.6998
DRAM1	22.0552	8.41816	5.15571	29.7581	26.845	27.8754	2.88502	7.82684	25.6194	8.59866	16.5038
TNS2	10.4457	23.1265	6.12607	38.3757	34.8846	13.5165	15.7005	4.49612	7.3043	10.7363	16.4712
PLK1	26.1614	14.8919	23.3724	5.99741	13.9535	13.3951	5.33663	29.8619	12.0096	18.5668	16.3547
WDR34	11.0256	7.9518	71.837	4.84402	5.00069	5.29493	4.80731	13.4257	11.4726	17.0528	15.2713
FABP5	12.3783	8.02228	33.0871	9.80407	9.50231	16.2344	3.61702	27.4781	19.8432	5.11288	14.508
RAD51AP1	12.1678	6.99542	32.7315	5.08247	11.3246	16.9223	4.69561	33.1537	9.18162	12.246	14.4501
NCAPG	22.1773	7.63694	14.6286	4.69502	12.2107	15.2344	3.82309	36.9036	8.62355	17.7335	14.3667
POLQ	23.2508	5.70891	19.3841	3.90073	14.2619	15.3134	4.48349	38.3537	3.66721	15.2374	14.3562
CDC25C	14.9793	7.52461	17.564	6.39814	13.6183	12.6646	4.967	39.0708	8.33882	13.4417	13.8567
DHCR24	7.15458	3.00426	22.7479	3.09068	22.1418	6.41233	8.00075	46.2255	8.84329	10.0955	13.7717
SPC24	14.8079	8.04402	30.7915	4.25834	9.16127	9.40643	3.63263	30.8397	12.5027	13.6237	13.7068
ZWINT	17.58	7.69332	23.0723	3.59449	7.95228	10.8653	4.21029	35.7824	9.1114	13.1745	13.3036
B4GALT2	9.04356	5.37682	52.6931	7.19647	5.48346	7.57943	8.76172	15.2025	11.9556	8.10937	13.1402
CCNA2	13.9845	4.53515	18.1416	2.35316	6.55141	11.1483	2.18411	48.691	8.00185	14.4389	13.003
PCOLCE	10.9525	12.3485	11.0239	31.4029	9.39433	9.57931	14.6881	3.85393	18.7602	5.79609	12.78
NUSAP1	24.53	8.07642	16.1676	4.07306	8.84399	12.2271	5.13695	20.5548	10.2674	16.7945	12.6672
SPRED2	14.9523	14.172	4.54743	16.8626	17.2399	13.8461	7.05027	10.0088	14.1323	11.015	12.3827
CTNNAL1	7.32374	7.69669	7.80442	12.1438	13.8032	6.69411	5.70987	43.3435	7.40255	10.7227	12.2645
POC1A	10.3422	6.87672	26.7974	4.32548	5.15837	8.73098	3.37408	37.3772	7.17985	9.18876	11.9351
TYMS	26.1303	6.15311	8.89177	3.67164	4.9658	9.60118	4.4671	22.0814	10.0539	21.5244	11.7541
GGH	11.0739	5.999	26.2024	6.12368	8.26139	14.4081	3.73485	28.5775	6.83818	5.87317	11.7092
NR2F6	8.24129	7.70342	46.5572	8.73392	9.0427	4.92714	4.13786	10.6655	9.63168	5.25489	11.4896
SLC9A3R2	7.92627	18.6765	13.3223	18.2468	18.2173	4.98691	9.44402	2.14482	13.8485	5.28643	11.21
TST	5.04659	5.15186	36.2659	7.84838	4.73479	5.99385	9.49057	18.3096	11.5527	3.94152	10.8336
NUF2	18.822	5.99768	16.4715	3.85455	9.57174	9.31547	3.06131	21.0399	7.36248	9.11735	10.4614
GJD3	16.0888	4.8553	2.68691	14.0055	10.3343	9.43077	8.75433	3.60335	26.8007	6.52571	10.3086
VAV2	5.41469	17.1744	7.2593	13.2662	8.38	10.0937	15.4322	6.52744	8.34651	8.6167	10.0511
SERPINH1	6.06039	6.0328	6.30209	12.4727	19.1151	10.4626	5.67507	5.11962	20.1551	6.8902	9.82857
AEBP1	32.7532	11.7683	2.67689	15.4142	9.91667	4.15772	5.14062	2.01271	7.83896	5.28819	9.69675
TRAIP	12.0281	5.29181	19.6848	2.52294	4.28517	5.7697	3.72192	30.734	5.26111	6.94632	9.6246
ADCY4	4.1348	10.357	2.17336	17.7084	28.8424	5.87145	8.62444	1.8981	6.41798	7.13212	9.316
CIT	12.7845	4.16293	9.84509	3.43798	8.95718	8.79623	7.20383	17.9184	4.30018	12.9802	9.03865
CCNF	10.484	5.63756	10.8933	2.67562	7.35831	6.90343	3.04774	24.433	6.24529	11.6271	8.93053
AFMID	9.10737	8.13174	9.93176	11.5369	8.95664	7.67405	8.89397	7.572	9.98799	7.35248	8.91449
CKS1B	9.10058	5.87029	26.9348	3.08813	4.06027	6.9349	3.27077	16.0431	5.2927	6.5116	8.71072
TSPAN4	8.67379	7.46227	7.77037	16.7575	10.8382	7.73395	3.91783	4.99141	12.5999	5.21551	8.59607
VSIG10	3.13669	4.94922	6.2544	7.846	7.03161	6.43117	5.87383	23.3988	6.4331	14.4993	8.58541
SLC1A4	5.13071	4.36143	10.192	3.31503	5.17345	11.0293	4.66882	17.8385	4.20762	16.285	8.22019
UHRF1	11.2406	4.14395	16.4587	3.41594	4.2016	5.05623	5.6571	14.2958	4.27069	10.7829	7.95234
SPAG5	10.3669	4.59873	12.1469	2.63745	5.65196	7.70184	2.46671	20.964	3.33758	6.77142	7.66435
SCO2	9.46492	4.64656	11.5107	8.21189	8.60193	4.85811	4.05541	3.46608	17.1728	3.50467	7.54931
FAM174B	7.10921	5.68554	6.93399	5.29403	3.82696	4.89251	16.6095	10.2796	9.14053	5.35225	7.51242
SNX8	5.31923	10.4915	12.0448	9.50316	4.9902	4.63388	2.8534	4.9205	7.18249	7.84441	6.97836
UCK2	9.10459	4.13826	16.671	4.39686	5.03927	5.03228	4.60364	6.4349	6.55265	6.01886	6.79924
BRCA1	8.88432	4.23649	10.7263	2.47486	5.97319	6.77761	2.8288	13.1671	3.02495	8.80291	6.68966
SLC7A8	8.58604	3.1606	3.30127	11.4951	17.232	4.94564	4.08603	4.95933	2.78828	6.26971	6.68241
TUBA1B	8.10808	3.78559	10.9272	3.89241	5.03003	4.81242	2.84482	14.9648	5.94719	6.49556	6.68081
SLC43A3	8.27375	2.71106	12.0147	5.12282	4.36864	6.03746	3.27617	10.7469	3.86238	8.84093	6.52548
LAP3	7.26122	3.85991	4.37936	7.84958	9.47193	10.7102	2.05147	3.55041	10.651	3.55278	6.33379
ENG	7.22578	5.70642	1.84469	8.61092	10.898	4.73871	8.22004	1.72267	7.05354	5.35902	6.13797
CENPU	13.1204	4.64974	7.88684	3.38998	3.53751	6.26211	3.58479	9.51602	2.99229	6.19945	6.11391
POLE2	5.62068	5.54843	4.79894	3.45257	5.08521	6.60887	5.72614	10.2803	4.05284	8.68341	5.98574
ISOC2	4.76666	3.32408	17.2891	3.62662	5.59362	3.92354	2.72335	6.5427	6.35224	2.99122	5.71331
STMN1	7.94714	4.46861	8.64934	1.98255	3.50915	3.56278	2.99262	13.5054	4.19388	5.0005	5.5812
TUBB	7.72486	3.71586	8.08609	2.55957	3.86518	4.01028	2.96522	11.279	5.18286	6.22002	5.5609
ACP2	7.86452	3.23448	1.72797	9.03286	5.91373	7.13996	2.52746	3.85972	8.78204	4.86241	5.49451
EXOSC4	3.68581	3.84515	18.7899	3.27986	3.5371	3.5327	2.74005	5.98224	6.31248	2.86539	5.45707
RCN1	3.84039	3.0815	5.78678	7.83541	6.12056	6.17012	2.99393	3.64933	6.08857	3.34137	4.8908
LMNB2	6.29489	2.31532	11.5961	1.93824	2.38926	2.52514	2.64963	10.6646	3.36992	3.60811	4.73512
TUBB6	3.02232	5.64539	3.42162	5.51719	4.71584	4.56687	2.95572	4.79063	8.09295	4.34625	4.70748
TCF19	4.5582	3.8024	5.57008	2.17316	2.66697	5.05321	2.5905	11.6737	3.44159	5.4853	4.70151
TIMELESS	6.10831	3.82919	8.4783	2.43697	3.19163	3.94221	3.44577	7.60675	2.00616	5.51156	4.65569
RRAS	3.06798	3.86243	2.1386	6.84467	8.71636	2.62895	4.35352	1.97915	8.85988	3.09042	4.5542
GRINA	5.6374	3.59528	5.05005	5.85855	5.28156	5.69824	2.12974	2.71452	6.34768	2.41297	4.4726
YWHAE	4.09623	3.30572	8.84169	3.0416	3.34296	4.30656	2.50611	2.38111	4.76203	3.2521	3.98361
MCOLN1	3.09382	2.83978	4.90324	3.57497	7.94717	2.28257	3.06533	2.80296	3.71378	2.47991	3.67035
CLTA	3.39885	3.36686	4.05	3.4367	3.88887	2.99844	2.0321	3.78507	4.6035	2.63702	3.41974
MPV17L2	2.18033	2.48867	9.02367	1.95522	2.26841	2.6946	2.49807	4.54227	4.10892	2.33278	3.40929
HNRNPAB	3.16876	2.35266	6.75003	1.69747	3.05038	2.94448	2.81523	5.79708	3.03453	2.32069	3.39313
SYNGR2	3.68044	4.02654	2.51098	4.71021	2.25726	2.55059	2.6396	2.48317	5.54548	2.52863	3.29329
NFKB2	4.40643	3.32696	4.89817	2.98619	2.11437	2.04438	2.33758	3.10433	2.71817	3.00885	3.09454
MYDGF	2.48176	2.48766	4.34826	2.60235	2.56062	5.11298	2.20261	2.17182	3.65491	2.00434	2.96273
METTL1	2.02453	1.7618	5.39746	3.33286	2.42855	3.27688	3.39718	2.05886	3.08277	2.57443	2.93353
CLN6	3.23377	2.45129	3.31091	2.1264	3.00283	2.8245	4.40749	3.0122	2.09922	2.53476	2.90034
AIMP2	2.54482	2.01655	7.87269	2.22647	1.92801	2.25436	1.89401	2.57563	2.9454	2.43959	2.86975
MRPL27	2.90275	2.90552	4.5203	2.29666	2.31073	2.05238	1.95745	2.83266	2.98803	1.92304	2.66895
TOMM34	2.19529	2.19678	4.0285	1.91387	2.11701	2.85217	2.16167	2.60324	2.95767	2.70833	2.57345
CNP	1.79391	2.66818	2.25553	1.93894	1.9667	1.95694	2.29005	2.8011	2.67637	1.92024	2.2268
USP9Y	-2.90731	-3.37317	-190.308	-2.9322	-1015.64	-10102.1	-239.788	-5.22814	-9.91465	-8.66927	-1158.09
TTTY15	-2.9212	-4.01016	-123.625	-3.34355	-439.841	-2187.46	-519.225	-3.37746	-4.51604	-7.81383	-329.613
UTY	-2.31167	-3.23267	-92.3238	-2.28815	-886.887	-1102.69	-174.492	-1.84088	-4.47621	-7.73283	-227.827
TENM1	-15.6936	-16.7315	-1408.81	-4.94941	-4.83334	-19.7957	-3.6642	-4.77158	-24.1595	-2.49142	-150.59
FGFBP2	-65.175	-169.018	-113.784	-66.5836	-32.2597	-53.479	-406.208	-227.742	-34.9174	-97.8087	-126.698
CELF2-AS1	-8.89227	-56.5762	-135.622	-68.4698	-10.3398	-28.2322	-9.76478	-447.097	-79.7405	-6.85769	-85.1592
PDE3B	-5.91466	-3.1433	-558.316	-6.44276	-12.8849	-6.58603	-1.86229	-147.246	-2.80059	-2.89551	-74.8092
ITK	-9.92512	-5.15328	-664.593	-5.15899	-3.53698	-4.65212	-3.10016	-13.3774	-3.35207	-3.17917	-71.6028
S1PR5	-19.361	-16.9046	-50.5446	-16.4043	-12.4499	-29.8118	-42.4575	-249.941	-26.5568	-48.4253	-51.2857
MAGEE1	-4.53953	-2.15291	-415.828	-4.97212	-4.75541	-6.20814	-2.94718	-25.7032	-5.74736	-3.94242	-47.6796
DGKK	-23.7658	-126.687	-39.1857	-29.6749	-20.9127	-104.005	-24.687	-29.0658	-40.3195	-29.7213	-46.8025
PDZD4	-21.0695	-5.59706	-130.275	-7.7886	-8.34303	-47.1503	-24.622	-184.059	-11.0933	-17.437	-45.7434
C11orf21	-11.9856	-4.04419	-122.415	-9.21914	-11.1996	-8.36076	-4.87085	-242.136	-21.2886	-20.2579	-45.5777
JUN	-37.0728	-13.279	-67.3604	-13.1903	-22.3162	-18.2803	-56.8455	-76.8096	-28.1587	-80.628	-41.3941
NR3C2	-35.8721	-3.7932	-23.9404	-6.29298	-9.25198	-18.4051	-2.19953	-276.231	-17.2432	-8.28959	-40.1519
FAM65B	-10.6295	-3.03263	-89.3832	-7.23945	-3.6047	-6.85105	-8.76823	-259.998	-5.65193	-2.67728	-39.7836
CD69	-21.4185	-7.65738	-5.69656	-12.404	-6.25226	-5.09127	-38.2988	-272.176	-10.0501	-7.28605	-38.6331
TRABD2A	-21.139	-3.18031	-99.0185	-11.8257	-11.4539	-19.8347	-58.3999	-70.4062	-13.5845	-19.7876	-32.863
HIST1H1D	-77.7824	-10.8165	-76.9498	-58.2731	-20.5333	-4.86277	-8.97749	-9.60894	-17.2122	-32.4246	-31.7441
HIST1H1E	-8.94266	-8.00861	-51.6071	-39.0814	-41.3126	-21.0728	-13.9339	-11.5998	-11.8001	-58.7139	-26.6073
HEMGN	-4.56381	-2.15814	-82.7743	-31.342	-2.59853	-27.4619	-2.89711	-22.7398	-17.0339	-20.9273	-21.4497
PPP1R15A	-19.4884	-11.2884	-12.7215	-11.109	-10.2131	-10.7162	-22.9525	-43.5074	-12.5151	-21.3642	-17.5876
TCP11L2	-6.74265	-5.67518	-100.057	-4.84589	-3.49634	-5.25402	-4.28023	-21.0952	-7.034	-3.59826	-16.2079
BIN2	-3.27157	-2.65161	-111.079	-5.12262	-2.64553	-3.8532	-1.82077	-8.40286	-3.10668	-2.09318	-14.4047
PCED1B-AS1	-4.89456	-1.56947	-96.66	-6.31525	-5.79022	-4.4547	-3.31611	-5.40091	-4.5161	-4.41288	-13.733
CDC14A	-6.75765	-7.03629	-25.2069	-9.27827	-7.66916	-13.1436	-3.85171	-14.0028	-7.44524	-2.65056	-9.70421
KLF3	-5.93965	-4.74879	-49.889	-2.30368	-2.11111	-2.40957	-4.52041	-7.26592	-4.96955	-7.62169	-9.17794
SLFN12L	-3.82321	-5.66196	-22.4259	-11.7734	-6.09197	-6.17061	-2.89222	-4.27978	-13.169	-2.23496	-7.8523
BTG1	-9.0324	-2.86848	-22.6113	-4.82231	-4.13675	-4.2037	-3.15969	-15.4481	-2.67757	-4.37056	-7.33309
RASA3	-7.75895	-2.92015	-31.9829	-5.05917	-4.04426	-4.14085	-5.14881	-4.8657	-3.81851	-2.95236	-7.26917
KLF2	-6.0818	-4.40401	-23.1412	-4.53621	-3.52083	-3.71877	-11.2813	-4.47001	-4.01305	-5.13908	-7.03063
ZNF460	-7.10824	-11.7771	-7.28557	-8.87561	-5.53316	-5.96224	-4.71741	-3.26714	-8.94728	-2.76295	-6.62367
PLCL2	-2.66997	-3.0312	-9.1463	-3.49975	-2.2278	-2.75113	-2.53324	-34.1248	-3.04605	-2.80334	-6.58336
JUNB	-2.9336	-4.55294	-4.06016	-2.48495	-5.85416	-6.75865	-16.5149	-7.43539	-2.86567	-7.94491	-6.14053
CA5B	-4.13346	-2.98946	-16.7915	-3.32349	-2.58715	-4.6382	-5.17678	-15.1569	-3.79661	-2.48241	-6.10759
PSMD6-AS2	-5.02786	-2.80233	-23.0937	-3.26454	-3.02712	-6.55053	-2.09987	-2.53773	-7.56062	-3.1041	-5.90684
SNRK-AS1	-5.18703	-3.68149	-25.123	-3.66754	-3.15475	-3.11045	-1.74649	-3.12535	-5.23543	-3.95951	-5.79911
ITGA4	-8.62781	-9.71408	-5.77226	-6.22184	-4.44813	-2.91167	-4.82353	-3.01842	-4.35093	-3.3728	-5.32615
CCSER2	-4.40046	-5.06447	-21.4163	-3.14343	-2.82327	-3.42243	-2.64479	-2.51976	-5.13098	-2.04031	-5.26062
MAP2K6	-1.72552	-2.13528	-3.62608	-2.45693	-2.7801	-2.02405	-1.7389	-30.4824	-2.60659	-2.17464	-5.17505
BCR	-1.65027	-1.79881	-27.6765	-2.12014	-1.87306	-2.99187	-2.35322	-4.05252	-2.77892	-2.41154	-4.97068
SMCHD1	-3.18736	-3.03574	-16.1769	-3.71967	-2.13534	-2.34176	-4.16561	-3.98446	-5.91968	-1.81313	-4.64797
RICTOR	-4.54081	-3.96049	-12.7462	-3.57178	-2.23119	-3.38468	-2.37886	-5.45882	-4.72093	-2.30987	-4.53036
DYNLT3	-2.27311	-2.44485	-23.8824	-1.92975	-1.96437	-2.98866	-1.67177	-2.81185	-2.11755	-3.0909	-4.51752
PTPRC	-2.89986	-2.85021	-19.057	-2.97863	-1.92728	-2.26982	-4.91199	-4.01873	-2.0969	-2.04874	-4.50592
PARP8	-2.68018	-3.56134	-5.21411	-3.63042	-3.4592	-4.45678	-2.08114	-11.4453	-3.8387	-3.111	-4.34782
CREBRF	-3.11145	-2.77437	-15.4681	-2.1991	-1.9888	-2.68569	-2.09874	-4.09175	-2.46284	-2.57977	-3.94606
PIK3R1	-3.43851	-4.02994	-10.2099	-3.24835	-2.87243	-3.69198	-2.25065	-3.3269	-3.94085	-1.88223	-3.88917
EPC1	-3.78634	-2.92199	-7.90286	-3.73306	-3.01942	-3.82198	-2.52447	-3.71763	-4.30945	-2.82339	-3.85606
STK38	-3.60094	-2.1736	-10.1332	-3.05795	-1.88452	-3.44686	-1.97759	-4.96821	-3.79911	-1.75993	-3.68019
ULK4	-3.68365	-3.41171	-3.07097	-5.04828	-5.02979	-3.68235	-2.39152	-4.50514	-3.60545	-2.30337	-3.67322
LINS1	-3.12602	-2.66972	-8.05215	-2.91743	-2.54775	-2.84061	-2.54737	-6.06373	-3.5356	-2.37168	-3.66721
CYFIP2	-3.98783	-2.35941	-8.29512	-5.14282	-2.77605	-4.61333	-1.8561	-1.92195	-3.96772	-1.70833	-3.66287
PHC3	-3.66096	-3.38277	-6.50476	-3.21234	-2.47867	-2.55493	-1.95484	-2.33657	-6.3422	-2.31602	-3.47441
BRWD1	-2.06214	-2.43026	-12.3294	-2.51227	-2.44463	-2.91303	-1.50748	-3.52246	-3.25518	-1.75957	-3.47364
SLC12A6	-5.01699	-2.34362	-5.75084	-2.42685	-3.27671	-1.97255	-2.19259	-2.32991	-6.54482	-2.25028	-3.41052
KDM3A	-3.24293	-2.8004	-8.14489	-2.64344	-2.45936	-2.6477	-2.42467	-2.9529	-4.05663	-2.55423	-3.39272
KAT2B	-3.84433	-3.57752	-9.57467	-2.48898	-2.50223	-2.3275	-1.517	-1.76909	-3.33659	-2.68968	-3.36276
ZNF800	-2.94333	-3.34922	-4.96638	-3.9987	-3.09002	-2.85448	-2.7341	-3.00288	-3.40431	-2.70045	-3.30439
GCC2	-2.22304	-2.81069	-11.516	-2.10685	-1.80075	-2.66533	-2.28569	-2.68878	-2.47319	-2.06668	-3.2637
FAM8A1	-3.48226	-3.04417	-9.10049	-2.08523	-1.68931	-1.91851	-2.94016	-2.18667	-2.63028	-2.77766	-3.18547
MBNL1	-2.66558	-2.48608	-8.47722	-3.01822	-2.61896	-2.33668	-2.27254	-2.61583	-2.96019	-1.75401	-3.12053
CCDC186	-2.98821	-2.94693	-8.98204	-2.20869	-1.56552	-1.86363	-2.14935	-1.98693	-4.16071	-1.86851	-3.07205
FBXO3	-3.40793	-2.14277	-7.79827	-2.24152	-2.19338	-2.67844	-2.2844	-2.29432	-3.4722	-2.00806	-3.05213
ESYT2	-4.14019	-3.28577	-3.23811	-2.57341	-2.87216	-2.89088	-3.99068	-3.65606	-2.11218	-1.58988	-3.03493
ATG2B	-2.1552	-2.56383	-8.74105	-2.36085	-1.68893	-2.08412	-2.09882	-1.7838	-4.91586	-1.66415	-3.00566
HERPUD2	-2.66511	-2.62628	-5.10278	-2.65195	-3.03272	-2.67594	-1.76003	-4.15464	-2.6605	-2.6824	-3.00123
MYSM1	-2.21781	-2.60251	-5.96269	-1.9849	-1.66101	-1.85437	-2.05478	-2.86007	-6.64934	-1.95842	-2.98059
CDC42SE1	-3.48372	-2.07034	-7.05722	-2.89211	-1.91039	-2.67512	-2.22144	-2.94382	-2.60717	-1.73263	-2.9594
VAMP4	-2.7092	-1.93521	-7.22921	-1.72487	-1.72863	-1.8337	-1.8931	-5.1603	-2.84086	-2.28833	-2.93434
KPNA5	-2.97619	-1.86171	-4.72242	-2.08468	-2.18241	-2.34584	-3.0387	-4.15267	-3.13023	-2.35828	-2.88531
FXYD5	-2.85581	-1.56931	-5.4697	-2.68686	-3.00441	-4.27648	-2.02666	-2.88744	-2.111	-1.80706	-2.86947
MLLT11	-2.54397	-3.18733	-5.48995	-2.59365	-1.78417	-2.39333	-1.94372	-3.5776	-3.03251	-1.87932	-2.84256
AGTPBP1	-1.97063	-3.27491	-4.57724	-2.87071	-1.96237	-2.37842	-2.46441	-2.13916	-3.6263	-2.81711	-2.80813
BBS9	-4.13718	-2.39641	-2.29601	-1.80935	-2.04223	-2.49853	-2.67145	-4.3102	-2.86569	-2.11243	-2.71395
CNTRL	-1.62576	-1.80212	-4.78491	-3.03943	-2.6396	-2.88306	-2.66701	-2.04735	-3.91911	-1.54033	-2.69487
CEP120	-2.52701	-2.11089	-4.99992	-2.2302	-2.53861	-2.00866	-2.81246	-2.46587	-2.90837	-2.21628	-2.68183
ACADSB	-2.44761	-2.11305	-4.1348	-2.0054	-2.98057	-2.25501	-1.94857	-3.7211	-3.13312	-2.0786	-2.68178
CHD2	-2.2315	-1.92504	-5.84967	-2.2084	-2.15844	-2.54027	-1.61884	-2.5157	-3.85932	-1.89846	-2.68056
DNMT3A	-3.92209	-1.6187	-4.56301	-1.64736	-2.11977	-2.20873	-2.94539	-1.66459	-3.02515	-2.30851	-2.60233
CNST	-2.97371	-2.23504	-3.98674	-2.29754	-1.88439	-2.42783	-2.30716	-2.3619	-3.27034	-2.07864	-2.58233
PHF3	-2.31167	-2.68418	-3.50012	-3.05363	-2.41635	-2.50954	-2.39037	-1.98217	-2.99489	-1.90939	-2.57523
FAM76B	-2.29127	-1.68567	-6.65363	-2.04293	-2.12421	-1.92704	-2.23785	-1.99948	-2.53771	-2.01263	-2.55124
PCGF5	-1.99706	-2.3715	-6.75893	-1.94919	-1.90375	-1.83461	-1.8815	-1.5907	-2.77762	-1.79544	-2.48603
DENND6A	-2.42308	-2.4989	-5.59585	-1.74008	-1.97227	-1.75743	-1.97796	-1.56527	-2.94864	-2.10554	-2.4585
TTC3	-2.08492	-2.04375	-5.7104	-1.86217	-1.9648	-2.03686	-1.91556	-1.76277	-3.60764	-1.53703	-2.45259
TTBK2	-1.8345	-2.57955	-2.46073	-1.67928	-1.57187	-2.18237	-1.67257	-2.9741	-4.439	-2.27376	-2.36677
ZNF451	-2.00801	-2.41566	-4.11173	-1.78004	-1.66417	-1.90404	-2.00261	-1.88016	-3.36273	-2.05285	-2.3182
FOXJ3	-2.09302	-1.98967	-3.48694	-2.15078	-1.90721	-2.06114	-1.69058	-1.63327	-3.66841	-1.80561	-2.24866
PEX1	-2.14933	-1.92709	-2.81138	-1.95225	-1.59789	-1.96608	-1.71709	-2.29893	-2.85341	-1.85169	-2.11251
PIBF1	-2.27285	-2.1412	-2.0295	-1.97679	-1.66941	-2.19585	-2.42088	-2.40885	-1.85454	-1.8887	-2.08586
