# Supplementary material for: Genome-Wide Methylation Profiling of Peripheral T–Cell Lymphomas Identifies TRIP13 as a Critical Driver of Tumor Proliferation and Survival
Source: Epigenomes. 2024 Aug 21;8(3):32. doi: 10.3390/epigenomes8030032 (PMC11348144; doi:10.3390/epigenomes8030032)
Supplement: Supplementary file 1 [file epigenomes-08-00032-s001.zip › epigenomes-3019185-supplementary/Supplementary Files/supplementary materials 6.xlsx]

## Sheet: profile 5 out of 7 fig. S16
	Supporting Information for Supplementary Fig. 16- Methylation profile of hypomethylated and overexpressed genes in 5 out of 7 tumors
gene name	Tumor 1	Tumor 2	Tumor 3	Tumor 4	Tumor 5	Tumor 6	Tumor 8	ensembl ID	Tumor 1	Tumor 2	Tumor 3	Tumor 4	Tumor 5	Tumor 6	Tumor 8
ARNTL2	-20.8378	-18.5724	-27.0415	-20.4871	-33.6778	-19.5004	-33.7031	ENSG00000029153	40.9242	7.78202	39.8686	25.7897	13.9537	29.2917	16.1247
RAI14	-39.0078	-18.0442	-21.1922	-27.0492	-24.778	-17.7147	-66.5733	ENSG00000039560	30.306	26.9317	17.0924	64.0638	99.8945	45.1062	17.2773
SNX8	-21.9131	-43.5119	-37.1564	-25.9799	-21.2988	-50.5225	-39.6663	ENSG00000106266	6.29977	10.9585	17.5856	10.0922	5.25654	5.96219	6.38262
ENPP2	-14.5511	-14.7799	-19.2129	-19.3751	-49.8512	-26.2695	-52.4302	ENSG00000136960	45.7393	29.1412	13.6472	96.3009	58.3227	125.033	9.79395
RAB13	-36.6477	-33.8499	-46.8774	-43.8167	-42.2074	-40.8153	-65.7757	ENSG00000143545	7.44597	18.0171	7.49387	30.9809	24.7189	27.6441	4.63941
SYNPO	-28.2752	-33.215	-14.8721	-27.6484	-51.853	-32.2686	-57.6311	ENSG00000171992	87.5503	59.9186	124.157	100.004	109.136	74.7612	34.5223
SIGLEC1	-20.3029	-13.9835	#N/A	-26.4837	-25.2794	-32.6841	-36.398	ENSG00000088827	62.8588	44.1659	25.7138	68.5941	90.3817	43.0828	23.7493
GGT5	-20.5631	#N/A	-11.149	-44.8811	-12.8347	-17.4593	-21.1258	ENSG00000099998	189.898	165.898	64.6956	499.897	165.224	133.96	26.4654
TMEM176B	-24.5042	#N/A	-42.4895	-21.9284	-37.5917	-21.247	-80.5225	ENSG00000106565	134.838	59.8308	39.2484	200.371	150.209	129.489	39.6626
TNS3	-22.5438	-31.4288	-39.8049	#N/A	-31.902	-25.7531	-53.4077	ENSG00000136205	35.1431	14.7073	20.7597	28.2505	25.0779	51.8618	10.74
FOLR2	-29.7519	#N/A	-23.4036	-17.1205	-30.2306	-37.7105	-68.9057	ENSG00000165457	46.5608	28.2859	52.859	88.6303	62.4004	38.7518	59.3897
TM4SF1	-21.5286	-12.1474	#N/A	-41.3501	-29.0335	-20.5054	-30.5422	ENSG00000169908	35.4312	72.36	30.6454	198.459	275.577	74.9867	50.2334
CD163L1	-29.4784	-38.7211	-24.3153	#N/A	-48.7219	-22.4704	-81.7882	ENSG00000177675	124.498	49.7311	147.493	86.4695	71.7197	21.2207	21.2822
C1S	-23.5051	#N/A	-14.6718	-23.2075	-24.5247	-32.5648	-40.7693	ENSG00000182326	84.8066	70.8098	26.2536	236.017	180.786	108.71	18.1514
SPRED2	-24.85	-22.7976	-56.8896	-27.1991	-38.1735	-34.6743	#N/A	ENSG00000198369	14.0699	11.5949	5.66774	14.2871	14.5358	14.1561	10.5833
ANLN	-13.468	#N/A	-20.0317	-25.8837	-12.0262	-24.6271	-13.6481	ENSG00000011426	31.2882	6.00727	36.2988	5.59138	15.3634	22.5833	36.5359
ZBTB32	-27.0929	-18.373	-10.1455	-17.8923	#N/A	-13.5317	-11.7903	ENSG00000011590	20.1264	8.3327	17.8797	11.3865	5.43965	13.6291	96.2228
TRIP13	-31.2978	-18.8248	-30.7556	-16.5576	-45.1577	-23.2113	#N/A	ENSG00000071539	20.6285	7.97273	45.089	4.45612	18.8029	20.1595	36.6318
EPB41L2	-28.1234	#N/A	-20.0275	-23.9731	-64.9561	-26.3135	-36.0043	ENSG00000079819	3.93895	5.04528	3.92428	10.7881	8.25539	7.34618	7.55072
FRMD4A	-25.8343	-50.4075	-15.3574	-32.3939	#N/A	-33.0155	-88.0945	ENSG00000151474	6.42188	4.72063	13.8325	13.4955	17.3917	8.85987	2.73461
RACGAP1	-27.7565	#N/A	-19.4573	-27.1164	-34.2275	-19.6549	-28.6565	ENSG00000161800	9.35432	3.05056	8.05656	3.36299	5.18489	7.32887	20.5532
CALD1	-27.7297	-49.7814	-38.1704	-19.09	-52.7747	-29.1608	#N/A	ENSG00000122786	79.8597	66.3994	16.8024	195.365	187.752	59.9273	23.0281
MED18	-14.673	-38.4668	-46.8732	-26.1137	-27.3892	#N/A	-16.3916	ENSG00000130772	5.29029	4.13593	4.29541	3.6459	3.75248	3.85318	6.11693
GJA1	-26.975	-31.9619	#N/A	-23.6639	-27.2416	-30.866	-60.4915	ENSG00000152661	47.4963	64.2309	28.1028	143.348	83.8246	124.763	14.6139
COL6A3	-23.5385	-15.8006	-21.8337	-18.2206	-13.6921	#N/A	-45.3029	ENSG00000163359	118.944	35.4312	54.6959	194.082	69.1163	110.923	15.5972
RAB3IL1	-52.3517	-14.6188	-49.7744	-11.2177	#N/A	-27.7992	-63.2653	ENSG00000167994	49.62	50.0252	42.5907	85.8888	73.2078	32.6261	32.6647
TMEM176A	-24.5042	#N/A	#N/A	-21.9284	-37.5917	-21.247	-41.1258	ENSG00000002933	122.878	67.3019	35.2906	160.323	172.811	103.774	30.6645
DCN	-29.1054	-15.1042	#N/A	-12.3047	-38.1865	-22.5327	#N/A	ENSG00000011465	72.9765	178.767	57.6903	634.57	52.8463	49.8756	29.1525
HOMER3	-33.1733	#N/A	-11.6184	-14.7749	-42.8459	-10.9028	#N/A	ENSG00000051128	11.2133	7.77688	55.1215	17.3956	18.2994	5.80834	5.62422
CCDC80	#N/A	-18.3727	-36.5859	#N/A	-51.5823	-24.6355	-17.1569	ENSG00000091986	72.7313	40.6952	21.1948	161.141	100.571	24.3554	15.7289
ECT2	#N/A	-25.1637	#N/A	-20.5141	-34.3925	-11.6306	-12.3399	ENSG00000114346	8.09373	2.66573	15.4296	3.42643	8.51618	10.8062	21.5706
DLGAP5	-24.5761	-27.6982	-63.461	-20.6997	#N/A	#N/A	-28.9504	ENSG00000126787	45.7836	12.6013	29.8398	7.06412	16.8771	27.2757	63.3533
PXDN	-23.0617	-41.2151	-62.8458	#N/A	#N/A	-21.4117	-86.6382	ENSG00000130508	12.0586	8.31963	6.76124	23.9903	31.7357	28.4358	6.57588
GPNMB	#N/A	-16.8295	-40.2565	-19.4941	-21.4923	-12.0485	#N/A	ENSG00000136235	378.314	52.1932	86.2468	222.075	130.57	651.692	106.212
ANKRD22	-36.4905	-14.6276	#N/A	-20.9148	-31.9364	#N/A	-87.6251	ENSG00000152766	90.1602	10.1996	15.0871	62.4786	166.533	170.273	36.4624
FBLIM1	-24.2257	-17.1835	-25.5952	#N/A	#N/A	-36.1472	-44.9157	ENSG00000162458	95.8083	57.9503	49.7255	142.711	251.396	102.47	35.5482
ALPL	-22.7312	#N/A	-42.8157	#N/A	-21.8122	-17.9431	-38.2921	ENSG00000162551	25.0672	56.2455	56.1515	148.607	354.303	66.6347	13.7131
SMCO4	-27.1061	#N/A	-47.4125	-32.0077	#N/A	-40.6904	-63.226	ENSG00000166002	13.9367	8.08582	24.0185	18.089	24.2174	17.8048	7.97843
NNMT	-29.5561	#N/A	-52.5866	#N/A	-41.3355	-26.6966	-52.0249	ENSG00000166741	102.341	94.2076	72.5377	308.903	405.007	143.306	42.3168
TMEM37	-38.6625	-32.9901	-29.2548	#N/A	-29.3501	#N/A	-69.4144	ENSG00000171227	68.0322	21.3036	47.9026	95.359	113.194	50.5467	33.6319
CDH5	-33.1062	#N/A	-32.129	#N/A	-13.9615	-13.5085	-25.7643	ENSG00000179776	74.821	129.163	75.522	279.976	286.671	224.311	88.1375
BGN	-29.1909	-20.471	#N/A	-27.6139	-15.5647	-15.3548	#N/A	ENSG00000182492	193.438	64.1814	60.3821	166.434	178.483	94.2624	19.9725
CLDN5	-55.9746	#N/A	-12.8953	-25.2988	-38.673	#N/A	-47.3931	ENSG00000184113	19.4388	66.4336	13.9486	144.994	40.6309	42.124	25.1113
CAVIN1	-27.6384	-15.5342	-60.4256	-10.6776	#N/A	#N/A	-43.9192	ENSG00000177469	18.9829	26.3796	14.8675	47.873	35.1222	17.3747	6.86444
ADGRF5	-37.0386	#N/A	-10.9501	#N/A	-15.0581	-37.6294	-66.5358	ENSG00000069122	48.4193	61.9004	42.4617	180.904	242.806	113.876	53.5353
ACKR3	-28.4322	-18.4774	-32.8759	-28.9973	-18.5643	-35.7785	-45.2598	ENSG00000144476	#N/A	3.92032	67.8727	10.9586	18.1263	7.86083	3.44401
SLC7A8	-28.9841	-41.9127	-39.7331	-24.9914	-30.1455	-18.4726	-55.8419	ENSG00000092068	8.35148	#N/A	4.21654	10.0899	14.9299	5.34837	5.54768
UGGT2	-19.4811	-15.5773	-33.4399	-20.7771	-38.5958	-27.1831	-21.1873	ENSG00000102595	#N/A	9.71959	26.7006	17.6003	16.5926	22.6998	41.9264
ACSL1	-25.7593	-61.5822	-32.0668	-36.254	-22.087	-17.2474	-18.8258	ENSG00000151726	5.57611	#N/A	3.20431	4.72941	7.17402	9.25854	7.02679
MPZL1	-31.2845	-60.5795	-65.604	-42.3029	-63.8581	-61.9965	-28.869	ENSG00000197965	9.6577	11.0272	8.78545	17.4736	13.1867	17.3236	#N/A
MYO7A	-33.5606	-29.6987	-28.4013	-39.7021	-37.9465	-20.4984	-25.9694	ENSG00000137474	28.3239	10.9866	#N/A	29.4961	29.794	9.43117	7.65509
IL1R1	-24.9803	-21.9891	-12.4114	-33.5286	-37.2764	-45.7559	-78.253	ENSG00000115594	22.9941	11.1783	#N/A	54.9061	62.1803	27.6635	5.74669
RIN2	-34.4308	-36.4507	-37.9092	-41.1082	-36.6479	-23.471	-75.9686	ENSG00000132669	26.8029	10.895	15.7529	34.5865	28.0743	20.1809	#N/A
UACA	-33.6426	-14.2372	-26.7778	-18.4352	-50.4239	-23.0767	-52.4357	ENSG00000137831	28.6007	25.4522	12.0685	48.6517	50.2119	27.2627	#N/A
NID1	#N/A	-36.184	-17.2056	-16.7064	-30.6254	-12.0808	-75.4259	ENSG00000116962	27.9476	15.0002	12.5655	41.7199	53.1792	30.5964	#N/A
MGAT3	-29.1655	-12.1055	-29.1797	#N/A	-36.6506	-14.7845	-12.0812	ENSG00000128268	11.3715	33.5319	#N/A	44.322	21.3234	39.8504	59.0919
UCK2	-18.6195	-27.8063	-32.45	-24.97	-39.1523	-41.0708	#N/A	ENSG00000143179	9.436	#N/A	17.5947	4.29977	4.47545	5.26448	6.83736
UHRF1	-28.7311	-13.9976	-22.1885	#N/A	-40.4502	-28.188	-62.324	ENSG00000276043	8.91931	3.0496	15.9989	#N/A	3.06689	4.43906	12.2714
LARGE1	-20.9115	-13.8169	-36.3605	-31.6912	#N/A	-17.5381	-64.585	ENSG00000133424	59.8605	14.7711	#N/A	11.1823	9.95221	13.6165	49.3394
RASGRP3	-18.3331	#N/A	-13.4425	-10.3564	-14.1449	-10.8181	-58.6866	ENSG00000152689	3.82866	13.2059	#N/A	7.72561	4.68514	19.175	3.09547
CDK14	-25.3549	-60.2292	-44.7665	-27.7755	-32.7186	-32.821	#N/A	ENSG00000058091	#N/A	16.0608	65.581	15.8225	10.8153	27.6121	116.963
RCN3	-25.0471	-15.1241	-27.3466	#N/A	-19.7399	-10.1084	-50.8453	ENSG00000142552	7.6916	5.34584	13.7316	13.4338	13.1872	5.23877	#N/A
DLC1	-25.4482	-12.3685	-24.0799	#N/A	-42.892	-26.2328	-46.8255	ENSG00000164741	18.0017	12.7899	#N/A	42.8102	96.0688	40.1701	16.2175
PCLAF	-18.2026	#N/A	-25.886	-21.8915	-17.0455	-46.1538	-45.6347	ENSG00000166803	20.8095	8.49942	49.2611	#N/A	6.53551	11.719	24.8713
OAS1	-11.1711	-26.7628	-14.8991	-14.6978	#N/A	-31.891	-37.1128	ENSG00000089127	5.85886	6.55696	6.04664	3.6022	7.1452	5.43452	#N/A
DOK1	-16.5752	-18.2909	-32.5401	-22.2561	-10.4919	-28.1793	#N/A	ENSG00000115325	3.62258	3.32098	2.49038	3.07542	#N/A	3.28777	3.32489
ARHGAP24	-25.8498	-63.4191	-63.4524	-50.7312	#N/A	-30.0817	-79.2625	ENSG00000138639	8.72687	19.0736	13.4404	13.3249	17.2076	10.1422	#N/A
PLEKHA4	-30.7831	#N/A	-41.4838	-16.3689	-29.5823	#N/A	-51.7236	ENSG00000105559	5.22874	10.6674	6.14599	20.4246	10.9317	3.97202	#N/A
MARCO	-15.7242	#N/A	-50.9206	-30.7498	-37.5225	#N/A	-76.9999	ENSG00000019169	#N/A	33.3388	24.0526	42.4133	127.265	105.369	113.705
RBFOX2	-27.1469	-24.7727	-46.4528	#N/A	#N/A	-25.4844	-41.7471	ENSG00000100320	16.9464	9.49783	8.1135	28.8535	18.4159	11.7258	#N/A
PALD1	-31.7742	#N/A	-21.8267	-59.2706	#N/A	-14.9157	-37.6732	ENSG00000107719	12.381	17.2157	#N/A	15.5042	18.1686	12.2102	8.11219
PPFIBP1	#N/A	-31.3621	-33.9924	#N/A	-40.0597	-24.4447	-76.1376	ENSG00000110841	3.86283	3.16451	30.6813	9.7304	15.1377	5.39307	#N/A
CORO1C	-27.4466	#N/A	#N/A	-42.8902	-27.446	-57.1362	-24.2016	ENSG00000110880	5.48088	#N/A	8.42911	5.24797	5.90277	10.0257	6.92809
PIK3R3	-22.66	#N/A	-18.5167	-28.6803	#N/A	-29.7373	-30.8084	ENSG00000117461	10.951	#N/A	6.43408	7.86043	11.3129	9.36655	13.8422
MND1	-18.0839	-23.8397	-12.6657	-42.1314	#N/A	-39.6478	#N/A	ENSG00000121211	22.457	11.7156	79.085	#N/A	8.95434	19.3755	40.3222
CIT	-22.1114	#N/A	-16.0248	-13.0886	#N/A	-27.3335	-33.3333	ENSG00000122966	13.3204	4.07583	13.0447	#N/A	8.51798	10.1881	20.6769
HVCN1	-30.6622	-36.2455	-19.2315	-12.6055	#N/A	#N/A	-35.4233	ENSG00000122986	3.46528	12.4212	19.8598	5.20627	#N/A	5.51982	7.6651
PKMYT1	-18.1225	-19.2441	-69.916	-24.3055	#N/A	#N/A	-16.9408	ENSG00000127564	21.1706	8.48815	70.6859	#N/A	7.44839	13.0734	58.3749
EXOC3L2	-23.6675	#N/A	-20.414	#N/A	-10.6543	-26.9113	-34.6	ENSG00000130201	14.9172	12.1375	20.7443	17.5337	29.8353	15.87	#N/A
STT3A	-20.2955	-24.8282	-29.5952	-33.0115	#N/A	-21.1217	#N/A	ENSG00000134910	2.74299	#N/A	5.58034	2.88853	2.89683	5.61608	3.69055
ITGA7	-20.5817	#N/A	-25.0219	-16.4265	-29.8987	#N/A	-41.3012	ENSG00000135424	3.62992	26.2812	6.21938	31.6752	8.15234	4.51703	#N/A
THBS1	-29.358	-11.8456	#N/A	-25.299	#N/A	-26.6498	-72.2222	ENSG00000137801	31.0261	#N/A	7.76395	22.1064	66.0662	36.0842	7.13239
HSPG2	-28.6852	-16.726	-24.1134	#N/A	-57.885	-12.9222	#N/A	ENSG00000142798	13.1012	7.88042	6.51304	19.1955	13.0255	15.0909	#N/A
LHFPL2	-20.9979	-22.3587	-18.1481	-29.4736	-51.1566	#N/A	#N/A	ENSG00000145685	23.006	7.88813	#N/A	16.1249	13.2478	36.8998	13.8246
GSN	-18.4068	-27.2692	#N/A	-55.5332	#N/A	-23.5848	-75.6554	ENSG00000148180	8.06865	10.7179	3.75325	20.7937	8.31622	15.3805	#N/A
EPS8	-15.338	#N/A	#N/A	-16.9741	-39.7786	-27.0741	-71.1504	ENSG00000151491	8.92071	8.11627	26.0132	28.5736	8.80443	8.73452	#N/A
DDR2	-43.8145	-24.1719	#N/A	#N/A	-37.9801	-31.9761	-81.8681	ENSG00000162733	77.306	15.5549	#N/A	38.8842	19.0701	30.1977	48.1262
FBLN2	-25.5656	#N/A	-52.2307	#N/A	-21.195	-26.5628	-65.9964	ENSG00000163520	18.7961	9.6159	7.59961	29.2069	8.07997	6.82774	#N/A
AMOTL1	-28.653	-25.9002	-54.6236	#N/A	#N/A	-20.6399	-64.3931	ENSG00000166025	8.7257	6.42722	#N/A	17.9187	17.3486	14.6642	9.12914
TPM4	-12.7992	#N/A	-20.6275	-13.9381	-24.897	#N/A	-22.9558	ENSG00000167460	4.69122	#N/A	5.06462	2.9403	4.38378	3.83656	6.26676
SEMA6B	-54.4681	-20.205	#N/A	-26.3693	#N/A	-21.4082	-52.6119	ENSG00000167680	29.9919	#N/A	51.2846	60.7249	51.4461	28.2792	20.4307
YWHAG	#N/A	#N/A	-32.2487	-34.7419	-35.0666	-33.5718	-24.5833	ENSG00000170027	5.18774	#N/A	6.6013	3.64482	4.87133	6.63593	4.49337
SPATS2L	-14.6757	-16.2431	#N/A	-33.9556	#N/A	-45.8584	-25.5556	ENSG00000196141	5.65754	#N/A	3.67757	5.44048	9.27088	4.5572	9.85134
CALHM6	-21.637	#N/A	-14.2547	-27.5719	-45.2063	-28.7624	#N/A	ENSG00000188820	17.148	#N/A	4.50121	12.3407	15.2409	24.2267	6.79415
LAMP3	-29.6162	-14.9067	-10.7821	-29.9729	-27.262	-14.2585	-47.0638	ENSG00000078081	5.13259	19.8942	#N/A	13.2731	9.63197	19.1485	#N/A
CTNND1	-29.2535	-40.9107	-19.3521	-48.6774	-41.6757	-41.6249	-27.8169	ENSG00000198561	5.04364	3.26437	#N/A	7.69949	9.23717	6.78177	#N/A
FAM213A	-13.5853	-19.3801	-36.5991	-36.8951	-16.6815	-37.2366	-77.1	ENSG00000122378	2.94188	3.16829	#N/A	3.58345	2.78327	4.76742	#N/A
NDST1	-33.8854	-39.1333	-69.4678	-17.5345	-54.4626	-13.7806	-52.2297	ENSG00000070614	6.33882	#N/A	17.6335	13.1549	14.8514	15.8703	#N/A
GNB4	-13.2519	-20.2436	-22.0961	-20.1433	-39.7971	-11.2548	-44.6699	ENSG00000114450	7.77504	#N/A	#N/A	7.24202	7.36673	11.3325	52.6474
BLM	-26.5678	-22.6168	-26.1447	-15.1979	-58.8704	-40.7366	-23.2782	ENSG00000197299	3.37727	2.37225	4.15167	#N/A	#N/A	3.42651	3.84686
GAS2L3	-22.2362	-36.5727	-45.8111	-15.595	-26.0524	-11.9731	-36.3452	ENSG00000139354	8.31646	#N/A	#N/A	10.8775	11.6225	21.731	14.1657
TMEM150B	-25.572	-20.1388	-34.6628	-22.1157	-19.6505	-18.2367	-84.2593	ENSG00000180061	44.1723	#N/A	12.4105	51.2086	37.2649	38.6093	#N/A
KIAA1217	-24.1796	-22.5792	-59.3853	-39.9648	-21.6576	-18.8788	-64.7191	ENSG00000120549	53.1926	#N/A	45.8455	90.0513	68.9179	49.3441	#N/A
STK3	-27.0423	-13.7447	#N/A	-15.0393	-21.3365	-11.348	-21.7802	ENSG00000104375	3.60403	#N/A	#N/A	5.08605	6.87131	5.32382	3.41329
EVI5	-31.8841	#N/A	-25.8796	-30.6849	-38.1588	-31.796	-21.6667	ENSG00000067208	6.07795	#N/A	#N/A	10.5697	8.80284	10.4937	5.7604
GNA14	-30.3494	#N/A	-22.0435	-12.8709	-34.3402	-24.9664	-71.257	ENSG00000156049	84.9855	87.6353	#N/A	362.59	507.956	197.047	#N/A
ST5	-31.6019	-12.1245	#N/A	-27.7357	-30.6241	-17.9161	-75.9017	ENSG00000166444	9.46939	14.0057	#N/A	20.229	30.5177	13.1705	#N/A
RCC1	-33.3315	#N/A	-34.2028	-22.4308	-32.0711	-45.8636	-22.3213	ENSG00000180198	2.54434	#N/A	10.1028	#N/A	2.34377	2.63908	4.82918
FAAP24	-37.3446	-14.6183	-34.6926	-10.9212	#N/A	-14.3553	-43.831	ENSG00000131944	4.4018	#N/A	10.7298	3.39838	#N/A	3.67292	6.5593
PDIA6	-23.8825	-13.1547	-34.4339	-25.2429	#N/A	-39.59	-41.3588	ENSG00000143870	4.76108	#N/A	3.28322	#N/A	2.87888	4.85968	3.68102
Marc2	-29.3357	-14.888	-28.1944	-33.1029	#N/A	-16.5927	-54.9259	ENSG00000117791	36.2946	68.2794	#N/A	101.516	83.5785	44.4495	#N/A
PLD1	-16.5305	-41.2283	#N/A	-39.4495	-20.7547	-17.0395	-67.1011	ENSG00000075651	26.3023	5.43476	#N/A	9.91977	13.6312	13.3402	#N/A
COL9A2	-15.0568	-11.4123	-25.2102	-16.9077	-42.3324	#N/A	-14.8193	ENSG00000049089	7.74221	4.96133	16.9884	8.88463	#N/A	#N/A	23.9204
TNS1	-26.7476	-15.7104	-38.9436	#N/A	-19.7247	-32.9762	-58.3335	ENSG00000079308	15.8418	13.4516	#N/A	33.2907	27.6283	16.2479	#N/A
OSBPL1A	#N/A	-24.7183	-47.8357	-32.3131	-17.4145	-16.355	-41.2968	ENSG00000141447	5.11131	2.7048	#N/A	7.7066	7.22808	4.4846	#N/A
ADPRH	-30.4982	-34.5684	#N/A	-33.0025	-23.6994	-43.9312	-16.8021	ENSG00000144843	12.4163	8.57536	#N/A	9.64027	7.16443	11.298	#N/A
C18orf54	-27.5221	#N/A	-58.6314	-27.1743	-29.0607	-14.5305	-11.7489	ENSG00000166845	9.35529	#N/A	6.26896	#N/A	7.84912	7.44106	10.0638
DCUN1D3	-30.3622	-49.9034	-51.7187	-30.0959	-24.9832	-38.211	#N/A	ENSG00000188215	2.91362	#N/A	#N/A	3.82516	2.86849	4.12971	3.11788
SAMD4A	-29.9711	-11.4781	-28.3716	-13.9626	#N/A	-26.1021	-69.6841	ENSG00000020577	13.8271	5.80231	#N/A	15.841	13.6682	14.5073	#N/A
ENTPD1	#N/A	-15.6807	-13.6019	-11.5426	-30.7509	-14.5916	-19.6696	ENSG00000138185	#N/A	3.88513	10.9431	4.21767	#N/A	10.7656	11.8764
MYLK	-17.8287	-19.9865	-27.3477	#N/A	-50.9088	-36.9892	-69.0697	ENSG00000065534	13.6247	10.2756	#N/A	24.3756	41.4607	13.1433	#N/A
PRKAR1A	#N/A	-37.6614	-23.0387	-46.7397	-19.3196	-32.0687	-18.664	ENSG00000108946	#N/A	#N/A	2.30161	3.01477	2.80615	3.44778	2.78809
BICC1	-30.1613	#N/A	-27.2637	-20.1651	-43.2031	-20.8799	-89.5799	ENSG00000122870	63.4498	33.9102	#N/A	166.819	91.5704	51.1277	#N/A
PTGFRN	-20.9267	-13.6244	-33.7399	-17.1536	#N/A	-23.7624	-54.8526	ENSG00000134247	16.8223	9.82915	#N/A	39.8067	17.9547	11.0271	#N/A
ENAH	-29.669	-31.7782	-47.2087	-19.244	#N/A	-12.4975	-55.8166	ENSG00000154380	27.9532	34.82	#N/A	78.368	174.585	37.2679	#N/A
ROBO1	-40.5721	#N/A	-34.0014	-12.7427	-23.8857	-21.7576	-60.1921	ENSG00000169855	40.7168	15.6634	#N/A	30.4797	30.6163	32.3728	#N/A
A2M	-24.9695	#N/A	-10.662	-22.9104	-43.297	-17.3356	-31.0799	ENSG00000175899	11.5472	8.14232	#N/A	18.6252	20.6889	22.1754	#N/A
SEMA3A	-28.5732	-15.9662	#N/A	#N/A	-42.0877	-25.2656	-77.4195	ENSG00000075213	23.0873	20.0033	#N/A	32.4869	76.4877	20.7528	#N/A
RBBP8	-14.7609	#N/A	-18.4625	-16.3383	-37.7406	-24.4025	#N/A	ENSG00000101773	8.94755	#N/A	10.4755	#N/A	4.15242	6.05169	11.2112
IL4I1	-20.3855	-18.2605	-44.125	-28.3653	#N/A	-23.319	#N/A	ENSG00000104951	18.1832	5.81743	9.48772	21.538	#N/A	10.7259	#N/A
SEMA5A	-22.5643	-41.2195	#N/A	-10.0535	-40.1662	#N/A	-63.3171	ENSG00000112902	6.86202	10.4955	#N/A	19.4316	13.691	9.13637	#N/A
TP53I3	-22.2089	#N/A	-16.9444	-39.8323	#N/A	-20.918	-19.1991	ENSG00000115129	#N/A	4.67815	6.01023	5.35282	#N/A	3.58809	7.07793
KMO	-27.5094	#N/A	-40.0499	#N/A	-45.0081	-27.6136	-67.9272	ENSG00000117009	10.3833	15.3375	#N/A	20.6033	12.478	18.9645	#N/A
TNFRSF8	-44.0644	-13.5726	-20.4807	-15.9836	#N/A	#N/A	-65.2954	ENSG00000120949	415.55	13.8852	#N/A	59.8982	26.7834	#N/A	12.512
DZIP1	-23.5788	#N/A	-19.4048	#N/A	-15.7121	-21.9681	-65.0735	ENSG00000134874	181.968	125.144	#N/A	195.534	231.078	198.383	#N/A
CPM	-23.0889	#N/A	-50.3087	-14.9373	-18.8436	#N/A	-35.366	ENSG00000135678	10.2871	#N/A	#N/A	18.7963	22.9984	50.6619	8.35762
NAB1	#N/A	#N/A	-17.3956	-21.4	-30.9946	-13.4932	-71.2815	ENSG00000138386	2.61098	#N/A	#N/A	2.98005	3.29079	3.04555	3.92461
CTSK	#N/A	-16.1459	#N/A	-21.869	-31.7504	-14.7893	-37.8768	ENSG00000143387	5.59809	5.27747	#N/A	13.1678	2.73439	4.0725	#N/A
SLC22A3	-25.1492	-42.4989	#N/A	#N/A	-40.9253	-22.359	-49.6032	ENSG00000146477	52.4356	70.5808	#N/A	33.8999	15.3158	73.4816	#N/A
MXRA8	-39.032	-19.5192	-29.7817	#N/A	#N/A	-27.6157	-56.4484	ENSG00000162576	4.06042	4.22505	6.66739	10.3041	4.91566	#N/A	#N/A
VANGL2	-29.6015	#N/A	-26.1829	-14.6967	#N/A	-18.4763	-36.8262	ENSG00000162738	13.02	41.9993	#N/A	37.0959	49.0837	50.4282	#N/A
NOSTRIN	-15.0107	-15.3926	#N/A	#N/A	-57.384	-29.467	-41.2194	ENSG00000163072	#N/A	36.29	#N/A	65.235	33.8789	37.1734	37.8061
TUBA1C	-17.0695	#N/A	-17.7685	-25.4761	-20.3664	#N/A	-16.9192	ENSG00000167553	4.90389	#N/A	16.2352	2.51736	#N/A	2.65372	4.4023
VPS37C	-10.6749	#N/A	-13.5848	-12.0007	-21.2038	#N/A	-24.2084	ENSG00000167987	3.70978	#N/A	9.73616	3.21335	3.84868	4.16479	#N/A
LDB2	-29.4195	-52.2035	-17.43	-15.2779	#N/A	#N/A	-72.7285	ENSG00000169744	#N/A	18.8044	#N/A	38.8138	45.9356	11.3028	7.39685
TEAD1	-13.7833	-13.9621	-38.3619	#N/A	-28.9517	#N/A	-67.2003	ENSG00000187079	151.504	87.4318	#N/A	228.698	257.494	197.998	#N/A
PARVA	-28.3264	-26.9948	-43.1865	#N/A	-34.7078	#N/A	-65.2776	ENSG00000197702	22.0189	18.1685	#N/A	46.0471	47.7557	25.6806	#N/A
SFT2D1	-15.4242	-37.2759	#N/A	-40.4505	-25.0537	-16.8522	#N/A	ENSG00000198818	4.53114	#N/A	4.5432	#N/A	2.57365	3.44288	2.41965
TFAP2A-AS1	-16.2855	-13.9244	#N/A	-12.7078	-12.5188	-14.5925	#N/A	ENSG00000229950	21.2281	#N/A	103.789	#N/A	58.249	19.8103	115.764
PIK3R6	-17.0308	-19.0019	-22.8383	#N/A	#N/A	-35.793	-60.7113	ENSG00000276231	3.71826	5.02747	#N/A	5.2022	5.95862	7.17294	#N/A
RIPOR1	-18.5302	-28.5973	#N/A	-27.8661	-46.019	-36.2229	#N/A	ENSG00000039523	2.377	3.72167	#N/A	3.39657	3.29625	2.75643	#N/A
RFLNA	-31.9676	#N/A	#N/A	-15.0743	-27.5646	-17.4554	-64.0101	ENSG00000178882	50.0317	#N/A	#N/A	205.272	148.527	56.1469	32.9917
SLC49A3	-14.7054	#N/A	-16.6735	-44.4562	#N/A	-13.3895	-33.2359	ENSG00000169026	4.83289	#N/A	7.62512	5.145	4.98287	6.19391	#N/A
RHOBTB3	-22.2555	-36.6335	-69.9799	-43.7519	-38.2483	-26.0273	-75.6357	ENSG00000164292	7.94832	#N/A	#N/A	6.86436	11.8338	8.02411	#N/A
COLGALT1	-14.3101	-15.1856	-43.132	-32.2333	-21.7888	-23.7858	-17.2578	ENSG00000130309	#N/A	#N/A	3.95407	3.0191	2.32217	2.67973	#N/A
GNG4	-26.4147	-27.8272	-31.5245	-10.7895	-24.7497	-22.6207	-25.1512	ENSG00000168243	#N/A	#N/A	282.969	102.526	#N/A	71.3529	128.994
MGLL	-17.8921	-61.8543	-40.8355	-34.4906	-39.664	-52.2998	-45.0184	ENSG00000074416	8.5108	#N/A	#N/A	8.22562	6.70442	11.9887	#N/A
TANC1	-20.3241	-32.6965	-37.9537	-44.3382	-32.1472	-21.9142	-16.3095	ENSG00000115183	9.45019	#N/A	#N/A	10.6866	20.7785	11.425	#N/A
MMP25	-19.1827	-22.1385	-25.0212	-22.5385	-23.3846	-30.5291	-13.9181	ENSG00000008516	4.33816	#N/A	#N/A	4.40299	4.50984	3.58504	#N/A
DSE	-16.2373	-14.9432	-13.1929	-24.8188	-22.6157	-12.9034	-65.1423	ENSG00000111817	5.88562	#N/A	#N/A	8.60699	7.72229	7.49263	#N/A
RCAN1	-22.9852	-14.9366	-16.6585	-31.9434	-24.7081	-41.6262	-54.4751	ENSG00000159200	#N/A	#N/A	5.03426	9.45715	5.15649	6.21317	#N/A
PTAFR	-20.2345	-42.3652	-31.8651	-30.0474	-26.7977	-38.5601	-35.8233	ENSG00000169403	18.5032	#N/A	#N/A	33.0216	15.5339	28.4263	#N/A
RBM47	-29.2144	-32.5068	-17.5192	-34.6623	-40.0072	-36.9518	-66.3089	ENSG00000163694	9.8825	#N/A	#N/A	15.2779	14.9296	22.7975	#N/A
LIMA1	-11.7889	-18.7628	-31.6232	-22.9692	-31.1247	-25.4317	-57.5937	ENSG00000050405	2.86595	#N/A	#N/A	4.76186	6.28531	2.98305	#N/A
PDZRN3	-25.8177	-14.17	-37.4415	-14.0676	-48.3078	-24.1739	-68.0889	ENSG00000121440	39.4741	42.4753	#N/A	98.849	86.8256	#N/A	#N/A
CD93	-20.8318	-24.0654	-20.2427	-32.2179	-31.2128	-19.1062	-54.8238	ENSG00000125810	11.6146	#N/A	#N/A	18.4336	12.8159	12.5689	#N/A
CCDC102B	-31.5025	#N/A	-16.1208	-13.0333	-29.8717	-18.4605	-68.7305	ENSG00000150636	4.41882	#N/A	#N/A	5.21801	5.43785	8.68715	#N/A
TTC23	-19.0176	-27.5648	-16.6743	-41.448	-21.4308	-39.7443	#N/A	ENSG00000103852	#N/A	8.96089	#N/A	11.0208	10.1791	9.47982	#N/A
DNAJC5B	-19.5709	-19.0468	#N/A	-14.2703	-32.0475	-24.38	-40.1483	ENSG00000147570	66.2952	#N/A	48.3884	#N/A	32.169	56.5548	#N/A
ZNF608	-18.3741	-18.7566	#N/A	-47.5155	-35.2645	-14.3971	-47.8021	ENSG00000168916	#N/A	11.6871	#N/A	14.7613	11.6522	10.2837	#N/A
TNFRSF17	-29.3154	-56.8591	-30.5363	#N/A	-27.0457	-30.7267	-73.1061	ENSG00000048462	#N/A	24.3984	#N/A	9.79209	#N/A	45.0268	77.0476
LOXL3	-16.5752	-18.2909	-34.9768	-22.2561	-10.4919	-28.1793	#N/A	ENSG00000115318	13.3286	#N/A	#N/A	17.1296	12.9334	14.8789	#N/A
PLEKHG1	-32.3237	-17.8944	#N/A	-17.5471	-21.7068	-17.6647	-51.7104	ENSG00000120278	#N/A	8.55552	#N/A	9.68799	18.3403	8.29857	#N/A
PALLD	-19.4259	-11.2124	#N/A	-13.1341	-18.6862	-20.0303	-63.3508	ENSG00000129116	8.714	#N/A	#N/A	14.712	27.1433	8.51005	#N/A
TMEM163	-31.311	#N/A	-49.4804	-14.9011	-34.4929	-10.2829	-48.653	ENSG00000152128	#N/A	12.1382	#N/A	14.2922	8.95381	19.5061	#N/A
NSD2	-17.4718	-13.0114	-10.7927	-18.0598	#N/A	-16.5828	-15.5818	ENSG00000109685	3.48734	#N/A	3.04207	#N/A	#N/A	2.26192	5.63139
IFNGR2	#N/A	-26.6917	-32.5116	-21.467	-30.9099	-34.7629	-49.0972	ENSG00000159128	4.65952	#N/A	#N/A	7.69484	5.93729	6.86209	#N/A
VOPP1	-22.4875	-40.7035	-20.7347	-37.5064	-13.7905	-37.4618	#N/A	ENSG00000154978	4.50177	#N/A	2.3137	#N/A	#N/A	4.10823	2.20848
TMEM200A	-25.5836	-30.0285	#N/A	-17.3297	-38.6634	-69.8082	-92.7252	ENSG00000164484	#N/A	#N/A	5.4733	4.35498	7.66206	3.64929	#N/A
PFKM	-25.031	-40.4528	-50.6957	-33.1553	#N/A	-22.5176	-47.9483	ENSG00000152556	2.50225	2.45758	4.68849	#N/A	2.72604	#N/A	#N/A
SLC7A2	-18.9214	#N/A	-32.2185	-38.2062	-30.3058	-24.4645	-68.745	ENSG00000003989	#N/A	66.6873	#N/A	286.25	232.456	120.205	#N/A
LIFR	-25.7972	#N/A	-27.0238	-20.8979	-33.0793	-19.4009	-42.1328	ENSG00000113594	#N/A	31.4138	#N/A	52.0528	64.5008	40.9351	#N/A
TXLNB	-16.5017	-42.1252	-37.0308	#N/A	-29.6206	-20.7074	-27.5192	ENSG00000164440	#N/A	5.75195	4.25349	5.8519	#N/A	7.28106	#N/A
FPR2	-40.4281	#N/A	-45.3586	-15.0508	-45.2633	-27.3656	-78.9184	ENSG00000171049	28.1051	#N/A	#N/A	39.6238	52.0808	41.6604	#N/A
CTPS1	-39.6328	-33.772	-20.9627	#N/A	#N/A	-16.3093	-30.4974	ENSG00000171793	3.19481	#N/A	4.80345	#N/A	#N/A	2.71329	5.58159
BTK	-29.5618	-26.0516	#N/A	-34.5879	#N/A	-34.8061	-37.9802	ENSG00000010671	#N/A	11.6978	12.3599	7.54332	#N/A	11.7949	#N/A
GRN	-29.2278	-13.8222	-37.893	#N/A	#N/A	-35.1146	-37.7622	ENSG00000030582	8.50375	#N/A	#N/A	6.12497	5.46087	9.99219	#N/A
ELAVL1	-16.1518	#N/A	-25.6031	-10.1962	-20.7543	#N/A	-22.2944	ENSG00000066044	2.67735	#N/A	5.05039	#N/A	#N/A	2.7408	4.08621
TIPIN	-16.3987	#N/A	-25.4425	-10.7157	-24.1027	#N/A	-13.374	ENSG00000075131	3.59704	#N/A	4.5338	#N/A	#N/A	2.48131	3.43177
MECOM	-14.4599	-14.3796	#N/A	#N/A	-40.2377	-22.8515	-20.1114	ENSG00000085276	11.5519	#N/A	#N/A	17.7475	31.3597	11.205	#N/A
DHRS7B	-42.4805	#N/A	#N/A	-16.2293	-31.0958	-10.6804	-41.4736	ENSG00000109016	#N/A	#N/A	10.0859	3.63703	3.5144	3.11424	#N/A
CRYAB	-27.2968	#N/A	-36.7498	-23.455	#N/A	-15.5905	-41.8489	ENSG00000109846	26.8532	84.1925	#N/A	115.021	121.34	#N/A	#N/A
TRPV4	-33.2492	#N/A	#N/A	-11.5086	-24.6321	-16.4993	-69.6122	ENSG00000111199	22.7088	#N/A	#N/A	23.2623	41.4421	32.1514	#N/A
WNT5A	-14.0335	-25.1223	-39.9708	-17.4654	#N/A	#N/A	-40.2715	ENSG00000114251	#N/A	40.5338	#N/A	174.921	185.66	59.4609	#N/A
PLSCR4	-23.6126	#N/A	#N/A	-22.2317	-23.8631	-15.6962	-66.5878	ENSG00000114698	11.0334	13.6384	#N/A	55.776	42.5216	#N/A	#N/A
TJP2	-27.0376	#N/A	-11.2269	-10.4844	#N/A	-55.8313	-53.7048	ENSG00000119139	6.00869	#N/A	#N/A	5.03537	4.46019	4.31672	#N/A
CLU	-12.878	-32.2125	-21.4718	#N/A	#N/A	-30.9518	-53.0354	ENSG00000120885	#N/A	42.6984	#N/A	20.147	18.9805	36.2987	#N/A
CHST3	-22.6353	-35.1783	-43.6409	-21.5953	-16.8934	#N/A	#N/A	ENSG00000122863	62.3215	#N/A	#N/A	162.669	191.341	82.7867	#N/A
ITIH5	-22.7993	-29.0768	#N/A	-19.5587	#N/A	-27.0996	-45.461	ENSG00000123243	#N/A	196.463	#N/A	346.02	213.606	181.886	#N/A
CPNE5	-19.1022	-41.7668	-36.0518	#N/A	#N/A	-18.9155	-67.9602	ENSG00000124772	#N/A	42.1129	#N/A	17.4202	5.25979	39.2967	#N/A
LIF	-21.6058	-20.9383	-24.3677	-33.0331	#N/A	-39.3183	#N/A	ENSG00000128342	#N/A	7.43714	#N/A	9.18736	98.6439	24.9824	#N/A
PCNA	-20.9366	#N/A	-26.6974	#N/A	-30.9455	-28.1288	-27.7822	ENSG00000132646	4.61119	#N/A	10.5751	#N/A	#N/A	3.10654	3.679
CNDP2	-22.3372	-22.8722	#N/A	-25.5035	#N/A	-11.6715	-16.5236	ENSG00000133313	2.20922	2.14837	#N/A	#N/A	2.17539	2.62958	#N/A
IGSF6	-21.162	-14.8751	#N/A	-20.4099	-25.2505	-15.5133	#N/A	ENSG00000140749	7.30508	#N/A	#N/A	7.95137	11.4216	15.6616	#N/A
NFIB	-24.8116	-26.1382	#N/A	#N/A	-27.2511	-21.4412	-63.8023	ENSG00000147862	#N/A	27.9004	#N/A	104.226	40.321	30.9456	#N/A
FAM167A	#N/A	-16.0488	-23.3969	#N/A	-20.8427	-28.791	-49.398	ENSG00000154319	9.59307	15.0936	29.1667	#N/A	#N/A	#N/A	227.853
PDXK	-19.1967	-17.0562	#N/A	-24.0984	-15.9954	-12.1452	#N/A	ENSG00000160209	2.69322	#N/A	#N/A	3.11004	2.04799	3.04184	#N/A
S100A11	#N/A	-34.0031	#N/A	-23.659	-15.097	-12.6737	-17.2517	ENSG00000163191	4.13997	#N/A	#N/A	5.29586	6.45326	4.45429	#N/A
IL22RA2	-18.9405	-15.7355	-17.4995	#N/A	#N/A	-16.9392	-59.633	ENSG00000164485	#N/A	369.706	1120.08	3682.58	#N/A	849.933	#N/A
UBTD2	-31.8857	-29.5377	#N/A	#N/A	-25.1327	-27.0711	-27.3432	ENSG00000168246	3.58743	#N/A	#N/A	5.67675	3.74108	3.65013	#N/A
ROR2	-25.1681	#N/A	#N/A	-21.7897	-14.2683	-11.3165	-91.25	ENSG00000169071	15.7758	#N/A	#N/A	59.8651	33.4324	17.7299	#N/A
B3GALNT1	-19.2794	-57.553	#N/A	-20.6503	#N/A	-22.7227	-49.6959	ENSG00000169255	#N/A	5.72535	#N/A	11.6203	6.77635	10.0632	#N/A
TP53RK	#N/A	#N/A	-39.7518	-23.552	-48.5134	-36.7098	-19.0133	ENSG00000172315	2.73751	#N/A	3.31136	#N/A	#N/A	2.4987	2.62363
GPR4	-23.8831	#N/A	-28.1395	#N/A	-13.9009	-16.5236	-31.1176	ENSG00000177464	#N/A	#N/A	#N/A	208.649	223.085	157.988	112.102
RCC2	-28.6759	-42.2677	-29.5218	-29.477	-29.5181	#N/A	#N/A	ENSG00000179051	2.50999	#N/A	4.81214	#N/A	#N/A	2.68859	5.8764
METTL7A	#N/A	-44.8782	-53.3631	-39.7912	-28.9777	-46.2654	#N/A	ENSG00000185432	#N/A	6.73078	#N/A	10.2686	7.3601	11.9315	#N/A
NEURL1B	-28.1039	-29.8996	-46.7839	-26.9181	#N/A	#N/A	-34.8549	ENSG00000214357	#N/A	9.27055	#N/A	22.6637	#N/A	11.3006	6.82693
MAP3K20	-21.8514	#N/A	#N/A	-33.826	-36.1084	-50.434	-46.6504	ENSG00000091436	#N/A	#N/A	3.60796	7.07199	5.63424	4.97845	#N/A
FAM92A	-23.3468	-27.6004	#N/A	-34.3623	#N/A	-31.0073	-32.6397	ENSG00000188343	#N/A	2.83962	#N/A	3.26621	4.05162	3.81301	#N/A
POLD1	-11.6552	-46.627	-27.4931	-23.4353	-56.4907	-12.7056	-18.1805	ENSG00000062822	2.95691	#N/A	6.57377	#N/A	#N/A	#N/A	5.52437
DENND3	-24.5451	-49.0933	-15.6118	-45.5647	-27.4453	-54.7591	-82.2222	ENSG00000105339	3.97877	3.33268	-5.38314	#N/A	#N/A	4.57562	#N/A
KIAA1211L	-21.846	-17.3568	-26.9771	-20.5598	-57.7508	-26.4348	-42.2877	ENSG00000196872	46.3664	#N/A	#N/A	9.52437	#N/A	9.70837	#N/A
PPARG	-24.3778	-31.8328	-43.1708	-29.2391	-45.6264	-35.0987	-89.8253	ENSG00000132170	#N/A	14.9687	#N/A	16.5812	29.7894	#N/A	#N/A
NAV2	-22.568	-16.3818	-41.7633	-30.0296	-32.1691	-15.065	-61.2906	ENSG00000166833	#N/A	#N/A	#N/A	11.5754	10.6336	10.0858	#N/A
EFCC1	-22.6934	-15.2881	-27.7778	-22.522	-27.4488	-11.8958	-29.8291	ENSG00000114654	#N/A	6.80207	#N/A	7.25132	14.327	#N/A	#N/A
ARHGAP22	-23.4769	-42.6401	-39.4449	-39.235	-28.6103	-40.9017	-69.8208	ENSG00000128805	#N/A	9.87581	#N/A	5.01793	#N/A	3.89514	#N/A
FAM129B	-30.5009	-54.3298	-30.8483	-39.2548	-20.9921	-31.6843	-62.6928	ENSG00000136830	#N/A	#N/A	#N/A	6.07423	4.80319	3.74918	#N/A
BCL2L14	-29.8654	-26.9439	-62.6498	-41.3081	-29.2671	-15.3667	-41.7042	ENSG00000121380	#N/A	10.6498	17.7044	#N/A	#N/A	12.177	#N/A
CR1	-12.2216	-23.7562	-15.588	-47.1822	-36.9793	-42.7641	-46.2796	ENSG00000203710	#N/A	#N/A	#N/A	11.2112	8.40822	10.5976	#N/A
LARP4	-11.1658	-17.6583	-62.5952	-28.1594	-41.1862	-26.4618	-21.89	ENSG00000161813	#N/A	#N/A	#N/A	#N/A	2.64183	3.53978	2.48401
MCC	-22.7541	-26.3063	-29.5848	-25.6327	-52.5227	-27.0452	-72.003	ENSG00000171444	#N/A	#N/A	#N/A	4.51212	3.10387	3.22206	#N/A
LAMA3	-16.4606	-13.6115	-25.8898	-16.9833	#N/A	-35.6515	-57.8045	ENSG00000053747	35.037	46.846	#N/A	45.4783	#N/A	#N/A	#N/A
USHBP1	-16.4255	-20.6115	#N/A	-20.6269	-21.5065	-25.2037	-10.7559	ENSG00000130307	#N/A	7.76822	#N/A	9.53015	5.11802	#N/A	#N/A
ZNF532	-12.8913	-20.344	-37.7681	#N/A	-30.8708	-31.2336	-33.1566	ENSG00000074657	4.79834	#N/A	#N/A	5.68722	#N/A	6.07308	#N/A
MAST2	#N/A	-15.8615	-10.6944	-15.4935	-33.1691	-29.923	-90.7601	ENSG00000086015	3.21122	#N/A	5.40719	#N/A	#N/A	#N/A	9.43709
PRMT1	-22.8367	-40.9429	-43.528	-24.3423	#N/A	-29.0596	-20.1307	ENSG00000126457	3.04478	#N/A	9.29704	#N/A	#N/A	#N/A	5.07668
LRP5	-14.3976	#N/A	-12.167	-14.55	-31.4265	-12.4973	-24.3601	ENSG00000162337	5.10009	#N/A	8.63628	7.1874	#N/A	#N/A	#N/A
RASAL2	-23.0913	-22.6343	-39.6114	#N/A	-24.044	-31.0028	-71.4272	ENSG00000075391	#N/A	#N/A	#N/A	31.2296	18.7955	24.8402	#N/A
FCER2	-28.8139	#N/A	-14.1139	-24.1481	-18.7775	-33.9132	-60.8802	ENSG00000104921	#N/A	71.0283	23.0407	52.6584	#N/A	#N/A	#N/A
KMT5A	-23.7704	-24.9272	-44.0996	-14.3852	-74.4222	#N/A	-26.3946	ENSG00000183955	2.03174	#N/A	3.43294	#N/A	#N/A	#N/A	2.55889
CELSR1	-27.3732	#N/A	-34.5287	-10.7407	-37.1888	-13.0431	-69.1955	ENSG00000075275	#N/A	8.60319	#N/A	6.2794	#N/A	4.20004	#N/A
PPP1R12B	-24.6876	-41.7947	#N/A	-22.0037	-30.5831	-43.7144	-25.5093	ENSG00000077157	#N/A	#N/A	#N/A	2.50955	3.16559	2.67326	#N/A
LAT2	-26.1072	-37.7758	-25.8764	-18.5336	-35.6191	-22.3519	#N/A	ENSG00000086730	#N/A	6.24232	35.2105	#N/A	#N/A	4.3698	#N/A
WASF3	-22.4345	-11.9069	-39.4641	#N/A	-36.0753	-33.1858	-74.0737	ENSG00000132970	#N/A	#N/A	#N/A	11.7634	14.0603	10.7484	#N/A
HRH1	-24.5411	-12.043	#N/A	-52.3456	-33.6779	-36.6915	-14.2857	ENSG00000196639	#N/A	#N/A	#N/A	131.817	66.5546	68.194	#N/A
PACSIN2	-27.951	-40.3121	-36.6799	-37.8317	#N/A	-12.0563	-15.625	ENSG00000100266	#N/A	#N/A	4.62264	#N/A	#N/A	3.90902	2.83928
RPN1	#N/A	-19.6846	-37.546	-24.5393	-40.4991	-14.198	-19.7727	ENSG00000163902	#N/A	#N/A	2.41579	#N/A	#N/A	3.72522	3.54942
KANK3	-29.2122	#N/A	-16.9286	-13.4798	-21.29	-20.0442	-79.7051	ENSG00000186994	#N/A	4.22026	#N/A	5.0873	6.78257	#N/A	#N/A
UTS2B	#N/A	-23.134	-59.187	-27.4052	-59.7718	-24.6767	-47.1803	ENSG00000188958	4266.18	114.822	#N/A	#N/A	#N/A	48.109	#N/A
LIMS2	-31.3331	-26.2742	-46.3276	-41.9919	#N/A	-38.7594	-38.2534	ENSG00000072163	#N/A	6.60775	#N/A	6.19235	7.99748	#N/A	#N/A
CCL22	-39.9253	-20.9717	-17.1958	-28.8297	-23.4929	-54.6399	#N/A	ENSG00000102962	#N/A	20.7328	#N/A	386.22	22.68	#N/A	#N/A
ZSCAN9	-34.0376	-31.0746	-34.8417	-13.3732	-35.674	-11.2637	#N/A	ENSG00000137185	3.65131	#N/A	5.24072	#N/A	#N/A	#N/A	4.93716
TEFM	-13.4485	#N/A	-15.3391	-18.4124	-15.5556	-10.6908	-18.2265	ENSG00000172171	#N/A	#N/A	2.99109	#N/A	2.39363	2.24585	#N/A
HYLS1	#N/A	-13.6887	-38.8953	-26.0244	-19.6146	-17.2101	-50.5211	ENSG00000198331	7.59109	#N/A	3.68927	#N/A	#N/A	#N/A	3.78004
SYNDIG1	-38.1402	-44.7187	-24.256	-26.201	-29.7643	-33.7707	#N/A	ENSG00000101463	#N/A	149.1	#N/A	307.202	133.558	#N/A	#N/A
PTN	-25.5148	-17.3356	#N/A	-11.2881	-27.9486	-39.5466	-45.1008	ENSG00000105894	#N/A	27.916	#N/A	39.9168	51.9859	#N/A	#N/A
ANK2	#N/A	-13.6323	-29.2421	-22.7877	-39.7176	-38.271	-78.5699	ENSG00000145362	#N/A	#N/A	31.608	38.7008	47.1148	#N/A	#N/A
JCAD	-31.6374	-30.2357	-48.9248	#N/A	-33.2354	-24.7349	-51.2148	ENSG00000165757	40.2584	#N/A	#N/A	64.8061	#N/A	44.1755	#N/A
MCUR1	-19.6568	-31.8675	-41.0753	-30.119	#N/A	-29.5775	#N/A	ENSG00000050393	2.67218	#N/A	2.80638	#N/A	#N/A	#N/A	2.42202
LIN9	-17.372	-33.3562	#N/A	-35.1467	#N/A	-31.9795	-22.1551	ENSG00000183814	#N/A	#N/A	7.08587	#N/A	#N/A	3.11278	3.94121
SELE	-22.7758	-28.7107	-10.3431	-11.7833	-16.3514	#N/A	#N/A	ENSG00000007908	#N/A	54.3811	#N/A	300.622	#N/A	25.6973	#N/A
NFIX	#N/A	-33.384	#N/A	-17.5674	-11.5121	-18.6618	-54.3791	ENSG00000008441	3.95719	#N/A	9.77493	9.338	#N/A	#N/A	#N/A
DPEP1	-23.4038	#N/A	-34.098	#N/A	-23.0163	-11.6084	-62.6364	ENSG00000015413	#N/A	#N/A	#N/A	31.2649	28.9233	31.7683	#N/A
EPB41L3	-27.6868	-12.5797	#N/A	-13.2382	-24.0904	#N/A	-48.8691	ENSG00000082397	#N/A	#N/A	#N/A	15.9139	15.8779	17.4719	#N/A
ITGB5	-31.6485	#N/A	-56.4273	#N/A	-40.9548	-32.115	-48.574	ENSG00000082781	#N/A	#N/A	40.9085	14.015	10.0672	#N/A	#N/A
EPB41L1	-27.8859	#N/A	-21.5796	-15.6004	#N/A	-26.162	-45.0133	ENSG00000088367	39.2104	#N/A	#N/A	41.5466	#N/A	#N/A	57.4954
FCGRT	-41.7605	-31.8983	#N/A	-46.6169	-20.2912	-36.7684	#N/A	ENSG00000104870	4.08777	#N/A	#N/A	4.37095	4.23962	#N/A	#N/A
MET	-25.3575	#N/A	-14.6263	-13.7894	-38.6583	#N/A	-14.8304	ENSG00000105976	#N/A	#N/A	#N/A	42.4665	88.5202	41.5728	#N/A
EZH2	-38.9071	-29.0267	-11.4251	-21.8566	#N/A	#N/A	-11.5598	ENSG00000106462	12.9033	#N/A	3.06423	#N/A	#N/A	#N/A	5.72766
TSPAN11	-19.6732	#N/A	-29.6078	#N/A	-29.8936	-22.3143	-57.0889	ENSG00000110900	#N/A	61.3571	120.037	192.587	#N/A	#N/A	#N/A
CDK2AP1	-17.3813	#N/A	-33.8441	-37.58	-36.442	-26.9448	#N/A	ENSG00000111328	#N/A	#N/A	6.42645	3.87772	#N/A	3.72579	#N/A
IL1R2	-42.7154	-35.7336	#N/A	-14.0985	#N/A	-39.7756	-57.6734	ENSG00000115590	#N/A	#N/A	#N/A	26.3463	15.9992	15.6932	#N/A
MFAP2	-34.1619	#N/A	-18.6243	-13.0997	-25.6567	#N/A	-67.8505	ENSG00000117122	22.5011	12.2014	#N/A	30.0178	#N/A	#N/A	#N/A
FCRL2	-38.6372	-22.2095	#N/A	-13.4303	-55.1755	#N/A	-15.7163	ENSG00000132704	#N/A	41.328	#N/A	15.2348	#N/A	18.0919	#N/A
ALDH1L2	-30.1664	#N/A	-45.8275	-14.7781	-24.7138	-12.5649	#N/A	ENSG00000136010	#N/A	#N/A	#N/A	67.8981	34.5829	158.673	#N/A
PLXNC1	-31.8413	-25.6167	-29.9063	-15.5712	#N/A	-21.1267	#N/A	ENSG00000136040	5.77422	#N/A	#N/A	#N/A	#N/A	5.10085	5.4449
MYOF	-17.9232	#N/A	#N/A	-12.9001	-12.9001	-20.9028	-51.8182	ENSG00000138119	#N/A	#N/A	#N/A	21.681	12.2811	19.9578	#N/A
VASH2	-24.5302	-43.2305	-12.4559	-21.4711	#N/A	-31.5639	#N/A	ENSG00000143494	27.9704	#N/A	#N/A	6.96813	#N/A	#N/A	7.33732
FANCD2	#N/A	#N/A	-19.6031	-12.573	-40.8965	-12.4627	-56.1613	ENSG00000144554	2.62374	#N/A	2.49177	#N/A	#N/A	#N/A	5.03095
FAM50B	-30.13	-31.1361	#N/A	-16.8034	#N/A	-24.0232	-52.6956	ENSG00000145945	11.6991	3.59955	-3.12308	3.42736	#N/A	#N/A	#N/A
SDK1	-21.7521	-46.2659	-33.6946	#N/A	-44.088	-33.3072	#N/A	ENSG00000146555	#N/A	7.42377	#N/A	13.8154	30.9988	#N/A	#N/A
PDSS1	-12.8438	#N/A	-22.0362	-17.1265	#N/A	-18.5071	-11.9213	ENSG00000148459	2.29609	#N/A	2.78924	#N/A	#N/A	2.45597	#N/A
ZNF215	-39.0855	-33.1089	-39.9941	#N/A	#N/A	-39.2393	-18.2994	ENSG00000149054	#N/A	9.60732	#N/A	#N/A	#N/A	19.9032	22.0921
RBPMS	-26.2223	#N/A	#N/A	-17.1982	-27.0665	-11.2668	-62.7541	ENSG00000157110	#N/A	3.42318	#N/A	4.67967	6.04247	#N/A	#N/A
ETS2	-40.3696	-22.528	#N/A	-16.8242	-29.2408	-18.668	#N/A	ENSG00000157557	#N/A	#N/A	#N/A	7.01876	9.75492	3.91084	#N/A
C2CD2	-25.7492	-22.7543	-20.5305	-33.5594	#N/A	#N/A	-37.5134	ENSG00000157617	#N/A	#N/A	-2.84882	2.61216	3.53409	2.65127	-2.94327
PARS2	-29.2089	-17.9924	-59.1726	-16.0912	#N/A	#N/A	-57.5411	ENSG00000162396	6.06604	#N/A	10.6056	#N/A	#N/A	#N/A	5.93024
PDLIM5	-12.2256	#N/A	-36.595	-10.6861	-24.3244	#N/A	-41.5366	ENSG00000163110	#N/A	#N/A	#N/A	3.87639	3.54038	2.9372	#N/A
TDRD10	-14.6134	-27.6395	#N/A	#N/A	-34.8039	-26.6534	-47.0419	ENSG00000163239	#N/A	49.6661	#N/A	123.573	92.9073	#N/A	#N/A
GTSF1	-20.8488	#N/A	-56.4242	#N/A	-14.988	-10.983	-67.1391	ENSG00000170627	#N/A	#N/A	64.8419	4.88451	#N/A	3.3908	#N/A
P2RY6	-29.5101	#N/A	-45.4023	#N/A	-27.4401	-42.3402	-56.7118	ENSG00000171631	23.0072	#N/A	#N/A	#N/A	53.6551	15.2747	#N/A
CHST15	-26.078	-37.9532	#N/A	-34.2721	-35.9065	#N/A	-28.8867	ENSG00000182022	#N/A	#N/A	#N/A	18.5585	18.1326	18.9024	#N/A
CEP57L1	-15.8404	-33.9948	-13.6276	#N/A	#N/A	-14.2048	-22.386	ENSG00000183137	#N/A	#N/A	3.22847	#N/A	#N/A	2.46612	3.27889
GP1BA	-11.9952	-23.3656	-30.3985	-30.9407	#N/A	#N/A	-16.6702	ENSG00000185245	#N/A	2.60099	-6.48607	3.23715	#N/A	4.00734	-7.76274
PDE2A	-33.9289	#N/A	-42.9023	-11.0552	-26.1753	-21.7476	#N/A	ENSG00000186642	#N/A	12.2559	#N/A	15.4251	85.8878	#N/A	#N/A
ISG15	#N/A	-14.2361	-11.1417	#N/A	-19.0914	-37.9134	-17.1905	ENSG00000187608	2.92591	#N/A	6.01615	#N/A	2.98405	#N/A	#N/A
UNC13B	-36.6959	#N/A	-33.722	#N/A	-21.6792	-10.9788	-48.1806	ENSG00000198722	#N/A	#N/A	#N/A	11.1237	11.1613	9.87645	#N/A
SLC48A1	#N/A	-34.7537	-43.7533	-22.9251	#N/A	-36.7101	-30.0256	ENSG00000211584	#N/A	#N/A	#N/A	#N/A	2.98757	2.93226	3.70443
DNM3OS	-15.163	-16.6193	-46.7198	#N/A	-16.036	-18.7478	#N/A	ENSG00000230630	#N/A	22.05	#N/A	30.9974	#N/A	18.1787	#N/A
TNFRSF13B	-28.6977	-50.4067	-28.8055	#N/A	#N/A	-35.2292	-42.8328	ENSG00000240505	#N/A	42.5531	74.2899	#N/A	#N/A	26.646	#N/A
PURPL	-36.9005	#N/A	#N/A	-10.096	-27.4101	-45.2017	-71.5423	ENSG00000250337	3510.41	#N/A	#N/A	#N/A	856.294	#N/A	2799.89
SORBS2	-33.0924	-18.1155	-45.1946	-21.345	-42.5363	-31.9218	-77.7633	ENSG00000154556	#N/A	#N/A	#N/A	54.4597	85.3188	#N/A	#N/A
PARD3B	-40.4593	-11.7828	-36.8609	-17.364	-61.5104	-18.4308	-53.0737	ENSG00000116117	#N/A	#N/A	#N/A	16.3691	14.148	#N/A	#N/A
TBC1D30	-20.6304	-29.6904	-29.312	-18.1345	-19.9175	-19.8073	-58.3425	ENSG00000111490	#N/A	#N/A	29.2393	#N/A	10.6199	#N/A	#N/A
KAZN	-36.1316	-13.3487	-35.0132	-11.8865	-20.8897	-41.6758	-67.1181	ENSG00000189337	#N/A	#N/A	#N/A	43.7539	310.261	#N/A	#N/A
SEPHS1	-30.1186	-10.5241	-27.2019	-26.4139	-23.0013	-10.9323	-28.9341	ENSG00000086475	#N/A	#N/A	2.43626	#N/A	#N/A	#N/A	2.75906
LACC1	-22.86	-29.1237	-59.3419	-40.7831	-27.1977	-31.2307	-20.2052	ENSG00000179630	8.92551	#N/A	#N/A	#N/A	6.48079	#N/A	#N/A
IQCG	-22.8716	-26.281	-45.5048	-27.2944	-15.2628	-31.8222	-26.0636	ENSG00000114473	2.48999	#N/A	#N/A	5.2913	#N/A	#N/A	#N/A
EPSTI1	-12.3571	-45.8719	-37.5373	-34.9405	-11.0152	-24.5845	-65.8259	ENSG00000133106	#N/A	#N/A	#N/A	#N/A	2.89846	3.13085	-3.07212
MPZL2	-21.2485	-20.6206	-17.2114	-15.6979	-31.1797	-28.0051	-26.7324	ENSG00000149573	#N/A	#N/A	#N/A	6.67777	#N/A	7.80771	#N/A
AP2A1	-28.7074	-33.0635	-18.3716	-31.6168	-11.6027	-55.3939	-25.5228	ENSG00000196961	#N/A	#N/A	2.01793	#N/A	#N/A	#N/A	2.14764
PRDM1	-27.0698	-12.6568	-16.9899	-51.8834	-33.9036	-49.066	-45.5707	ENSG00000057657	#N/A	#N/A	-4.36043	#N/A	#N/A	6.21093	7.16445
LZTS1	-28.1022	-26.2436	-64.3658	-35.8304	-32.3919	-35.6757	-67.8425	ENSG00000061337	11.2062	#N/A	61.5998	#N/A	#N/A	#N/A	#N/A
GFOD2	-31.4815	-49.9879	-17.4772	-12.4629	-17.2257	-44.2421	-15.7253	ENSG00000141098	#N/A	#N/A	3.79142	#N/A	#N/A	#N/A	2.70205
RUSC2	-25.3776	-37.6325	-40.3085	-16.2661	-64.9247	-13.5351	-34.0042	ENSG00000198853	#N/A	#N/A	#N/A	10.4759	15.0058	#N/A	#N/A
ELL2	-15.8107	-46.628	-39.2973	-16.9491	-15.7923	-23.4145	-60.4884	ENSG00000118985	#N/A	#N/A	#N/A	#N/A	#N/A	7.46425	9.76124
GCNT1	-17.7664	-28.2636	-10.7702	-18.4905	-17.5384	-25.7061	-77.308	ENSG00000187210	4.30613	#N/A	#N/A	#N/A	#N/A	4.55958	#N/A
GRIN2D	-22.5958	-10.2489	-22.6622	-28.104	-27.4109	#N/A	-12.7351	ENSG00000105464	#N/A	#N/A	13.9013	6.36664	#N/A	#N/A	#N/A
IGFBP6	#N/A	-27.704	-15.3915	-20.8503	-33.5178	-25.7327	-29.8435	ENSG00000167779	#N/A	#N/A	11.6307	18.7166	#N/A	#N/A	#N/A
GPR161	#N/A	-18.138	-45.141	-58.9044	-21.6988	-25.2988	-55.9722	ENSG00000143147	25.4024	#N/A	#N/A	18.8768	#N/A	#N/A	#N/A
TP63	-48.7468	#N/A	-68.7235	-38.6901	-39.123	-29.6266	-30.0609	ENSG00000073282	#N/A	#N/A	30.006	#N/A	#N/A	18.7097	#N/A
ACAT1	-16.1601	-31.4099	#N/A	-18.0766	-30.7078	-21.3473	-40.9524	ENSG00000075239	#N/A	#N/A	3.54951	#N/A	#N/A	#N/A	2.17545
FKBP7	-44.4928	-25.1045	-23.9418	-28.8539	-30.4849	-11.848	#N/A	ENSG00000079150	#N/A	#N/A	6.74263	6.66561	#N/A	#N/A	#N/A
ZNF788P	-40.4637	#N/A	-18.8372	-17.3314	-33.8219	-35.6774	-34.2356	ENSG00000214189	#N/A	#N/A	#N/A	#N/A	#N/A	12.3807	20.9746
HAS1	-26.1545	#N/A	-65.038	-18.8869	-14.125	-34.9081	-54.5061	ENSG00000105509	#N/A	#N/A	24.2646	49.0931	#N/A	#N/A	#N/A
ECHS1	-38.2491	-36.8311	-34.0856	-16.8537	-40.5291	-44.9896	#N/A	ENSG00000127884	#N/A	#N/A	5.97406	#N/A	#N/A	#N/A	3.01251
IL33	-24.2624	-15.5424	-37.7333	#N/A	-33.7594	-20.3245	-70.0855	ENSG00000137033	#N/A	#N/A	#N/A	45.1526	#N/A	46.1014	#N/A
TRPM2	-15.6566	-40.5114	-19.2942	-43.8341	-32.1807	-36.6801	#N/A	ENSG00000142185	9.24504	#N/A	#N/A	#N/A	#N/A	7.05616	#N/A
GHRL	-22.4123	-54.9695	#N/A	-35.5177	-30.1811	-24.0236	-11.7231	ENSG00000157017	#N/A	5.17947	#N/A	#N/A	#N/A	3.78298	#N/A
PNOC	-26.596	-32.9859	-71.0259	#N/A	-11.2302	-32.9859	-37.1499	ENSG00000168081	#N/A	37.8514	#N/A	#N/A	#N/A	35.0346	#N/A
BLNK	-14.8674	-43.4541	-41.7539	-30.7618	-39.0368	-23.4327	#N/A	ENSG00000095585	#N/A	15.6295	#N/A	#N/A	#N/A	14.3539	#N/A
CORO2B	-24.3727	-35.2532	-43.8137	#N/A	-25.6806	-33.3899	-51.3929	ENSG00000103647	#N/A	57.8049	#N/A	77.6388	#N/A	#N/A	#N/A
ASPA	-34.1126	-20.8145	#N/A	-18.3513	-53.2358	-29.6644	-58.1724	ENSG00000108381	#N/A	#N/A	#N/A	130.095	197.531	#N/A	#N/A
COLEC11	-23.4787	#N/A	-28.6514	-20.6757	-14.0774	-12.3657	-62.5426	ENSG00000118004	#N/A	#N/A	#N/A	13.8042	25.8444	#N/A	#N/A
LRRC4B	-37.2016	-11.4774	-48.2474	#N/A	-17.0184	-32.3769	-62.463	ENSG00000131409	#N/A	5.31003	#N/A	6.64048	#N/A	#N/A	#N/A
CCDC142	-25.153	#N/A	-10.0021	-34.6188	-30.3331	-29.4673	-63.7079	ENSG00000135637	#N/A	#N/A	2.41349	#N/A	#N/A	#N/A	2.83627
CNKSR1	-30.2726	-41.1969	-22.8933	#N/A	-29.4392	-48.1017	-42.6587	ENSG00000142675	#N/A	#N/A	5.4731	#N/A	#N/A	4.61284	#N/A
GALNT2	-18.9163	-14.8443	#N/A	-45.112	-37.0437	-44.1003	-80.8871	ENSG00000143641	#N/A	#N/A	2.14468	#N/A	#N/A	2.66399	#N/A
PLEKHA7	-20.9913	#N/A	-23.7224	-18.3221	-30.9433	-23.061	-32.2817	ENSG00000166689	#N/A	#N/A	14.0357	#N/A	#N/A	#N/A	62.2701
ZDHHC14	-14.7689	-38.1642	#N/A	-10.9327	-31.4587	-37.0348	-12.295	ENSG00000175048	#N/A	#N/A	13.1977	#N/A	#N/A	4.68547	#N/A
CREB3L3	-44.4003	#N/A	-33.1843	-16.0137	-51.7454	-28.5928	-43.934	ENSG00000060566	8.96863	#N/A	#N/A	#N/A	#N/A	#N/A	80.1083
TOLLIP	-15.076	-21.2202	-48.8571	-21.8261	-51.8314	-16.6191	#N/A	ENSG00000078902	#N/A	#N/A	3.76712	#N/A	#N/A	#N/A	3.49437
ADAP1	-41.0281	-48.7401	-18.8996	-37.7676	-33.1791	-16.4422	#N/A	ENSG00000105963	#N/A	#N/A	4.2719	#N/A	#N/A	#N/A	3.98276
ATN1	-17.8608	-35.787	-14.1119	-13.8574	-21.5008	-14.7903	#N/A	ENSG00000111676	#N/A	#N/A	3.35149	#N/A	#N/A	#N/A	2.88006
KLHL12	-21.5171	-15.4295	-27.5844	-15.3682	#N/A	-12.3645	-66.3127	ENSG00000117153	#N/A	#N/A	2.79709	#N/A	#N/A	#N/A	2.22184
C1orf54	-16.461	-10.3658	#N/A	-11.2364	-10.1978	-50.8956	-28.5416	ENSG00000118292	#N/A	#N/A	#N/A	5.59103	#N/A	6.12699	#N/A
TGIF2	-35.294	-21.3429	-22.7048	#N/A	-24.4184	-27.0321	-19.899	ENSG00000118707	#N/A	#N/A	2.78201	#N/A	#N/A	#N/A	3.56576
HOXB8	-16.772	-23.4436	-12.5	-15.3312	-15.188	-22.7787	#N/A	ENSG00000120068	#N/A	#N/A	59.7465	#N/A	#N/A	#N/A	328.453
TMEM39B	-18.581	-26.1809	#N/A	-12.2898	-18.8724	-32.7747	-26.5893	ENSG00000121775	#N/A	#N/A	4.09881	#N/A	#N/A	#N/A	2.02469
NECAB3	-16.2721	-14.0795	-16.2652	-50.8941	#N/A	-26.8398	-14.5606	ENSG00000125967	#N/A	#N/A	11.8473	#N/A	#N/A	#N/A	2.48046
RIBC2	-15.3505	-17.0581	-44.3877	#N/A	-43.1944	-14.3962	-40.5589	ENSG00000128408	7.49699	#N/A	#N/A	#N/A	#N/A	#N/A	9.34491
EHF	-21.0522	-23.5817	-23.109	-33.2639	#N/A	-17.2321	-52.3718	ENSG00000135373	#N/A	#N/A	#N/A	32.751	#N/A	18.3747	#N/A
MDM2	-16.3068	#N/A	-40.2174	-28.648	-17.4811	-10.2302	-37.0833	ENSG00000135679	#N/A	#N/A	-2.1618	#N/A	#N/A	3.10691	2.55386
LARP1B	#N/A	-26.8556	-56.2332	-27.6711	-23.3774	-22.0251	-31.3734	ENSG00000138709	#N/A	#N/A	#N/A	#N/A	#N/A	2.39716	2.41334
MGST3	-47.8339	-24.8322	-14.1382	-46.3544	-40.8506	-42.8508	#N/A	ENSG00000143198	2.60859	#N/A	#N/A	2.74198	#N/A	#N/A	#N/A
PRIM2	#N/A	-15.3116	-24.2613	-19.6854	-37.0134	-34.1783	-53.3858	ENSG00000146143	#N/A	#N/A	3.70523	#N/A	#N/A	#N/A	4.04928
SLC35B2	-21.1664	#N/A	-15.3401	-15.492	-13.0325	-15.6585	-23.5645	ENSG00000157593	#N/A	#N/A	4.30599	#N/A	#N/A	#N/A	3.2885
AGPAT3	-21.9604	#N/A	-24.7932	-31.8993	-21.0714	-11.6907	-18.37	ENSG00000160216	2.10692	#N/A	#N/A	#N/A	#N/A	#N/A	2.28167
PRICKLE2	-20.349	-26.619	-38.74	-14.7021	-19.1649	#N/A	-46.2356	ENSG00000163637	#N/A	#N/A	#N/A	123.392	83.313	#N/A	#N/A
ZNF415	-23.1106	#N/A	-61.3547	-13.952	-38.0858	-15.3836	-81.7461	ENSG00000170954	#N/A	4.47371	#N/A	4.8157	#N/A	#N/A	#N/A
ETV3L	-39.9829	-29.3489	#N/A	-36.3955	-40.2993	-36.3844	-56.2726	ENSG00000253831	45.0359	#N/A	#N/A	65.3422	#N/A	#N/A	#N/A
HACD3	-30.1529	#N/A	-50.5185	-12.4758	-13.9177	-17.8581	-54.4983	ENSG00000074696	#N/A	#N/A	3.00179	#N/A	#N/A	#N/A	2.82204
REXO5	-25.3339	-27.1661	-44.0969	-28.1918	-35.9382	#N/A	-44.7577	ENSG00000005189	#N/A	#N/A	11.3578	#N/A	#N/A	#N/A	14.2968
RBMS2	-18.5318	-21.5547	#N/A	-11.8519	-34.6355	-23.7082	-36.7363	ENSG00000076067	3.56716	#N/A	#N/A	4.33119	#N/A	#N/A	#N/A
KIF25	-29.6182	-19.3286	-51.0373	#N/A	-37.1336	-16.6513	-72.708	ENSG00000125337	#N/A	#N/A	#N/A	55.556	61.7492	#N/A	#N/A
MSRB3	-28.7925	-28.2604	#N/A	-23.9064	-32.6951	-47.391	-30.2053	ENSG00000174099	#N/A	#N/A	#N/A	9.98876	7.11165	#N/A	#N/A
NAALADL2-AS2	-32.9675	-13.684	-49.558	-14.5443	-55.3464	#N/A	-24.2269	ENSG00000226779	#N/A	#N/A	4375.77	#N/A	#N/A	168.757	#N/A
C4orf48	-32.4523	#N/A	-28.3868	-11.74	-28.3289	-19.0028	-49.2084	ENSG00000243449	#N/A	#N/A	10.8574	#N/A	#N/A	#N/A	2.39634
H6PD	-25.357	-29.2162	-60.3505	-29.2985	-24.2785	-14.8872	#N/A	ENSG00000049239	#N/A	#N/A	#N/A	2.6463	#N/A	#N/A	2.21685
MIEF1	-31.3319	-37.2041	-33.5631	-28.4367	#N/A	-17.9572	-57.3713	ENSG00000100335	#N/A	#N/A	4.21454	#N/A	#N/A	#N/A	2.8094
FRMD4B	-32.8229	-28.5247	-39.4648	-32.447	#N/A	-32.3124	-78.5047	ENSG00000114541	#N/A	#N/A	#N/A	4.25025	4.11531	#N/A	#N/A
LRRC17	-30.3277	#N/A	-10.0202	-19.168	-38.4961	-16.0476	-73.3234	ENSG00000128606	#N/A	7.45013	#N/A	7.7745	#N/A	#N/A	#N/A
MGAT1	-25.6189	-29.2995	-22.4159	-32.2123	-40.9523	-39.71	#N/A	ENSG00000131446	#N/A	#N/A	2.43744	#N/A	#N/A	2.86089	#N/A
EMCN	-25.0933	-39.539	#N/A	-25.3982	-57.2477	-38.2321	-48.7781	ENSG00000164035	#N/A	174.425	#N/A	482.19	#N/A	#N/A	#N/A
MEIG1	-30.3229	-15.3456	-41.0702	-15.2463	#N/A	-15.1459	-39.1518	ENSG00000197889	39.1033	#N/A	35.9764	#N/A	#N/A	#N/A	#N/A
GCC2-AS1	-42.4027	-33.5222	#N/A	-27.0829	-46.0665	-30.5933	-14.7918	ENSG00000214184	#N/A	#N/A	6.37108	#N/A	#N/A	#N/A	7.148
KCNC3	#N/A	-34.6124	-16.0274	-31.4897	-12.6471	-16.3655	#N/A	ENSG00000131398	#N/A	7.52516	16.4547	#N/A	#N/A	#N/A	#N/A
MAPK3	-24.4819	#N/A	-24.1893	-38.7328	-27.1141	-26.0259	#N/A	ENSG00000102882	#N/A	#N/A	3.14283	#N/A	#N/A	#N/A	3.71618
SLC25A13	-21.1648	-19.3723	-15.8689	-22.9908	#N/A	-35.7493	#N/A	ENSG00000004864	#N/A	#N/A	2.48628	#N/A	#N/A	#N/A	3.26001
CLDN11	-27.6595	#N/A	#N/A	-11.0055	-33.8101	-29.385	-24.9591	ENSG00000013297	#N/A	32.4219	#N/A	169.89	#N/A	#N/A	#N/A
GRAMD1B	-23.9749	#N/A	#N/A	-24.9394	-18.9927	-24.61	-64.8225	ENSG00000023171	3.10372	#N/A	4.57615	#N/A	#N/A	#N/A	#N/A
HHAT	-27.4211	-21.2213	#N/A	-17.6951	#N/A	-37.608	-35.0595	ENSG00000054392	#N/A	#N/A	3.99566	#N/A	#N/A	#N/A	2.46481
WISP2	-19.7502	#N/A	-31.9861	#N/A	-27.5764	-19.9846	-91.4278	ENSG00000064205	#N/A	170.732	#N/A	549.125	#N/A	#N/A	#N/A
CDON	-47.1389	#N/A	-54.5425	#N/A	-12.0574	-13.2263	-71.3186	ENSG00000064309	9.17465	#N/A	#N/A	6.76384	#N/A	#N/A	#N/A
PTPN3	-20.2934	-33.0457	-44.496	#N/A	#N/A	-27.1571	-74.2659	ENSG00000070159	9.04753	#N/A	26.8271	#N/A	#N/A	#N/A	#N/A
WIPI1	-45.7893	-27.0046	#N/A	#N/A	-16.0617	-23.6596	-62.6588	ENSG00000070540	#N/A	#N/A	#N/A	#N/A	#N/A	3.25903	3.34312
SEL1L	-17.619	-25.4202	#N/A	#N/A	-30.4679	-48.9892	-43.0786	ENSG00000071537	#N/A	#N/A	#N/A	2.49322	#N/A	5.95363	#N/A
PRKACA	#N/A	-20.5967	-16.6841	-16.5613	-34.2944	#N/A	-19.289	ENSG00000072062	#N/A	#N/A	2.74324	#N/A	#N/A	#N/A	2.51716
SEMA3C	-24.9605	-28.6521	-25.2983	-24.0493	#N/A	-22.7707	#N/A	ENSG00000075223	#N/A	#N/A	#N/A	12.8037	20.6121	#N/A	#N/A
GRAMD4	-22.9672	-32.3789	-16.2759	-30.886	-31.0429	#N/A	#N/A	ENSG00000075240	#N/A	#N/A	2.76258	#N/A	#N/A	#N/A	12.5731
SMC1B	-17.1464	-26.9582	-75.4604	-11.7169	#N/A	#N/A	-46.2235	ENSG00000077935	4.46199	#N/A	#N/A	#N/A	#N/A	#N/A	8.34353
MAP2	-25.3876	#N/A	-22.9167	-18.4405	-25.512	#N/A	-46.223	ENSG00000078018	#N/A	#N/A	85.7171	#N/A	#N/A	#N/A	134.436
FAP	#N/A	-12.166	#N/A	-24.0037	-29.3622	-36.3373	-53.7373	ENSG00000078098	29.2563	#N/A	#N/A	51.1006	#N/A	#N/A	#N/A
PGM1	#N/A	-20.6899	#N/A	-27.2147	-25.8114	-20.5602	-56.5751	ENSG00000079739	#N/A	#N/A	3.17428	#N/A	#N/A	#N/A	8.75962
RAB10	-12.3476	-21.8519	#N/A	-28.5029	#N/A	-30.0992	-34.4246	ENSG00000084733	#N/A	#N/A	#N/A	#N/A	3.22406	3.78683	#N/A
RAPGEF4	-18.769	#N/A	-44.685	#N/A	-32.3681	-13.8558	-21.8938	ENSG00000091428	#N/A	#N/A	#N/A	11.1659	#N/A	#N/A	38.2557
PPP2R1A	#N/A	-12.8223	-20.0524	#N/A	-15.2452	-49.7122	-35.9836	ENSG00000105568	#N/A	#N/A	2.41139	#N/A	#N/A	#N/A	2.24048
TGFB3	-17.9406	-15.8062	#N/A	-16.0785	#N/A	-16.6172	-14.5757	ENSG00000119699	#N/A	#N/A	#N/A	3.58903	3.51992	#N/A	#N/A
SPATS2	#N/A	-42.6879	-39.7282	-20.3927	#N/A	-22.8914	-38.7194	ENSG00000123352	#N/A	#N/A	#N/A	#N/A	#N/A	4.63898	2.86821
PLAGL2	-26.7199	-25.3319	-33.5783	#N/A	#N/A	-24.8939	-24.0441	ENSG00000126003	3.23064	#N/A	#N/A	#N/A	#N/A	#N/A	3.37765
SMARCA4	-19.5719	-21.722	-29.2014	-16.6683	#N/A	-22.0217	#N/A	ENSG00000127616	#N/A	#N/A	4.04532	#N/A	#N/A	#N/A	2.87386
MTUS1	#N/A	-39.8754	-43.7764	#N/A	-42.3683	-15.8996	-68.6842	ENSG00000129422	#N/A	#N/A	#N/A	3.92809	5.29355	#N/A	#N/A
CHMP1A	-10.3596	-34.5926	-12.8977	-13.4646	#N/A	#N/A	-14.7472	ENSG00000131165	#N/A	#N/A	4.62812	#N/A	#N/A	#N/A	2.68843
FHOD3	#N/A	-18.6659	#N/A	-25.4287	-31.4189	-25.8278	-45.3872	ENSG00000134775	#N/A	#N/A	#N/A	14.0419	#N/A	#N/A	25.2532
C5AR2	-34.9626	#N/A	#N/A	-38.5139	-36.7736	-15.7221	-76.4496	ENSG00000134830	#N/A	#N/A	#N/A	4.96706	4.85394	#N/A	#N/A
PPP1R1A	-15.3366	-27.2993	#N/A	-14.942	-11.1237	-16.4431	#N/A	ENSG00000135447	#N/A	7.73837	#N/A	#N/A	6.23553	#N/A	#N/A
DYSF	-24.3189	#N/A	-20.4279	-18.2101	-35.193	#N/A	-47.4439	ENSG00000135636	#N/A	#N/A	#N/A	#N/A	10.9296	9.80485	#N/A
CCNG2	-34.9922	-42.9599	-53.3405	-19.8443	#N/A	-48.9461	#N/A	ENSG00000138764	#N/A	#N/A	#N/A	2.63084	#N/A	3.84556	#N/A
ENPEP	-31.4601	#N/A	#N/A	-28.8315	-24.651	-22.4939	-67.31	ENSG00000138792	#N/A	#N/A	#N/A	97.3295	231.92	#N/A	#N/A
PHLDA1	-11.996	#N/A	-54.4699	-23.9639	#N/A	-58.7572	-52.7762	ENSG00000139289	#N/A	#N/A	8.83659	#N/A	#N/A	#N/A	3.87544
JDP2	-20.6872	#N/A	-16.0334	-23.1534	-61.0991	-29.986	#N/A	ENSG00000140044	#N/A	#N/A	#N/A	#N/A	15.7351	#N/A	23.5457
FCN3	-20.2941	#N/A	-71.2079	#N/A	-20.4397	-31.4886	-66.7724	ENSG00000142748	#N/A	#N/A	250.63	#N/A	1207	#N/A	#N/A
RBMS3	-21.6312	-50.6476	#N/A	#N/A	-36.7445	-35.2703	-73.9316	ENSG00000144642	#N/A	#N/A	#N/A	26.4906	19.3907	#N/A	#N/A
EAF2	#N/A	-29.6718	-37.5141	-33.6427	-62.2244	-37.7746	#N/A	ENSG00000145088	#N/A	5.77829	#N/A	#N/A	#N/A	6.16165	#N/A
PM20D2	-41.3308	-14.3442	-14.0088	-10.5795	#N/A	#N/A	-52.4549	ENSG00000146281	#N/A	#N/A	2.82974	#N/A	#N/A	#N/A	2.57194
FAM171A1	-22.9823	-14.3513	-46.9891	#N/A	#N/A	-17.1522	-72.9685	ENSG00000148468	#N/A	#N/A	#N/A	4.02684	3.28278	#N/A	#N/A
ASAP2	-50.9529	#N/A	-49.2892	-28.1914	-38.4046	#N/A	-69.9369	ENSG00000151693	#N/A	#N/A	#N/A	11.6168	#N/A	10.5376	#N/A
HOMER1	#N/A	#N/A	-14.6045	-15.6706	-22.2405	-35.6053	-30.5163	ENSG00000152413	#N/A	#N/A	5.80509	#N/A	#N/A	#N/A	7.78285
CARHSP1	-12.093	-20.6515	-13.5406	-28.1136	#N/A	#N/A	-19.1832	ENSG00000153048	#N/A	#N/A	2.11355	#N/A	#N/A	#N/A	2.58034
PTPRR	-22.7288	#N/A	#N/A	-27.4282	-23.4218	-33.993	-69.4129	ENSG00000153233	#N/A	#N/A	154.23	#N/A	#N/A	#N/A	145.152
LRRK1	-38.2798	-14.9292	#N/A	-20.7614	#N/A	-33.18	-62.239	ENSG00000154237	#N/A	#N/A	#N/A	10.8725	#N/A	13.6505	#N/A
PSD3	-28.8746	-20.8896	#N/A	-38.8235	#N/A	-16.148	-79.0278	ENSG00000156011	#N/A	#N/A	#N/A	8.71255	13.4149	#N/A	#N/A
ZDHHC5	#N/A	-15.1047	-38.0471	-18.9082	-32.9475	-36.2697	#N/A	ENSG00000156599	#N/A	#N/A	1.92432	#N/A	#N/A	#N/A	2.05444
FANCC	-14.5376	-27.5835	-25.7776	-24.4205	#N/A	#N/A	-22.6899	ENSG00000158169	#N/A	#N/A	2.52889	#N/A	#N/A	#N/A	2.83612
NFASC	-29.2974	#N/A	-31.2288	#N/A	-23.7915	-22.4584	-71.3703	ENSG00000163531	56.8435	#N/A	#N/A	#N/A	296.69	#N/A	#N/A
FCRL1	-34.66	-15.0919	#N/A	#N/A	-40.135	-26.5322	-38.7112	ENSG00000163534	#N/A	26.6077	#N/A	22.8987	#N/A	#N/A	#N/A
DNALI1	#N/A	-16.0254	#N/A	-16.7046	-64.8575	-13.8659	-44.5745	ENSG00000163879	#N/A	#N/A	#N/A	9.61899	9.83155	#N/A	#N/A
ALDH7A1	-22.5508	#N/A	-12.6296	-28.2937	-50.5159	#N/A	-69.2803	ENSG00000164904	#N/A	#N/A	#N/A	7.3684	#N/A	7.07648	#N/A
HECTD2	-34.8886	-12.6677	#N/A	-16.3558	-11.165	-12.7113	#N/A	ENSG00000165338	#N/A	#N/A	#N/A	2.78922	2.90523	#N/A	#N/A
VSTM4	-21.7545	#N/A	-20.0882	#N/A	-24.0591	-26.0534	-22.1855	ENSG00000165633	#N/A	#N/A	#N/A	17.906	#N/A	#N/A	55.4652
ARHGEF40	-29.5927	#N/A	-56.5108	#N/A	-45.352	-23.7587	-44.1752	ENSG00000165801	#N/A	#N/A	6.89749	6.82109	#N/A	#N/A	#N/A
RNF187	#N/A	-29.9342	-10.9211	-11.0391	#N/A	-49.9572	-12.3562	ENSG00000168159	#N/A	#N/A	6.92437	#N/A	#N/A	#N/A	2.0754
SLC16A4	-11.5002	-18.434	#N/A	-15.2033	-27.0761	#N/A	-24.0655	ENSG00000168679	#N/A	#N/A	#N/A	8.75422	#N/A	#N/A	3.46033
ZNF768	#N/A	-34.4963	-33.7301	-37.4704	-25.536	#N/A	-18.7562	ENSG00000169957	#N/A	#N/A	28.4406	#N/A	#N/A	#N/A	3.68239
KCTD12	#N/A	-48.7199	#N/A	-23.147	-34.012	-33.7	-30.6944	ENSG00000178695	#N/A	#N/A	#N/A	9.45525	#N/A	10.5729	#N/A
CREB3L2	-12.0718	#N/A	-11.5368	-33.2606	-36.2059	-17.6327	#N/A	ENSG00000182158	#N/A	#N/A	#N/A	#N/A	#N/A	5.37225	7.21896
PGP	-27.6455	-16.2264	-65.0033	-15.6475	#N/A	-18.9308	#N/A	ENSG00000184207	#N/A	#N/A	12.4343	#N/A	#N/A	#N/A	4.56242
EFNA5	-13.6897	#N/A	#N/A	-11.6487	-24.8628	-21.6381	-20.7208	ENSG00000184349	#N/A	#N/A	22.3066	#N/A	#N/A	#N/A	21.3275
USP18	#N/A	-28.0867	-28.1739	-10.7292	-20.3638	-20.7835	#N/A	ENSG00000184979	2.65724	#N/A	4.52641	#N/A	#N/A	#N/A	-5.19062
GLDN	-55.1508	#N/A	#N/A	-11.3811	-39.4635	-14.648	-47.5308	ENSG00000186417	#N/A	#N/A	#N/A	90.0002	1687.22	#N/A	#N/A
DCLRE1A	-29.014	-29.8148	-45.134	-21.479	#N/A	-26.3827	#N/A	ENSG00000198924	#N/A	#N/A	2.7504	#N/A	#N/A	#N/A	3.18727
L1TD1	-24.688	-22.0837	#N/A	-18.5541	-36.7747	#N/A	-80.4545	ENSG00000240563	#N/A	20.0799	#N/A	#N/A	23.1049	#N/A	#N/A
PAN3-AS1	#N/A	-28.5301	-30.8159	-36.6194	#N/A	-40.4798	-32.1702	ENSG00000261485	#N/A	#N/A	5.63805	3.30375	#N/A	#N/A	#N/A
ZNF528-AS1	-21.2665	#N/A	-78.9733	-16.7096	-22.5074	#N/A	-15.0644	ENSG00000269834	#N/A	2.65302	#N/A	#N/A	#N/A	#N/A	2.97253
HIST1H2BO	-25.2904	#N/A	-49.7098	#N/A	-49.0404	-15.6248	-16.1669	ENSG00000274641	6.32715	#N/A	#N/A	#N/A	#N/A	#N/A	4.75878
GRK3	-36.4688	-36.0557	#N/A	-30.605	-30.4088	-39.6372	#N/A	ENSG00000100077	#N/A	#N/A	#N/A	#N/A	#N/A	5.69119	5.39129
ADGRD1	-12.0233	-18.4506	-19.1503	#N/A	#N/A	-11.9528	-50.5973	ENSG00000111452	#N/A	#N/A	#N/A	22.5155	22.2325	#N/A	#N/A
SYBU	-27.3842	-17.2018	-40.4272	-21.8549	-41.8993	-39.0763	-69.7344	ENSG00000147642	#N/A	#N/A	#N/A	15.176	#N/A	#N/A	#N/A
ZNF841	-32.5285	-10.2886	-40.387	-12.2235	-10.7956	-22.1172	-44.4444	ENSG00000197608	#N/A	#N/A	-10.146	#N/A	#N/A	2.84362	#N/A
EFCAB2	-16.092	-46.551	-39.4681	-12.9534	-34.7838	-35.6623	-31.7379	ENSG00000203666	#N/A	#N/A	11.668	#N/A	#N/A	#N/A	#N/A
APIP	-28.9113	-20.229	-52.1162	-45.8939	-40.8036	-32.1383	-72.6118	ENSG00000149089	#N/A	#N/A	3.69871	#N/A	#N/A	#N/A	#N/A
CCRL2	-26.7681	-51.9284	-50.5688	-45.4579	-44.1813	-41.7189	-41.5873	ENSG00000121797	#N/A	#N/A	#N/A	#N/A	#N/A	8.59852	#N/A
KSR1	-18.0917	-48.9262	-24.1318	-39.2502	-40.7038	-13.3129	-41.5543	ENSG00000141068	#N/A	#N/A	3.46859	#N/A	#N/A	#N/A	-5.55014
SLC45A4	-21.1505	-33.4681	-14.5191	-32.4858	-27.8726	-29.7543	-24.3917	ENSG00000022567	2.86953	#N/A	#N/A	#N/A	#N/A	#N/A	#N/A
MPPED2	-21.9793	-27.3812	-16.7266	-25.3138	-39.3788	-35.55	-51.9372	ENSG00000066382	#N/A	#N/A	13.5373	#N/A	#N/A	#N/A	#N/A
GRB10	-25.1976	-34.7074	-40.0574	-53.0991	-40.9037	-46.1601	-65.2844	ENSG00000106070	#N/A	#N/A	#N/A	#N/A	11.3165	#N/A	#N/A
NHSL1	-22.8697	-25.4894	-41.4541	-25.8132	-69.3497	-40.0911	-75.2381	ENSG00000135540	#N/A	#N/A	#N/A	14.0967	#N/A	#N/A	#N/A
CASP7	-19.032	-13.6432	-14.4956	-20.2783	-12.205	-11.2261	-21.9444	ENSG00000165806	#N/A	#N/A	#N/A	#N/A	#N/A	#N/A	5.15067
UBE2V2	-24.7123	-23.7084	-29.8587	-21.4101	-64.8412	-29.5342	-58.7184	ENSG00000169139	#N/A	#N/A	2.80219	#N/A	#N/A	#N/A	#N/A
SELENOT	-19.2675	-48.8188	-68.8582	-10.0853	-33.7721	-37.894	-57.6093	ENSG00000198843	#N/A	#N/A	2.15636	#N/A	#N/A	#N/A	#N/A
AOC1	-43.9349	-16.9924	-31.4651	-12.939	-29.0123	-24.3764	-55.6269	ENSG00000002726	#N/A	87.0827	#N/A	#N/A	#N/A	#N/A	#N/A
PTPN23	-13.1377	-57.9844	-42.4216	-18.5787	-31.8623	-35.4579	-19.2047	ENSG00000076201	#N/A	#N/A	2.21582	#N/A	#N/A	#N/A	#N/A
TMEM101	-26.2265	-14.0468	-15.6174	-11.9931	-20.7206	-20.2461	-53.7202	ENSG00000091947	#N/A	#N/A	3.32556	#N/A	#N/A	#N/A	#N/A
CAB39L	-33.449	-43.5681	-30.2849	-39.0912	-61.0172	-51.3723	-53.9224	ENSG00000102547	#N/A	#N/A	8.87286	#N/A	#N/A	#N/A	#N/A
HOMER2	-17.1305	-24.1938	-21.3015	-27.4691	-30.6475	-17.4628	-66.801	ENSG00000103942	#N/A	#N/A	#N/A	#N/A	#N/A	#N/A	34.5853
NCALD	-26.1078	-39.7842	-20.8653	-40.2011	-61.9016	-22.8241	-22.5467	ENSG00000104490	#N/A	#N/A	#N/A	#N/A	#N/A	#N/A	5.86617
ZNF574	-26.8257	-20.0794	-30.5848	-24.2662	-22.7646	-26.6245	-47.7006	ENSG00000105732	#N/A	#N/A	3.23239	#N/A	#N/A	#N/A	#N/A
SUDS3	-23.0171	-10.7158	-21.8442	-12.2958	-30.5597	-12.2399	-33.0526	ENSG00000111707	#N/A	#N/A	#N/A	#N/A	#N/A	#N/A	2.47383
NPAS1	-27.6514	-11.3841	-31.9402	-32.0924	-29.05	-14.8489	-53.2555	ENSG00000130751	#N/A	#N/A	#N/A	#N/A	10.3635	#N/A	#N/A
COX7B	-26.0692	-29.465	-20	-35.9603	-25.7209	-24.6252	-23.082	ENSG00000131174	#N/A	#N/A	4.76457	#N/A	#N/A	#N/A	#N/A
C1orf159	-15.2187	-12.0088	-17.5859	-17.4035	-16.2505	-40.5836	-69.7756	ENSG00000131591	#N/A	#N/A	2.97896	#N/A	#N/A	#N/A	#N/A
AMPD3	-29.8714	-25.7934	-25.9247	-22.9441	-17.5442	-31.608	-14.6566	ENSG00000133805	#N/A	#N/A	-6.19202	#N/A	#N/A	3.13324	#N/A
CTIF	-35.6033	-46.5958	-31.5494	-29.6371	-26.964	-29.0519	-62.151	ENSG00000134030	#N/A	#N/A	#N/A	5.00314	#N/A	#N/A	#N/A
STX11	-16.2175	-42.3302	-26.5828	-25.3806	-43.2553	-21.9206	-27.3611	ENSG00000135604	#N/A	#N/A	#N/A	#N/A	#N/A	#N/A	6.48708
SYTL2	-37.7632	-23.2174	-42.7896	-30.2849	-43.0299	-43.7892	-69.1667	ENSG00000137501	#N/A	#N/A	-20.9976	#N/A	#N/A	#N/A	6.11513
CARD14	-26.4829	-25.3795	-20.5521	-10.4547	-37.075	-27.6616	-51.1314	ENSG00000141527	#N/A	#N/A	5.06473	#N/A	#N/A	#N/A	#N/A
LRRC27	-25.7104	-34.175	-50.9095	-32.1974	-36.3774	-31.1645	-84.3286	ENSG00000148814	#N/A	#N/A	3.03913	#N/A	#N/A	#N/A	#N/A
ADAM12	-24.8715	-14.598	-37.7063	-28.3216	-36.7759	-26.0698	-59.6479	ENSG00000148848	9.96714	#N/A	#N/A	#N/A	#N/A	#N/A	#N/A
UEVLD	-32.5417	-29.7059	-22.6445	-25.4057	-27.9479	-32.0559	-46.7828	ENSG00000151116	#N/A	#N/A	-7.36733	#N/A	#N/A	#N/A	3.45674
PIK3AP1	-29.0329	-55.9653	-39.5329	-15.4374	-27.9461	-43.6482	-34.0647	ENSG00000155629	#N/A	#N/A	5.78798	#N/A	#N/A	#N/A	#N/A
ADAMTS13	-30.5093	-13.9138	-26.6883	-12.3334	-55.9668	-39.9236	-30.7407	ENSG00000160323	#N/A	#N/A	5.96946	#N/A	#N/A	#N/A	#N/A
PLB1	-15.4542	-14.0887	-38.8751	-26.6865	-36.8018	-26.2545	-56.0973	ENSG00000163803	#N/A	#N/A	#N/A	6.7369	#N/A	#N/A	#N/A
UBXN6	-25.498	-13.5426	-19.0393	-16.7993	-13.9575	-13.928	-40.6054	ENSG00000167671	#N/A	#N/A	2.28138	#N/A	#N/A	#N/A	#N/A
ARMC4	-20.6926	-22.7985	-24.0723	-16.6899	-63.072	-28.8639	-37.9856	ENSG00000169126	#N/A	#N/A	#N/A	#N/A	#N/A	#N/A	19.8662
SIK2	-11.8948	-15.4487	-17.443	-26.8315	-10.1847	-10.6648	-19.0417	ENSG00000170145	#N/A	#N/A	#N/A	#N/A	#N/A	#N/A	2.49212
CFAP53	-19.091	-39.4408	-55.007	-48.2784	-20.6677	-32.7057	-18.3556	ENSG00000172361	#N/A	#N/A	#N/A	#N/A	4.39656	#N/A	#N/A
FGGY	-25.5886	-30.3369	-14.089	-13.4622	-47.33	-33.2593	-91.7949	ENSG00000172456	#N/A	#N/A	#N/A	4.09081	#N/A	#N/A	#N/A
BANP	-16.1419	-24.0216	-21.0839	-24.3906	-17.5606	-23.1194	-33.1658	ENSG00000172530	#N/A	#N/A	2.78857	#N/A	#N/A	#N/A	#N/A
SLC8A1	-29.4265	-16.03	-18.6044	-23.3588	-39.4467	-26.4259	-58.9308	ENSG00000183023	#N/A	#N/A	#N/A	#N/A	#N/A	11.9557	#N/A
PDE6G	-25.5619	-45.2562	-27.7351	-34.2244	-21.178	-28.3697	-45.5556	ENSG00000185527	#N/A	#N/A	#N/A	4.49804	#N/A	#N/A	#N/A
ATP6AP1L	-11.5765	-12.685	-43.4759	-11.5369	-12.2863	-12.0627	-19.6015	ENSG00000205464	#N/A	#N/A	4.97048	#N/A	#N/A	#N/A	#N/A
MRPL58	-45.8159	-19.8174	-54.7657	-16.7761	-26.0879	-20.0471	-16.0991	ENSG00000167862	#N/A	#N/A	2.86454	#N/A	#N/A	#N/A	#N/A
ZNF438	-21.0611	-24.5803	-14.2729	-10.3805	-19.8349	-33.3019	-34.5833	ENSG00000183621	#N/A	#N/A	#N/A	#N/A	#N/A	2.67337	#N/A
ZKSCAN4	-15.3341	-15.7441	-27.7569	-18.6165	-16.6291	-12.6922	-39.3859	ENSG00000187626	#N/A	#N/A	#N/A	#N/A	2.56728	#N/A	#N/A
PRCD	-30.1635	-31.3341	-52.5662	-28.1918	-27.1319	-31.8771	-76.5118	ENSG00000214140	#N/A	8.34633	#N/A	#N/A	#N/A	#N/A	#N/A
LINC01638	-25.098	-24.7707	-23.6824	-30.6858	-28.9657	-23.2752	-22.5855	ENSG00000233521	#N/A	#N/A	#N/A	159.945	#N/A	#N/A	#N/A
MIR548A1HG	-21.5442	-30.4834	-46.7294	-11.5228	-36.1472	-19.6133	-72.7487	ENSG00000283408	#N/A	#N/A	#N/A	306.904	#N/A	#N/A	#N/A
FAM57B	-12.946	-21.2488	-38.5157	#N/A	-37.6365	-22.4822	-45.4491	ENSG00000149926	#N/A	#N/A	65.6847	#N/A	#N/A	#N/A	#N/A
FGR	-18.5028	-17.6343	-16.6591	#N/A	-22.9343	-29.1365	-39.8442	ENSG00000000938	#N/A	#N/A	#N/A	#N/A	#N/A	#N/A	7.52884
MTG2	-16.1716	#N/A	-24.0784	-31.836	-37.7703	-12.9044	-61.6629	ENSG00000101181	#N/A	#N/A	3.40251	#N/A	#N/A	#N/A	#N/A
ATG4A	-24.3432	-24.3936	-29.9074	-29.8928	-21.0272	-30.8311	#N/A	ENSG00000101844	#N/A	#N/A	#N/A	#N/A	#N/A	#N/A	3.13842
LYPD5	-19.2523	#N/A	-26.5098	-27.5017	-30.9666	-49.5918	-60.0907	ENSG00000159871	#N/A	#N/A	#N/A	#N/A	54.8761	#N/A	#N/A
BTNL9	-26.3534	-23.1569	-30.8384	#N/A	-37.2403	-39.9551	-55.8446	ENSG00000165810	#N/A	#N/A	79.5699	#N/A	#N/A	#N/A	#N/A
PES1	-20.6927	-26.6741	#N/A	-16.9789	-29.042	-23.6039	-77.518	ENSG00000100029	#N/A	#N/A	9.55093	#N/A	#N/A	#N/A	#N/A
PARVB	-14.8745	-46.2782	-41.1145	#N/A	-29.6627	-26.3428	-23.7688	ENSG00000188677	#N/A	#N/A	12.0159	#N/A	#N/A	#N/A	#N/A
SLC1A1	-16.367	#N/A	-10.881	-24.8579	-28.7717	-42.3679	-29.015	ENSG00000106688	#N/A	#N/A	#N/A	11.3565	#N/A	#N/A	#N/A
NRXN2	-27.2115	-13.4292	-59.3588	#N/A	-17.9866	-36.6254	-48.011	ENSG00000110076	#N/A	#N/A	#N/A	44.5749	#N/A	#N/A	#N/A
PLCH1	-19.9337	-21.966	#N/A	-36.4513	-28.9284	-15.223	-45.6756	ENSG00000114805	#N/A	#N/A	#N/A	#N/A	#N/A	#N/A	37.5632
ZSWIM4	#N/A	-34.0009	-18.9352	-25.1353	-12.3843	-26.6762	-26.2626	ENSG00000132003	#N/A	#N/A	7.38287	#N/A	#N/A	#N/A	#N/A
ALDH1L1	-34.7785	#N/A	-30.7459	-18.6523	-30.8798	-29.6226	-54.8301	ENSG00000144908	#N/A	#N/A	267.182	#N/A	#N/A	#N/A	#N/A
HSPA4L	#N/A	-37.3316	-55.8536	-39.7126	-37.3713	-20.7681	-57.4697	ENSG00000164070	#N/A	#N/A	109.356	#N/A	#N/A	#N/A	#N/A
C9orf84	-22.546	-11.8747	-10.2106	#N/A	-58.4976	-18.5557	-70.543	ENSG00000165181	#N/A	#N/A	#N/A	#N/A	7.94952	#N/A	#N/A
CTNND2	-38.0569	-21.8703	-27.2559	#N/A	-17.2275	-28.903	-85.1058	ENSG00000169862	#N/A	#N/A	#N/A	#N/A	#N/A	15.7981	#N/A
SOCS6	-21.7175	-18.1369	#N/A	-24.0715	-46.3525	-21.9915	-41.9122	ENSG00000170677	4.99129	#N/A	#N/A	#N/A	#N/A	#N/A	#N/A
ATAD5	-12.1414	-12.8587	-23.8943	-14.5128	-14.657	#N/A	-39.0148	ENSG00000176208	#N/A	#N/A	#N/A	#N/A	#N/A	#N/A	3.14832
FBXO17	-38.0027	-31.9077	-30.6376	-14.3894	#N/A	-41.6105	-48.0279	ENSG00000269190	40.0983	#N/A	#N/A	#N/A	#N/A	#N/A	#N/A
ERCC1	-20.6417	-20.0162	-32.5268	-20.6115	-24.2672	-29.0064	#N/A	ENSG00000012061	#N/A	#N/A	4.64745	#N/A	#N/A	#N/A	#N/A
HDAC9	-20.8772	-36.7604	-33.6303	-32.505	#N/A	-32.5426	-51.9444	ENSG00000048052	#N/A	#N/A	5.28246	#N/A	#N/A	#N/A	#N/A
GGA2	#N/A	-16.0096	-33.3887	-17.9713	-17.0007	-18.9158	-12.5836	ENSG00000103365	#N/A	#N/A	#N/A	#N/A	#N/A	#N/A	5.60971
PLAGL1	-26.6386	-46.2663	#N/A	-21.1502	-25.397	-19.6059	-31.4477	ENSG00000118495	#N/A	#N/A	#N/A	#N/A	#N/A	4.06639	#N/A
KIAA1549	-11.0029	-34.9393	-21.6486	-31.8786	-30.7027	-47.5959	#N/A	ENSG00000122778	#N/A	#N/A	17.7023	#N/A	#N/A	#N/A	#N/A
PLEKHA6	-44.8202	-11.4698	-41.9122	-47.8626	-50.1624	#N/A	-54.8049	ENSG00000143850	#N/A	#N/A	#N/A	6.89273	#N/A	#N/A	#N/A
FAM198A	-33.3255	-40.6104	-40.3414	-32.8113	-24.3525	#N/A	-74.5773	ENSG00000144649	#N/A	#N/A	#N/A	33.3229	#N/A	#N/A	#N/A
USP6NL	-30.2799	-61.3495	#N/A	-12.4227	-50.3513	-15.9962	-74.8457	ENSG00000148429	#N/A	#N/A	#N/A	#N/A	#N/A	2.94447	#N/A
HSD17B12	-19.8959	-11.4983	-19.7834	-13.5558	#N/A	-15.2611	-16.3939	ENSG00000149084	#N/A	#N/A	#N/A	#N/A	#N/A	2.55728	#N/A
STK32B	-38.1813	-56.3617	-59.5873	-28.1743	-29.6544	#N/A	-57.1419	ENSG00000152953	#N/A	#N/A	#N/A	#N/A	#N/A	6.83493	#N/A
CDYL	-25.5831	#N/A	-23.4333	-10.4682	-20.8609	-18.9297	-29.2857	ENSG00000153046	#N/A	#N/A	#N/A	#N/A	#N/A	#N/A	2.22258
AK8	-21.4736	-25.2813	-25.9107	-11.5839	-21.2035	#N/A	-68.0622	ENSG00000165695	37.533	#N/A	#N/A	#N/A	#N/A	#N/A	#N/A
FAM90A1	-20.0683	#N/A	-39.671	-17.7193	-22.1461	-24.6941	-25.5619	ENSG00000171847	#N/A	#N/A	#N/A	#N/A	#N/A	#N/A	12.6678
ZNF620	-22.9256	-14.743	-30.0563	-15.9018	-29.8062	#N/A	-18.6369	ENSG00000177842	#N/A	#N/A	#N/A	#N/A	#N/A	#N/A	3.65048
ZBTB7C	-28.8538	#N/A	-40.4955	-23.2511	-37.3533	-24.5611	-65.6262	ENSG00000184828	#N/A	#N/A	#N/A	#N/A	35.31	#N/A	#N/A
WDR86	-29.6113	-55.1429	-16.6299	-28.0997	-42.3065	-43.0958	#N/A	ENSG00000187260	#N/A	#N/A	-6.44375	#N/A	3.01413	-2.92917	-5.76028
TMEM184B	-26.0382	#N/A	-42.3663	-30.7485	-25.6435	-29.892	-27.4786	ENSG00000198792	#N/A	#N/A	2.10847	#N/A	#N/A	#N/A	#N/A
CLEC16A	-39.1579	-34.5022	#N/A	-22.7849	-12.4301	-38.46	-44.7475	ENSG00000038532	#N/A	#N/A	4.57944	#N/A	#N/A	#N/A	#N/A
LTBP1	-34.6623	-17.9163	#N/A	-40.3866	-25.8599	-17.3238	-54.7901	ENSG00000049323	#N/A	#N/A	#N/A	18.1826	#N/A	#N/A	#N/A
RAB27A	-21.8742	-15.3356	#N/A	-14.1079	-28.0223	-37.3791	-72.0328	ENSG00000069974	#N/A	#N/A	#N/A	#N/A	#N/A	#N/A	4.17203
GNB1	-30.3555	-56.9487	#N/A	-21.5008	-26.9094	-34.1834	-30.2009	ENSG00000078369	#N/A	#N/A	#N/A	#N/A	#N/A	#N/A	2.01469
HAL	-19.3948	#N/A	-30.5268	-17.9981	-50.6548	-42.3311	-20.5102	ENSG00000084110	#N/A	#N/A	#N/A	#N/A	#N/A	#N/A	13.9637
TTC39A	-28.6552	-22.1876	-12.5375	#N/A	-38.8264	-12.4334	-51.8466	ENSG00000085831	#N/A	#N/A	#N/A	13.1841	#N/A	#N/A	#N/A
PHACTR3	-34.456	-14.6588	-44.7976	#N/A	-32.5836	-18.5879	-80.1748	ENSG00000087495	#N/A	#N/A	#N/A	#N/A	106.149	#N/A	#N/A
ANKRD24	-18.8596	#N/A	-51.5716	-18.4592	-35.2818	-25.2633	-55.4889	ENSG00000089847	#N/A	#N/A	4.90572	#N/A	#N/A	#N/A	#N/A
ESR1	-20.459	-31.8852	-39.1508	-25.2638	-28.9334	#N/A	-47.9749	ENSG00000091831	#N/A	#N/A	#N/A	#N/A	#N/A	#N/A	4.51409
ANKRD54	-19.7677	#N/A	-33.1233	-33.81	-12.5753	-28.299	-28.8492	ENSG00000100124	#N/A	#N/A	4.70127	#N/A	#N/A	#N/A	#N/A
DNAL4	-30.3067	-43.4188	-35.0491	#N/A	-55.2839	-35.6411	-60.4151	ENSG00000100246	#N/A	#N/A	3.06527	#N/A	#N/A	#N/A	#N/A
PLCB4	-23.2178	-26.49	-39.2645	-19.8363	#N/A	-30.9475	-32.3611	ENSG00000101333	#N/A	#N/A	#N/A	9.49227	#N/A	#N/A	#N/A
MTMR8	-14.6047	-31.4931	-55.279	-16.1874	-32.0665	-21.3616	#N/A	ENSG00000102043	#N/A	#N/A	#N/A	#N/A	#N/A	#N/A	8.17166
LYRM1	-19.0605	-22.7168	#N/A	-30.0959	-16.1363	-38.211	-18.435	ENSG00000102897	#N/A	#N/A	2.46832	#N/A	#N/A	#N/A	#N/A
PLAT	-25.8901	#N/A	-33.6707	-22.2776	-30.4268	-33.1566	-42.0666	ENSG00000104368	#N/A	#N/A	#N/A	25.8015	#N/A	#N/A	#N/A
RPS19	-13.961	#N/A	-34.4217	-16.4156	-20.9312	-19.4279	-55.5858	ENSG00000105372	#N/A	#N/A	2.82335	#N/A	#N/A	#N/A	#N/A
IQCE	-24.8086	-50.2988	-21.0358	-39.3677	-38.4013	#N/A	-65.6925	ENSG00000106012	#N/A	#N/A	3.89266	#N/A	#N/A	#N/A	-5.96193
ARHGAP21	#N/A	-23.6772	-28.021	-30.6313	-24.5549	-24.6578	-18.2759	ENSG00000107863	#N/A	#N/A	#N/A	#N/A	#N/A	#N/A	3.80169
C17orf75	#N/A	-19.2225	-12.5002	-16.5623	-16.7821	-22.3997	-19.0991	ENSG00000108666	#N/A	#N/A	2.38044	#N/A	#N/A	#N/A	#N/A
EHBP1	-27.4903	-14.8048	#N/A	-12.3999	-49.9337	-28.3848	-65.68	ENSG00000115504	#N/A	#N/A	#N/A	#N/A	#N/A	#N/A	2.13384
LEPR	-30.9475	-18.8507	-34.6228	#N/A	-29.4646	-34.7817	-43.3194	ENSG00000116678	#N/A	#N/A	#N/A	5.47739	#N/A	#N/A	#N/A
B4GALT6	-18.3299	-20.6475	#N/A	-37.86	-42.159	-11.1226	-35.9524	ENSG00000118276	#N/A	#N/A	4.94041	#N/A	#N/A	#N/A	#N/A
ACSL3	-41.2889	-16.1956	-24.1468	-20.3431	-13.9409	#N/A	-15.0737	ENSG00000123983	#N/A	#N/A	#N/A	#N/A	#N/A	#N/A	3.34644
PACSIN1	-34.0694	-36.5235	-37.913	-46.0797	-17.9079	-35.9956	#N/A	ENSG00000124507	#N/A	#N/A	#N/A	#N/A	#N/A	#N/A	130.753
SPECC1	#N/A	-16.0712	-11.7188	-11.7407	-34.7305	-10.4035	-20.542	ENSG00000128487	4.07889	#N/A	#N/A	#N/A	#N/A	#N/A	#N/A
EIF3G	-11.4168	-55.4665	-28.5005	-23.2469	#N/A	-23.8833	-54.8583	ENSG00000130811	#N/A	#N/A	2.83856	#N/A	#N/A	#N/A	#N/A
STON2	-44.4156	#N/A	-21.092	-34.9598	-45.1362	-40.4531	-40.2452	ENSG00000140022	#N/A	#N/A	#N/A	#N/A	12.4473	#N/A	#N/A
CELA3A	-32.7064	#N/A	-25.5329	-11.0285	-15.5403	-36.6514	-53.6779	ENSG00000142789	#N/A	#N/A	#N/A	#N/A	#N/A	#N/A	159.705
VGLL4	-19.9929	#N/A	-16.6166	-29.4939	-30.0212	-28.2366	-51.7644	ENSG00000144560	#N/A	#N/A	#N/A	#N/A	#N/A	#N/A	3.938
BTBD10	-43.5258	-16.1206	-51.5533	-34.8092	-26.7702	#N/A	-28.1085	ENSG00000148925	#N/A	#N/A	#N/A	#N/A	#N/A	#N/A	2.74769
C11orf49	-16.0963	#N/A	-25.8913	-13.8109	-19.6128	-20.4167	-34.4748	ENSG00000149179	#N/A	#N/A	3.89542	#N/A	#N/A	#N/A	#N/A
AMN1	-17.57	-29.0392	-22.9043	-20.4891	-26.675	-29.1891	#N/A	ENSG00000151743	#N/A	#N/A	2.28232	#N/A	#N/A	#N/A	-2.75545
CUL4B	-18.1474	-18.1474	#N/A	-32.3669	-31.7136	-14.2567	-32.5693	ENSG00000158290	#N/A	#N/A	-3.75499	#N/A	#N/A	#N/A	3.81159
CLDN14	-23.6259	#N/A	-15.8016	-11.3256	-40.0692	-43.125	-24.4745	ENSG00000159261	#N/A	#N/A	#N/A	90.6476	#N/A	#N/A	#N/A
NOS3	-22.5669	-19.0314	-43.3298	#N/A	-36.7431	-47.5029	-49.1157	ENSG00000164867	#N/A	#N/A	#N/A	#N/A	26.3139	#N/A	#N/A
QSOX2	-11.9614	-25.6997	-24.6249	#N/A	-36.2449	-27.8987	-61.4812	ENSG00000165661	#N/A	#N/A	2.38557	#N/A	#N/A	#N/A	#N/A
CENPV	-39.6169	-25.3759	#N/A	-43.6833	-18.7947	-16.3283	-30.8309	ENSG00000166582	#N/A	#N/A	6.20527	-2.74234	-5.71292	#N/A	-6.30619
CD300A	-15.071	-20.5887	-64.7537	#N/A	-52.1346	-26.1715	-52.0083	ENSG00000167851	#N/A	#N/A	7.49631	#N/A	#N/A	#N/A	#N/A
GSDMA	-22.9685	#N/A	-21.1869	-17.2895	-40.5538	-30.5538	-69.2882	ENSG00000167914	7.14925	#N/A	#N/A	#N/A	#N/A	#N/A	#N/A
COA6	-17.1658	#N/A	-38.3181	-18.8918	-34.647	-23.2099	-21.7966	ENSG00000168275	#N/A	#N/A	11.1784	#N/A	#N/A	#N/A	#N/A
LRRC28	-16.4302	-27.5648	-16.6743	-41.448	-21.4308	-39.7443	#N/A	ENSG00000168904	#N/A	#N/A	2.57893	#N/A	#N/A	#N/A	#N/A
FRMD3	-22.4393	#N/A	-27.7823	-25.2425	-52.9539	-28.6337	-89.5328	ENSG00000172159	#N/A	#N/A	#N/A	#N/A	5.74992	#N/A	#N/A
IL17D	-22.1862	-18.3781	#N/A	-32.9574	-20.5231	-19.9156	-26.2057	ENSG00000172458	#N/A	#N/A	24.3488	#N/A	#N/A	#N/A	#N/A
ZNF135	-32.3727	#N/A	-43.354	-11.562	-34.2617	-15.8055	-43.6965	ENSG00000176293	#N/A	#N/A	-11.5785	3.51054	#N/A	#N/A	#N/A
B3GNT5	-14.1719	-23.1835	-11.9684	#N/A	-28.8473	-28.9706	-25.0083	ENSG00000176597	#N/A	#N/A	#N/A	#N/A	#N/A	5.30944	#N/A
ZBTB38	#N/A	-29.0727	-73.909	-49.5706	-66.6647	-38.8179	-84.0049	ENSG00000177311	#N/A	#N/A	#N/A	#N/A	#N/A	#N/A	7.36302
ZNF746	-25.4484	-17.3818	-34.1806	#N/A	-18.0654	-23.0357	-32.7452	ENSG00000181220	#N/A	#N/A	#N/A	#N/A	#N/A	#N/A	2.90468
ARHGEF37	-15.1657	-16.1721	-10.4307	#N/A	-35.2293	-28.6721	-32.2537	ENSG00000183111	#N/A	#N/A	#N/A	7.13717	#N/A	#N/A	#N/A
TXNRD2	-17.8075	-34.354	#N/A	-38.2507	-53.0742	-24.5028	-17.3241	ENSG00000184470	#N/A	#N/A	2.9803	#N/A	#N/A	#N/A	#N/A
CCDC73	-11.9401	-12.589	-20.9615	#N/A	-17.0873	-18.771	-18.3509	ENSG00000186714	#N/A	#N/A	#N/A	#N/A	#N/A	#N/A	10.848
TPRG1	-25.0716	-22.9415	-32.169	#N/A	-50.4912	-34.8376	-77.2206	ENSG00000188001	#N/A	#N/A	#N/A	#N/A	#N/A	#N/A	31.5419
PRKAR1B	-14.8379	#N/A	-17.3279	-19.2751	-15.6102	-14.2229	-44.5758	ENSG00000188191	#N/A	#N/A	15.9246	#N/A	#N/A	#N/A	-2.88069
ZNF563	-34.7093	#N/A	-40.5746	-10.1823	-41.8626	-15.9121	-51.5523	ENSG00000188868	#N/A	#N/A	#N/A	#N/A	#N/A	#N/A	4.7493
HIST1H3J	-26.603	-32.6496	-38.9595	#N/A	-49.0404	-15.6248	-16.1669	ENSG00000197153	#N/A	#N/A	#N/A	#N/A	#N/A	#N/A	5.86174
LRBA	#N/A	-16.6611	-20.8483	-17.0468	-20.0552	-11.6339	-14.2857	ENSG00000198589	#N/A	#N/A	-2.8505	#N/A	#N/A	#N/A	3.09387
ZNF726	-37.9328	-15.7425	-44.2543	-11.3617	#N/A	-16.5217	-28.8659	ENSG00000213967	#N/A	#N/A	#N/A	#N/A	#N/A	#N/A	5.18457
TDGF1	-33.8229	-33.2322	#N/A	-40.2466	-35.8992	-33.6208	-54.7144	ENSG00000241186	#N/A	#N/A	#N/A	#N/A	530.814	#N/A	#N/A
HDHD5	-11.1396	-14.5893	-53.5602	-27.7937	-41.6749	#N/A	-11.3036	ENSG00000069998	#N/A	#N/A	5.25291	#N/A	#N/A	#N/A	#N/A
ZNF423	-20.0872	#N/A	-24.3818	-15.3643	-45.7958	-18.0843	-58.2606	ENSG00000102935	#N/A	#N/A	#N/A	47.509	#N/A	#N/A	#N/A
LINC00029	-29.1926	-14.466	#N/A	-10.4753	-52.5646	-25.0124	-77.2662	ENSG00000125514	#N/A	#N/A	1037.99	#N/A	#N/A	#N/A	#N/A
MIS18BP1	-33.896	-25.2704	-20.4425	-29.1301	-24.4623	-15.4058	#N/A	ENSG00000129534	#N/A	#N/A	#N/A	#N/A	#N/A	#N/A	2.46977
ZC3H4	-17.5782	-17.6515	-32.4576	-24.7745	#N/A	-12.1887	-20.7691	ENSG00000130749	#N/A	#N/A	2.68099	#N/A	#N/A	#N/A	#N/A
PPT1	-21.9548	-16.7608	-19.3851	-11.0561	-16.8915	#N/A	-38.8527	ENSG00000131238	#N/A	#N/A	#N/A	#N/A	#N/A	2.77568	#N/A
ATP8A2	-26.9679	-16.1085	-57.3596	#N/A	-23.1068	-29.5052	-65.2538	ENSG00000132932	#N/A	#N/A	#N/A	#N/A	#N/A	#N/A	7.05412
DNAAF1	-28.4573	#N/A	-38.0695	-21.9957	-33.4641	-21.3665	-40.7107	ENSG00000154099	#N/A	#N/A	#N/A	#N/A	-12.7573	14.7121	#N/A
KIAA1324L	-40.675	-23.0871	-21.1591	#N/A	-31.1986	-29.2675	-67.0818	ENSG00000164659	#N/A	#N/A	#N/A	#N/A	4.66677	#N/A	#N/A
FBXO22	-15.5669	-17.647	-15.3095	-54.4528	-31.9809	-12.5999	#N/A	ENSG00000167196	#N/A	#N/A	2.62515	#N/A	#N/A	#N/A	#N/A
NTM	-24.3606	-14.6429	-38.8726	#N/A	-28.8649	-24.7966	-57.6299	ENSG00000182667	#N/A	#N/A	#N/A	115.463	#N/A	#N/A	#N/A
PRKG1	-33.9478	-15.19	#N/A	-14.8593	-32.8896	-25.8909	-73.8924	ENSG00000185532	#N/A	#N/A	#N/A	27.5267	#N/A	#N/A	#N/A
CNR2	-41.0606	-42.2013	-35.8874	#N/A	-35.3463	-35.0405	-50.452	ENSG00000188822	#N/A	9.92063	#N/A	#N/A	#N/A	#N/A	#N/A
KCNJ2-AS1	-22.9095	#N/A	-44.7926	-11.7429	-32.538	-13.7426	-37.335	ENSG00000267365	#N/A	#N/A	#N/A	#N/A	300.968	#N/A	#N/A
GPRC5D-AS1	-45.9024	#N/A	-64.7132	-30.1652	-45.4803	-24.7761	-63.837	ENSG00000247498	#N/A	#N/A	#N/A	#N/A	5.29959	#N/A	#N/A
MRPS30-DT	-26.3163	-23.7962	-24.9287	#N/A	-23.0527	-14.6427	-20.0952	ENSG00000251141	#N/A	#N/A	11.4111	#N/A	#N/A	#N/A	#N/A
TPM1-AS	-37.503	-23.1067	#N/A	-24.335	-22.0107	-43.0994	-13.7942	ENSG00000259498	#N/A	#N/A	#N/A	#N/A	36.1367	#N/A	#N/A
LINC01229	-18.1453	#N/A	-41.931	-37.8449	-33.4926	-29.7997	-68.6759	ENSG00000260876	#N/A	#N/A	#N/A	13.7503	#N/A	#N/A	#N/A
LINC02245	-27.1092	-32.8337	-37.7451	-38.24	-31.4292	-53.4666	#N/A	ENSG00000237638	#N/A	#N/A	205.084	#N/A	#N/A	#N/A	#N/A
ZCCHC3	#N/A	#N/A	-13.9601	-14.0784	-24.4213	-17.676	-13.5901	ENSG00000247315	#N/A	#N/A	4.06472	#N/A	#N/A	#N/A	#N/A
COL4A6	-20.295	#N/A	-38.5332	#N/A	-43.7577	-21.6976	-31.0516	ENSG00000197565	#N/A	#N/A	#N/A	#N/A	#N/A	#N/A	43.1421
RTN4	-12.1681	#N/A	#N/A	-26.4562	-37.9261	-31.7755	-20.5039	ENSG00000115310	#N/A	#N/A	#N/A	#N/A	#N/A	#N/A	2.39136
SPACA6	-23.7094	#N/A	-23.453	-20.4294	#N/A	-15.7575	-62.2849	ENSG00000182310	#N/A	#N/A	#N/A	#N/A	5.69708	#N/A	#N/A
FOCAD	#N/A	#N/A	-23.2747	-16.2841	-34.4225	-13.7094	-15.1859	ENSG00000188352	#N/A	#N/A	4.37745	#N/A	#N/A	#N/A	#N/A
CABLES1	-23.9177	-20.6006	#N/A	-21.4284	#N/A	-24.5139	-39.7888	ENSG00000134508	14.2237	#N/A	#N/A	#N/A	#N/A	#N/A	#N/A
PFKP	#N/A	-25.0367	-11.2434	-29.9808	#N/A	-16.8615	-13.6003	ENSG00000067057	#N/A	#N/A	6.36413	#N/A	#N/A	#N/A	#N/A
MCTP2	-12.8766	#N/A	-41.746	-38.7674	-38.6921	#N/A	-34.0404	ENSG00000140563	#N/A	#N/A	-40.6433	#N/A	#N/A	#N/A	5.63786
CDH17	-22.438	#N/A	-24.9458	-14.8401	#N/A	-37.3597	-58.9925	ENSG00000079112	#N/A	#N/A	#N/A	#N/A	#N/A	14.879	#N/A
PDK4	-26.6403	#N/A	-10.9127	#N/A	-26.9763	-11.1177	-20.5291	ENSG00000004799	#N/A	#N/A	#N/A	#N/A	40.2617	#N/A	#N/A
GAS7	-18.3375	-37.5728	#N/A	-14.0257	-39.8624	-15.2336	#N/A	ENSG00000007237	5.92597	#N/A	#N/A	#N/A	#N/A	#N/A	#N/A
WIZ	#N/A	-42.1321	-40.1194	-44.0126	-17.6926	-29.8182	#N/A	ENSG00000011451	#N/A	#N/A	6.40981	#N/A	#N/A	#N/A	#N/A
CDH10	-21.2303	-12.0116	-19.5322	#N/A	-38.354	#N/A	-50.0227	ENSG00000040731	128.755	#N/A	#N/A	#N/A	#N/A	#N/A	#N/A
FAM120A	#N/A	#N/A	-34.8472	-23.6953	-38.9705	-17.7991	-46.9444	ENSG00000048828	#N/A	#N/A	#N/A	#N/A	#N/A	#N/A	2.90388
RIMBP2	-17.7385	-21.0127	#N/A	#N/A	-26.8547	-38.0386	-54.5025	ENSG00000060709	#N/A	#N/A	57.9086	#N/A	#N/A	#N/A	#N/A
EPN1	#N/A	-25.4268	-46.0341	-28.0691	-11.9889	#N/A	-35.0247	ENSG00000063245	#N/A	#N/A	9.22208	#N/A	#N/A	#N/A	#N/A
TBC1D1	-16.9724	-10.1788	#N/A	-25.6126	-40.4842	#N/A	-88.9376	ENSG00000065882	#N/A	#N/A	#N/A	#N/A	#N/A	#N/A	5.24102
DAZAP1	-15.2515	-37.6128	#N/A	-25.5749	#N/A	-16.3767	-18.3638	ENSG00000071626	#N/A	#N/A	4.38694	#N/A	#N/A	#N/A	#N/A
PPP2R3A	-16.5293	-37.105	-17.6889	-19.4081	-34.2297	#N/A	#N/A	ENSG00000073711	#N/A	#N/A	#N/A	#N/A	#N/A	#N/A	33.8939
SRI	-22.11	-19.494	#N/A	-25.1286	#N/A	-17.9614	-63.631	ENSG00000075142	#N/A	#N/A	3.37567	#N/A	#N/A	#N/A	#N/A
ATP12A	-17.6286	-11.8358	-40.1005	#N/A	#N/A	-18.6839	-26.4863	ENSG00000075673	#N/A	#N/A	#N/A	32.3726	#N/A	#N/A	#N/A
TPD52	-12.2159	#N/A	-16.6982	-21.7595	#N/A	-23.2729	-16.1244	ENSG00000076554	#N/A	#N/A	2.84687	#N/A	#N/A	#N/A	-10.5345
MAGI3	-14.2073	#N/A	-26.3801	-19.2479	-28.0228	-33.2719	#N/A	ENSG00000081026	#N/A	#N/A	#N/A	#N/A	#N/A	#N/A	5.25543
DNMT3B	-16.8444	#N/A	-10.933	-22.5748	-18.2708	-24.4776	#N/A	ENSG00000088305	#N/A	#N/A	8.31787	#N/A	#N/A	#N/A	#N/A
IRAK3	#N/A	-27.7444	-15.9023	-22.1437	-19.1304	#N/A	-65.9597	ENSG00000090376	#N/A	#N/A	#N/A	#N/A	7.82389	#N/A	#N/A
ECHDC1	#N/A	-36.421	-33.8537	-18.3343	-27.304	-43.4996	#N/A	ENSG00000093144	#N/A	#N/A	2.3974	#N/A	#N/A	#N/A	#N/A
ERMP1	-11.1738	#N/A	-45.278	-38.4104	-28.7596	#N/A	-34.0281	ENSG00000099219	#N/A	#N/A	#N/A	#N/A	#N/A	#N/A	10.9342
STX1B	-57.131	-16.0199	-48.1636	#N/A	-47.4099	#N/A	-74.6705	ENSG00000099365	#N/A	3.44889	#N/A	#N/A	#N/A	#N/A	#N/A
NDUFB7	-19.2436	#N/A	-38.7551	-16.1068	#N/A	-10.2564	-20.5019	ENSG00000099795	#N/A	#N/A	8.80719	#N/A	#N/A	#N/A	#N/A
TECR	-17.1798	-38.1606	-36.814	-25.1163	#N/A	-25.35	#N/A	ENSG00000099797	#N/A	#N/A	4.49456	#N/A	#N/A	#N/A	#N/A
DEPDC5	-27.1039	-28.2071	-31.6812	-21.6854	#N/A	-31.1795	#N/A	ENSG00000100150	#N/A	#N/A	3.69887	#N/A	#N/A	#N/A	#N/A
VRK1	-39.6255	#N/A	-12.4598	-12.356	#N/A	-16.0258	-39.5767	ENSG00000100749	#N/A	#N/A	#N/A	#N/A	#N/A	#N/A	3.02472
ARFGAP1	-28.0596	-19.4909	-16.3372	#N/A	#N/A	-25.7598	-56.5573	ENSG00000101199	#N/A	#N/A	4.03122	#N/A	#N/A	#N/A	#N/A
TLR8	-36.2858	-37.0186	#N/A	-17.1777	-44.1089	-27.2916	#N/A	ENSG00000101916	#N/A	#N/A	#N/A	#N/A	#N/A	27.2595	#N/A
FMR1	#N/A	-14.3919	-15.5158	-11.5434	-18.1151	#N/A	-11.5821	ENSG00000102081	#N/A	#N/A	-2.24796	#N/A	#N/A	#N/A	2.23343
KLF5	-20.2432	#N/A	-42.0563	-19.1378	-29.786	-27.6324	#N/A	ENSG00000102554	#N/A	#N/A	#N/A	#N/A	#N/A	#N/A	3.07824
CLCN7	-14.1862	-13.8328	-23.6469	#N/A	-29.1005	#N/A	-29.1667	ENSG00000103249	#N/A	#N/A	2.3167	#N/A	#N/A	#N/A	#N/A
RPGRIP1L	#N/A	-12.29	-15.6565	#N/A	-34.3706	-24.5759	-24.7299	ENSG00000103494	#N/A	#N/A	#N/A	#N/A	#N/A	#N/A	2.60823
ERI1	-25.4868	#N/A	-30.2564	-38.7638	-22.3771	-30.9173	#N/A	ENSG00000104626	#N/A	#N/A	#N/A	#N/A	#N/A	#N/A	3.09873
AURKC	-15.7788	-11.5151	-40.2895	-13.595	#N/A	#N/A	-53.689	ENSG00000105146	#N/A	#N/A	#N/A	#N/A	#N/A	#N/A	4.08765
AKT2	#N/A	-46.2967	-15.8078	-16.1995	#N/A	-15.3752	-25.244	ENSG00000105221	#N/A	#N/A	3.59791	#N/A	#N/A	#N/A	#N/A
IMPDH1	-26.7451	-20.2634	-22.3749	-38.929	#N/A	-25.195	#N/A	ENSG00000106348	#N/A	#N/A	4.57933	#N/A	#N/A	#N/A	-4.21526
PLGRKT	#N/A	-52.4675	-24.6083	-27.9202	#N/A	-27.8926	-50.6349	ENSG00000107020	#N/A	#N/A	4.83317	#N/A	#N/A	#N/A	-10.6746
TBC1D12	-15.8306	#N/A	-57.1449	-13.5441	-23.3193	#N/A	-56.9139	ENSG00000108239	#N/A	#N/A	#N/A	#N/A	#N/A	10.3884	#N/A
FBXW7	-12.6031	-18.3181	#N/A	#N/A	-25.8105	-29.8104	-33.6095	ENSG00000109670	-2.35277	-2.33721	-3.98224	#N/A	-1.98227	#N/A	3.68493
LTA4H	-20.4864	-37.2693	-36.2522	-31.3641	#N/A	-56.98	#N/A	ENSG00000111144	#N/A	#N/A	#N/A	#N/A	#N/A	3.1661	#N/A
HBS1L	-17.4905	#N/A	-21.9318	-21.4637	#N/A	-30.8397	-13.2011	ENSG00000112339	#N/A	#N/A	#N/A	#N/A	#N/A	#N/A	6.6929
CLIC5	-19.5471	-30.5445	#N/A	#N/A	-34.0597	-30.1234	-68.8749	ENSG00000112782	#N/A	#N/A	#N/A	#N/A	12.4714	#N/A	#N/A
CDH9	-29.9588	#N/A	#N/A	-14.0207	-31.0586	-33.8675	-65.0505	ENSG00000113100	24.5866	#N/A	#N/A	#N/A	#N/A	#N/A	#N/A
PDE8B	-12.0879	-14.3393	#N/A	-33.1364	#N/A	-22.2792	-48.6706	ENSG00000113231	#N/A	#N/A	#N/A	#N/A	#N/A	7.21885	#N/A
GNAI2	-36.935	#N/A	#N/A	-23.477	-19.407	-15.932	-30.8614	ENSG00000114353	#N/A	#N/A	#N/A	#N/A	#N/A	#N/A	2.51301
PCGF1	-15.9541	#N/A	#N/A	-52.7964	-11.966	-28.588	-30.1554	ENSG00000115289	#N/A	#N/A	2.92536	#N/A	#N/A	#N/A	#N/A
KISS1R	-12.8484	-17.3158	-14.1468	#N/A	-16.2498	#N/A	-29.5028	ENSG00000116014	#N/A	#N/A	27.3276	#N/A	#N/A	#N/A	#N/A
ABCD3	-26.2528	-27.6494	#N/A	-33.1958	-14.2235	-27.8964	#N/A	ENSG00000117528	#N/A	#N/A	#N/A	#N/A	#N/A	#N/A	4.28798
MFSD1	-17.8132	-25.0623	#N/A	-26.2386	-21.6332	#N/A	-38.8889	ENSG00000118855	#N/A	#N/A	#N/A	#N/A	#N/A	4.41833	#N/A
C19orf25	-23.062	-18.3914	-33.3168	#N/A	#N/A	-13.1159	-23.8911	ENSG00000119559	#N/A	#N/A	3.15197	#N/A	#N/A	#N/A	#N/A
RCL1	-15.5351	-14.8435	#N/A	-21.1185	#N/A	-11.1685	-11.888	ENSG00000120158	#N/A	#N/A	2.86397	#N/A	#N/A	#N/A	#N/A
RTN2	-46.2482	#N/A	-12.3779	-14.2732	-13.6401	#N/A	-31.4234	ENSG00000125744	#N/A	#N/A	6.23417	#N/A	#N/A	#N/A	#N/A
EML2	-11.4289	#N/A	-18.0275	-20.732	#N/A	-14.4796	-22.0988	ENSG00000125746	#N/A	#N/A	4.39453	#N/A	#N/A	#N/A	#N/A
PANK2	#N/A	-22.8328	-41.3193	-16.1574	#N/A	-17.32	-41.6667	ENSG00000125779	#N/A	#N/A	2.34729	#N/A	#N/A	#N/A	#N/A
WDR24	-26.9904	#N/A	-31.0112	-29.5683	#N/A	-23.0602	-43.1365	ENSG00000127580	#N/A	#N/A	4.28118	#N/A	#N/A	#N/A	#N/A
PLD2	-17.6634	-20.0515	-24.6164	-11.2367	#N/A	-14.6329	#N/A	ENSG00000129219	#N/A	#N/A	-2.78289	2.5449	#N/A	#N/A	#N/A
SEC14L1	#N/A	-17.1573	-11.0149	-17.8463	#N/A	-11.7893	-12.2591	ENSG00000129657	#N/A	#N/A	#N/A	#N/A	#N/A	5.04548	#N/A
ECSIT	-23.175	#N/A	-28.8784	-13.7611	-42.3049	#N/A	-32.1351	ENSG00000130159	#N/A	#N/A	4.48024	#N/A	#N/A	#N/A	#N/A
LSM7	#N/A	-15.0727	-28.1533	-20.379	-16.6857	-13.3476	#N/A	ENSG00000130332	#N/A	#N/A	4.57301	#N/A	#N/A	#N/A	#N/A
RTN4IP1	-20.7892	-28.346	-36.8596	#N/A	-44.0446	-23.9205	#N/A	ENSG00000130347	#N/A	#N/A	3.55727	#N/A	#N/A	#N/A	#N/A
NPHP4	#N/A	-16.1645	-31.9956	-19.3332	#N/A	-14.6693	-45.8129	ENSG00000131697	#N/A	#N/A	2.82804	#N/A	#N/A	#N/A	#N/A
IQCA1	-17.6937	-22.6838	#N/A	#N/A	-48.3029	-20.986	-51.4737	ENSG00000132321	#N/A	#N/A	11.6102	#N/A	#N/A	#N/A	#N/A
CLUH	#N/A	-12.9407	-41.1138	-24.6277	-13.5093	#N/A	-33.3889	ENSG00000132361	#N/A	#N/A	10.6451	#N/A	#N/A	#N/A	#N/A
POPDC3	#N/A	-11.6412	#N/A	-15.0265	-36.9947	-25.3407	-54.2047	ENSG00000132429	#N/A	#N/A	35.9992	#N/A	#N/A	#N/A	#N/A
SPIRE1	-27.5959	#N/A	-43.5592	-18.665	#N/A	-25.9582	-40.5446	ENSG00000134278	#N/A	#N/A	#N/A	#N/A	#N/A	6.45862	#N/A
DTNA	-13.4432	#N/A	-28.4887	#N/A	-55.2737	-22.365	-74.5013	ENSG00000134769	#N/A	#N/A	#N/A	#N/A	17.3082	#N/A	#N/A
FOXP4	-26.8059	-22.4152	#N/A	#N/A	-20.1136	-23.5511	-13.8896	ENSG00000137166	#N/A	#N/A	8.00972	#N/A	#N/A	#N/A	#N/A
C6orf52	-21.3057	#N/A	-45.0428	#N/A	-24.9635	-13.3836	-29.3106	ENSG00000137434	#N/A	#N/A	10.8605	#N/A	#N/A	#N/A	#N/A
SNRPF	-29.5183	-28.8399	#N/A	-19.6495	-30.5158	#N/A	-44.5426	ENSG00000139343	#N/A	#N/A	8.37503	#N/A	#N/A	#N/A	#N/A
DPEP3	-29.1824	#N/A	#N/A	-10.5822	-13.1789	-21.3105	-15.3968	ENSG00000141096	#N/A	#N/A	#N/A	#N/A	#N/A	#N/A	36.033
PEX14	#N/A	-53.8345	-19.246	-10.1258	#N/A	-25.7824	-15.6139	ENSG00000142655	#N/A	#N/A	3.92204	#N/A	#N/A	#N/A	#N/A
COPS7B	#N/A	-45.7437	-31.184	-13.1445	-13.8633	#N/A	-22.7706	ENSG00000144524	#N/A	#N/A	2.31558	#N/A	#N/A	#N/A	#N/A
LRTM1	-36.0407	-33.6366	#N/A	-15.5897	#N/A	-31.9137	-68.9161	ENSG00000144771	#N/A	#N/A	#N/A	#N/A	453.556	#N/A	#N/A
ABHD10	-24.8016	-10.5634	#N/A	-28.2352	-12.6628	#N/A	-22.2685	ENSG00000144827	#N/A	#N/A	#N/A	#N/A	#N/A	#N/A	2.38799
TMEM108	-28.8735	-22.6682	#N/A	-10.352	#N/A	-28.9908	-28.4269	ENSG00000144868	#N/A	#N/A	#N/A	#N/A	#N/A	#N/A	19.4245
GFOD1	-15.16	-20.1303	-13.2498	-35.9446	-46.6903	#N/A	#N/A	ENSG00000145990	#N/A	#N/A	4.38328	#N/A	#N/A	#N/A	#N/A
C7orf50	#N/A	-24.1204	-32.8991	-21.0146	-30.9458	#N/A	-36.6467	ENSG00000146540	#N/A	#N/A	12.1988	#N/A	#N/A	#N/A	#N/A
REXO4	#N/A	-13.9138	-46.3096	-22.5591	-55.9668	-39.9236	#N/A	ENSG00000148300	#N/A	#N/A	2.93456	#N/A	#N/A	#N/A	#N/A
PROSER2	-13.8265	-11.6111	-20.0761	#N/A	#N/A	-11.3644	-56.4831	ENSG00000148426	#N/A	#N/A	6.95393	#N/A	#N/A	#N/A	#N/A
GAS2	#N/A	#N/A	-39.9797	-19.7328	-40.127	-17.7146	-42.3554	ENSG00000148935	#N/A	#N/A	#N/A	#N/A	#N/A	#N/A	64.059
PTPRJ	#N/A	-50.6662	#N/A	-29.145	-14.1587	-24.9254	-28.7266	ENSG00000149177	#N/A	#N/A	-5.2784	#N/A	#N/A	#N/A	3.89156
PAK1	-26.5156	#N/A	-63.8802	-40.1988	-35.3377	#N/A	-13.6454	ENSG00000149269	#N/A	#N/A	#N/A	#N/A	#N/A	#N/A	4.54999
TMCO3	-23.3551	-33.8931	-31.5329	-26.0723	#N/A	-40.735	#N/A	ENSG00000150403	#N/A	#N/A	#N/A	#N/A	#N/A	#N/A	2.94364
SLC2A13	-19.6885	#N/A	#N/A	-18.306	-34.0434	-21.636	-20.3254	ENSG00000151229	#N/A	#N/A	#N/A	#N/A	#N/A	#N/A	3.11106
FER	-43.7991	#N/A	-37.2222	#N/A	-24.3919	-24.1365	-25.0193	ENSG00000151422	#N/A	#N/A	-2.49603	#N/A	#N/A	#N/A	3.86327
RNF219	-14.7414	-22.0939	#N/A	-21.9037	#N/A	-27.0315	-20.7493	ENSG00000152193	#N/A	#N/A	#N/A	#N/A	#N/A	#N/A	3.17973
ADPRHL1	-36.1913	-20.4871	-38.1198	#N/A	#N/A	-19.5757	-27.3717	ENSG00000153531	#N/A	#N/A	25.757	#N/A	#N/A	#N/A	#N/A
CHODL	-24.1189	#N/A	#N/A	-11.8152	-33.9305	-39.5858	-61.9755	ENSG00000154645	#N/A	#N/A	#N/A	#N/A	9.70753	#N/A	#N/A
SAMSN1	#N/A	-11.2403	-13.8181	-32.5457	#N/A	-12.2084	-14.4045	ENSG00000155307	#N/A	#N/A	-8.02433	#N/A	#N/A	#N/A	2.42858
GLYATL2	-31.3122	#N/A	-17.8883	-11.3874	#N/A	-28.1747	-74.3046	ENSG00000156689	#N/A	#N/A	#N/A	#N/A	76.6116	#N/A	#N/A
KCNJ15	-22.4013	#N/A	#N/A	-13.515	-20.1264	-30.2871	-55.7198	ENSG00000157551	#N/A	#N/A	#N/A	#N/A	105.359	#N/A	#N/A
ZDHHC1	-17.1196	#N/A	#N/A	-12.8052	-10.7795	-16.3306	-44.8112	ENSG00000159714	#N/A	#N/A	#N/A	6.82436	#N/A	#N/A	#N/A
GNE	#N/A	-20.8176	#N/A	-18.6456	-32.8297	-14.9015	-22.8346	ENSG00000159921	#N/A	#N/A	#N/A	#N/A	#N/A	#N/A	2.57471
PTGIR	-37.2042	#N/A	-37.9151	-16.7731	#N/A	-37.1037	-62.0183	ENSG00000160013	#N/A	#N/A	#N/A	13.3424	#N/A	#N/A	#N/A
DFFA	#N/A	-53.8345	-19.246	-28.5625	-14.0515	-25.7824	#N/A	ENSG00000160049	#N/A	#N/A	4.67071	#N/A	#N/A	#N/A	#N/A
TMPRSS3	-29.6186	-63.9315	#N/A	-19.1478	#N/A	-44.0801	-51.8577	ENSG00000160183	#N/A	#N/A	15.9004	#N/A	#N/A	#N/A	#N/A
DMKN	-32.5011	-18.6229	-20.3368	-12.7152	#N/A	#N/A	-33.5803	ENSG00000161249	#N/A	#N/A	85.5119	#N/A	#N/A	#N/A	#N/A
NPHS1	-38.004	#N/A	-47.0721	-21.8516	-30.3248	#N/A	-47.6863	ENSG00000161270	#N/A	45.8807	#N/A	#N/A	#N/A	#N/A	#N/A
ALDH16A1	#N/A	#N/A	-62.2487	-13.6977	-19.3327	-17.4621	-13.5974	ENSG00000161618	#N/A	#N/A	3.1646	#N/A	#N/A	#N/A	#N/A
SIGLEC11	-20.7341	-16.2806	-54.1501	#N/A	-32.1311	#N/A	-67.1019	ENSG00000161640	#N/A	#N/A	#N/A	#N/A	41.9332	#N/A	#N/A
EMC10	-27.5548	-29.1271	-26.6129	-14.4602	#N/A	-22.6731	#N/A	ENSG00000161671	#N/A	#N/A	4.15091	#N/A	#N/A	#N/A	#N/A
TBC1D24	-28.5692	-14.6878	-20.4828	-12.2502	#N/A	#N/A	-41.0975	ENSG00000162065	#N/A	#N/A	2.82754	#N/A	#N/A	#N/A	#N/A
AXDND1	-28.6194	#N/A	-30.7596	-25.143	-56.8604	#N/A	-51.953	ENSG00000162779	30.9868	#N/A	#N/A	#N/A	#N/A	#N/A	#N/A
RPP14	#N/A	-22.1839	-17.1188	-17.8495	#N/A	-41.9073	-15.1088	ENSG00000163684	#N/A	#N/A	1.99585	#N/A	#N/A	#N/A	#N/A
DNASE1L3	-20.2637	#N/A	-67.6869	-27.4529	-39.5526	-12.1163	#N/A	ENSG00000163687	#N/A	#N/A	48.3455	#N/A	#N/A	#N/A	#N/A
PDSS2	#N/A	-10.9292	-13.5182	-20.5345	-18.8346	#N/A	-16.8685	ENSG00000164494	#N/A	#N/A	2.52311	#N/A	#N/A	#N/A	#N/A
GPER1	#N/A	-50.6568	-34.8363	-10.1442	-51.9791	-32.8321	#N/A	ENSG00000164850	#N/A	12.1433	#N/A	#N/A	#N/A	#N/A	#N/A
LIPC	-24.5523	#N/A	-26.1729	#N/A	-24.8275	-32.3133	-40.3238	ENSG00000166035	#N/A	#N/A	18.0224	#N/A	#N/A	#N/A	#N/A
TRMT61A	-23.2507	-54.7884	#N/A	-36.0295	-33.4717	-80.3433	#N/A	ENSG00000166166	#N/A	#N/A	4.13358	#N/A	#N/A	#N/A	#N/A
TMEM100	-23.7899	-21.8915	-23.8876	-24.4841	#N/A	-19.0323	#N/A	ENSG00000166292	#N/A	#N/A	#N/A	103.482	#N/A	#N/A	#N/A
SNRPD1	-17.8241	#N/A	-23.571	-34.0676	#N/A	-14.3455	-33.9977	ENSG00000167088	#N/A	#N/A	5.24467	#N/A	#N/A	#N/A	#N/A
PIP5KL1	-46.0977	-40.565	-18.5838	#N/A	-23.3126	-44.2911	#N/A	ENSG00000167103	#N/A	#N/A	7.31529	#N/A	#N/A	#N/A	#N/A
KATNAL2	-20.2109	#N/A	#N/A	-32.265	-29.7856	-13.4328	-64.8611	ENSG00000167216	#N/A	#N/A	3.23318	#N/A	#N/A	#N/A	#N/A
TBC1D16	#N/A	-19.2656	-23.1624	-19.9599	#N/A	-47.932	-63.6842	ENSG00000167291	#N/A	#N/A	#N/A	5.14039	#N/A	#N/A	#N/A
FAM129C	-32.4321	-32.1771	-20.2279	#N/A	#N/A	-28.4787	-67.8414	ENSG00000167483	#N/A	19.4142	#N/A	#N/A	#N/A	#N/A	#N/A
PLIN4	-21.9128	#N/A	-48.557	#N/A	-73.8094	-16.6701	-71.3554	ENSG00000167676	#N/A	10.0215	#N/A	#N/A	#N/A	#N/A	#N/A
FAM110B	#N/A	#N/A	-34.0643	-12.6657	-11.0638	-29.3278	-53.4842	ENSG00000169122	#N/A	#N/A	#N/A	#N/A	26.0994	#N/A	#N/A
P2RY12	-20.2524	-44.668	#N/A	-36.8541	-28.2688	-34.2573	#N/A	ENSG00000169313	#N/A	#N/A	#N/A	17.0168	#N/A	#N/A	#N/A
SF3B5	-14.9121	-15.798	-26.3375	#N/A	#N/A	-10.449	-18.057	ENSG00000169976	#N/A	#N/A	3.92937	#N/A	#N/A	#N/A	#N/A
FABP6	#N/A	-22.3115	-33.6183	#N/A	-52.9303	-39.4451	-51.9334	ENSG00000170231	#N/A	#N/A	#N/A	25.6996	#N/A	#N/A	#N/A
SLN	#N/A	-15.1738	-42.9631	#N/A	-20.8138	-32.2459	-62.6816	ENSG00000170290	#N/A	#N/A	#N/A	271.249	#N/A	#N/A	#N/A
ZNF296	-17.9682	#N/A	-42.7431	-35.1232	#N/A	-33.0791	-14.793	ENSG00000170684	#N/A	#N/A	3.53042	#N/A	#N/A	#N/A	-17.6238
ZNF692	#N/A	#N/A	-28.8011	-31.976	-43.6517	-50.037	-10.3756	ENSG00000171163	#N/A	#N/A	3.02012	#N/A	#N/A	#N/A	#N/A
CANT1	-17.3721	#N/A	-14.2993	-10.0201	#N/A	-24.2173	-15.7813	ENSG00000171302	#N/A	#N/A	2.91759	#N/A	#N/A	#N/A	#N/A
TLN2	-36.6156	-14.7316	#N/A	#N/A	-70.5421	-19.61	-27.1567	ENSG00000171914	#N/A	#N/A	14.9067	#N/A	#N/A	#N/A	#N/A
SLFN12	-30.8814	#N/A	-29.4137	-12.958	#N/A	-11.7539	-23.0087	ENSG00000172123	#N/A	#N/A	-4.93106	#N/A	2.897	#N/A	#N/A
KLHL6	-10.7157	-54.2475	-25.6332	-19.1332	#N/A	-21.3642	#N/A	ENSG00000172578	#N/A	#N/A	8.41665	#N/A	#N/A	#N/A	-5.38043
RAPH1	-23.0178	#N/A	#N/A	-31.0601	-18.8459	-17.7663	-18.5195	ENSG00000173166	#N/A	#N/A	#N/A	#N/A	7.76866	#N/A	#N/A
LIPM	-12.9263	#N/A	-18.8998	#N/A	-50.9655	-17.3189	-46.5217	ENSG00000173239	#N/A	#N/A	#N/A	#N/A	198.894	#N/A	#N/A
DMRT2	-22.2436	-14.732	-21.0964	-17.8599	#N/A	#N/A	-22.3617	ENSG00000173253	#N/A	#N/A	#N/A	#N/A	#N/A	150.927	#N/A
CEP83	-26.4062	#N/A	-11.68	-16.9312	#N/A	-23.3541	-10.6145	ENSG00000173588	#N/A	#N/A	#N/A	#N/A	#N/A	#N/A	2.71137
PC	-23.799	-29.4888	-21.6652	-18.636	#N/A	-33.928	#N/A	ENSG00000173599	#N/A	#N/A	#N/A	#N/A	#N/A	#N/A	15.9636
DPY19L1	-26.9404	-36.2817	#N/A	-30.278	-20.8244	-13.8889	#N/A	ENSG00000173852	#N/A	#N/A	2.99209	#N/A	#N/A	#N/A	#N/A
CBX2	-21.9143	-13.7668	#N/A	#N/A	-19.539	-20.2075	-36.5726	ENSG00000173894	#N/A	#N/A	30.5236	#N/A	#N/A	#N/A	#N/A
UBXN2A	#N/A	-37.678	-23.2721	-29.8627	-13.3746	-12.4836	#N/A	ENSG00000173960	#N/A	#N/A	#N/A	#N/A	#N/A	#N/A	2.45382
PTDSS2	-12.5595	-45.7334	-39.8582	#N/A	#N/A	-16.7833	-13.4606	ENSG00000174915	#N/A	#N/A	5.87436	#N/A	#N/A	#N/A	#N/A
PARL	-23.1692	#N/A	-10.6883	-16.4207	-25.2962	#N/A	-27.619	ENSG00000175193	#N/A	#N/A	3.4112	#N/A	#N/A	#N/A	#N/A
P2RY2	-20.333	#N/A	-32.0267	-14.724	#N/A	-19.3851	-32.4759	ENSG00000175591	#N/A	#N/A	#N/A	#N/A	20.4719	#N/A	#N/A
BAIAP2	#N/A	#N/A	-11.7334	-22.773	-44.4979	-28.9403	-34.542	ENSG00000175866	#N/A	#N/A	#N/A	2.42156	#N/A	#N/A	#N/A
TCP11L1	#N/A	#N/A	-25.954	-13.7269	-14.113	-17.3637	-15.3126	ENSG00000176148	#N/A	#N/A	#N/A	#N/A	#N/A	#N/A	4.82836
ACSF3	-32.211	-27.9884	#N/A	-32.0479	-18.2654	#N/A	-22.9643	ENSG00000176715	#N/A	#N/A	2.20625	#N/A	#N/A	#N/A	#N/A
ZNF48	-19.8824	#N/A	#N/A	-38.7943	-18.2725	-21.7466	-16.1597	ENSG00000180035	#N/A	#N/A	5.37726	#N/A	#N/A	#N/A	#N/A
CSMD1	-26.2707	#N/A	-36.0256	-12.038	-33.3874	#N/A	-25.3779	ENSG00000183117	#N/A	#N/A	62.8583	#N/A	#N/A	#N/A	#N/A
CALN1	-20.4664	#N/A	-33.1704	#N/A	-43.6766	-41.6634	-79.3211	ENSG00000183166	11.4975	#N/A	#N/A	#N/A	#N/A	#N/A	#N/A
ST6GALNAC3	-31.3713	#N/A	-35.3744	-13.2044	-22.0477	#N/A	-65.9995	ENSG00000184005	#N/A	#N/A	#N/A	#N/A	16.2567	#N/A	#N/A
ROBO2	-24.4283	-25.2063	#N/A	-24.6772	-16.3399	#N/A	-58.2018	ENSG00000185008	116.41	#N/A	#N/A	#N/A	#N/A	#N/A	#N/A
DRG1	-24.8065	-23.487	-17.912	#N/A	-13.5886	-19.3594	#N/A	ENSG00000185721	#N/A	#N/A	4.02477	#N/A	#N/A	#N/A	#N/A
SPATC1	#N/A	#N/A	-51.6613	-12.2432	-19.7205	-35.3097	-63.2053	ENSG00000186583	#N/A	#N/A	#N/A	23.8064	#N/A	#N/A	#N/A
CMC1	#N/A	-26.5867	-22.1875	-31.32	#N/A	-23.0451	-16.0311	ENSG00000187118	#N/A	#N/A	#N/A	#N/A	#N/A	#N/A	8.71604
TCL6	-18.215	-41.25	#N/A	#N/A	-23.75	-18.8561	-61.3952	ENSG00000187621	#N/A	16.259	#N/A	#N/A	#N/A	#N/A	#N/A
LIN28B	-30.6631	#N/A	-25.1978	#N/A	-47.3599	-10.2437	-63.3089	ENSG00000187772	274.098	#N/A	#N/A	#N/A	#N/A	#N/A	#N/A
JAKMIP3	-28.1	-19.181	#N/A	#N/A	-33.1887	-18.684	-11.9125	ENSG00000188385	#N/A	#N/A	#N/A	#N/A	#N/A	#N/A	7.6663
RRP7A	-26.0159	#N/A	-13.6218	-15.4896	-15.626	-36.5637	#N/A	ENSG00000189306	#N/A	#N/A	6.59827	#N/A	#N/A	#N/A	#N/A
GREB1	-17.4429	-19.899	#N/A	-30.5545	#N/A	-34.3539	-73.1051	ENSG00000196208	#N/A	#N/A	22.039	#N/A	#N/A	#N/A	#N/A
THEM5	#N/A	#N/A	-18.9515	-12.1894	-12.2105	-22.8482	-17.6917	ENSG00000196407	#N/A	#N/A	-80.213	#N/A	#N/A	#N/A	6.85352
ZNF43	-27.4173	#N/A	-89.9067	-24.8009	-14.7087	#N/A	-58.7118	ENSG00000198521	#N/A	#N/A	-18.8585	#N/A	#N/A	#N/A	2.20668
STK39	-27.5525	-35.4532	#N/A	-33.6606	#N/A	-10.5912	-54.5252	ENSG00000198648	#N/A	#N/A	#N/A	#N/A	2.51714	#N/A	-3.69268
DENND6B	-22.698	#N/A	-46.139	-16.9392	#N/A	-16.8014	-38.306	ENSG00000205593	#N/A	#N/A	3.76072	#N/A	#N/A	#N/A	#N/A
DPF3	-15.1424	-15.9478	-21.6931	#N/A	-17.1963	-18.8025	#N/A	ENSG00000205683	#N/A	#N/A	#N/A	#N/A	#N/A	#N/A	12.7378
COL6A6	-21.9294	#N/A	#N/A	-11.06	-15.0786	-15.9055	-54.9236	ENSG00000206384	#N/A	#N/A	#N/A	629.486	#N/A	#N/A	#N/A
QTRT1	#N/A	#N/A	-39.4742	-27.8315	-52.3743	-23.0123	-54.3369	ENSG00000213339	#N/A	#N/A	7.77913	#N/A	#N/A	#N/A	#N/A
MYCBP	-30.7577	#N/A	-13.3921	-14.2909	-30.6847	-29.2778	#N/A	ENSG00000214114	#N/A	#N/A	#N/A	#N/A	#N/A	#N/A	4.70035
RFPL4A	-31.2713	-11.1785	-28.4534	#N/A	#N/A	-12.1485	-67.4053	ENSG00000223638	#N/A	#N/A	#N/A	#N/A	#N/A	10.9877	#N/A
SFTA1P	-14.2296	#N/A	#N/A	-11.2698	-31.5636	-13.7662	-71.2407	ENSG00000225383	143.177	#N/A	#N/A	#N/A	#N/A	#N/A	#N/A
PCAT6	-32.0509	#N/A	-32.3496	-16.1832	-29.111	-29.1694	#N/A	ENSG00000228288	#N/A	#N/A	5.73041	#N/A	#N/A	#N/A	#N/A
LINC01239	-35.7474	#N/A	-37.8678	-21.7482	-22.9453	#N/A	-52.646	ENSG00000234840	#N/A	#N/A	#N/A	#N/A	#N/A	#N/A	637.466
NOX5	-38.6584	#N/A	-47.2315	-10.1267	-34.7879	#N/A	-67.1981	ENSG00000255346	#N/A	#N/A	#N/A	#N/A	557.364	#N/A	#N/A
LINC00346	-19.444	#N/A	-43.1909	#N/A	-54.6183	-15.5918	-49.2077	ENSG00000255874	#N/A	#N/A	30.8119	#N/A	#N/A	#N/A	#N/A
AFAP1-AS1	-32.3153	-13.4916	-17.7671	#N/A	-14.0149	-21.0686	#N/A	ENSG00000272620	64.8834	#N/A	#N/A	#N/A	#N/A	#N/A	#N/A
ADGRL1	-23.2057	-13.6103	#N/A	-26.6396	#N/A	-33.9066	-52.573	ENSG00000072071	-3.62328	#N/A	5.12219	#N/A	-2.2202	-2.88903	-16.1949
ADA2	-17.9945	-33.3961	-17.5994	-31.7135	#N/A	#N/A	-29.4331	ENSG00000093072	#N/A	#N/A	-1.98327	#N/A	#N/A	2.80029	#N/A
DMAC2	-32.8782	-32.4899	-52.1748	-29.6061	#N/A	#N/A	-66.2536	ENSG00000105341	#N/A	#N/A	4.65544	#N/A	#N/A	#N/A	#N/A
ADGRF3	-17.6466	#N/A	-21.984	#N/A	-53.5911	-17.6182	-22.2648	ENSG00000173567	#N/A	#N/A	2.44908	#N/A	#N/A	#N/A	#N/A
DHFR2	-28.6471	-28.7291	-18.6162	-41.3657	#N/A	#N/A	-41.3381	ENSG00000178700	#N/A	#N/A	#N/A	#N/A	#N/A	#N/A	5.05462
LINC02303	-25.4074	-26.4762	-44.446	#N/A	-41.3636	-26.6402	#N/A	ENSG00000258616	#N/A	#N/A	#N/A	#N/A	#N/A	#N/A	198.814
LOC100996842	-21.9482	-25.1194	-40.7601	#N/A	-16.9369	-32.4856	#N/A	ENSG00000233223	#N/A	#N/A	8.30788	#N/A	#N/A	#N/A	#N/A
ATP2C1	-12.4003	-16.2464	-31.2361	-14.8854	-16.2464	-31.3429	-73.7107	ENSG00000017260	#N/A	#N/A	#N/A	#N/A	#N/A	#N/A	#N/A
RMDN2	-18.0503	-43.7777	-75.7889	-35.2083	-45.6202	-35.1139	-65.2348	ENSG00000115841	#N/A	#N/A	#N/A	#N/A	#N/A	#N/A	#N/A
PRKAR2B	-22.4279	-16.6281	-25.711	-21.4986	-32.6181	-20.6533	-38.4918	ENSG00000005249	#N/A	#N/A	#N/A	#N/A	#N/A	#N/A	#N/A
RUFY3	-28.1339	-27.7442	-27.9761	-13.4438	-23.0263	-13.5689	-22.6535	ENSG00000018189	#N/A	#N/A	#N/A	#N/A	#N/A	#N/A	#N/A
CDC14A	-16.3963	-13.2315	-50.1852	-16.6378	-54.3286	-24.8793	-55.8831	ENSG00000079335	-6.31348	-7.38838	-19.0434	-9.8052	-8.49047	-11.609	-12.3207
EPB41L5	-14.2805	-15.5594	-22.4537	-18.9137	-28.4119	-23.7861	-43.7882	ENSG00000115109	-2.51686	#N/A	-16.7743	#N/A	#N/A	#N/A	-7.21877
BAZ2B	-31.7679	-26.9152	-33.2362	-50.4318	-35.3727	-31.3935	-34.2732	ENSG00000123636	#N/A	#N/A	-14.9933	#N/A	#N/A	#N/A	#N/A
MACF1	-29.4141	-42.4777	-22.7795	-26.2659	-47.925	-56.912	-35.3326	ENSG00000127603	#N/A	-3.08652	-6.57629	-2.62116	#N/A	#N/A	-13.9779
ST18	-38.9637	-15.7135	-43.2974	-28.5888	-61.7634	-22.2769	-64.9649	ENSG00000147488	#N/A	#N/A	#N/A	#N/A	#N/A	#N/A	#N/A
DCHS1	-22.7722	-23.9506	-33.6561	-40.3991	-14.2312	-35.4315	-55.7474	ENSG00000166341	#N/A	#N/A	-2.33953	#N/A	#N/A	#N/A	-3.36762
CHD7	-25.5002	-15.2111	-12.5227	-21.2981	-27.6893	-14.0237	-18.0856	ENSG00000171316	#N/A	#N/A	#N/A	#N/A	#N/A	#N/A	#N/A
ARL9	-22.4863	-20.8869	-24.2269	-25.5855	-21.0436	-18.0568	-15.5124	ENSG00000196503	#N/A	#N/A	#N/A	#N/A	#N/A	#N/A	#N/A
MIR99AHG	-25.5178	-34.8134	-44.0932	-31.1078	-44.8207	-33.2607	-77.7075	ENSG00000215386	#N/A	#N/A	#N/A	#N/A	#N/A	#N/A	#N/A
MIR153-1	-21.1335	-27.7631	-17.1534	-34.7736	-31.0265	-32.112	-13.2356	ENSG00000207647	#N/A	#N/A	#N/A	#N/A	#N/A	#N/A	#N/A
NPIPB2	-25.8057	-56.8591	-32.6125	-39.889	-27.0457	-49.7726	-73.1061	ENSG00000234719	#N/A	#N/A	#N/A	#N/A	#N/A	#N/A	#N/A
GNL2	-27.3162	-10.86	-14.0377	-11.6097	-18.1255	-12.5747	-31.4761	ENSG00000134697	#N/A	#N/A	#N/A	#N/A	#N/A	#N/A	#N/A
GARNL3	-28.4125	-29.9132	-33.0823	-29.6348	-49.9908	-36.442	-48.2917	ENSG00000136895	#N/A	#N/A	#N/A	#N/A	#N/A	#N/A	#N/A
TRMT9B	-34.6309	-22.6697	-39.3155	-26.4543	-28.8448	-33.8873	-70.8559	ENSG00000250305	#N/A	#N/A	#N/A	#N/A	#N/A	#N/A	#N/A
LOC646588	-25.8096	-13.5385	-42.6553	-10.5899	-51.5948	-37.7032	-74.1154	ENSG00000223561	#N/A	#N/A	#N/A	#N/A	#N/A	#N/A	#N/A
TYROBP	-45.9892	-23.8744	-14.0643	-27.6273	-48.1661	-32.233	-14.7331	ENSG00000011600	#N/A	#N/A	#N/A	#N/A	#N/A	#N/A	#N/A
HOXB3	-21.2571	-33.6739	-13.7349	-30.2099	-46.5853	-31.5294	-18.2816	ENSG00000120093	#N/A	#N/A	#N/A	#N/A	#N/A	#N/A	-5.31356
SLX4IP	-11.9058	-13.9314	-17.4892	-49.1275	-15.7519	-15.2125	-31.1111	ENSG00000149346	#N/A	#N/A	-16.9623	#N/A	#N/A	#N/A	#N/A
DLG2	-27.3679	-32.5837	-48.7337	-30.5759	-46.6703	-36.4168	-55.4426	ENSG00000150672	#N/A	#N/A	#N/A	#N/A	#N/A	#N/A	#N/A
C1QTNF7	-28.9258	-14.6617	-62.9912	-24.0919	-47.4441	-22.9188	-79.8221	ENSG00000163145	#N/A	#N/A	#N/A	#N/A	#N/A	#N/A	#N/A
WDR72	-33.6237	-20.4256	-17.6623	-17.2924	-45.5923	-21.2073	-58.7633	ENSG00000166415	#N/A	#N/A	#N/A	#N/A	#N/A	#N/A	#N/A
SV2B	-25.294	-15.93	-25.6065	-14.731	-19.6497	-28.45	-41.063	ENSG00000185518	#N/A	#N/A	#N/A	#N/A	#N/A	#N/A	#N/A
TCF4	-22.3631	-49.5167	-32.0249	-43.148	-35.2293	-42.554	-25.3616	ENSG00000196628	#N/A	#N/A	#N/A	#N/A	#N/A	#N/A	#N/A
RNF212B	-25.7908	-41.9127	-49.0166	-24.4466	-24.201	-20.6133	-78.0723	ENSG00000215277	#N/A	#N/A	#N/A	#N/A	#N/A	#N/A	#N/A
FAS	-25.4861	-23.6924	-10.8261	-25.0015	-17.5125	-21.6903	-27.045	ENSG00000026103	#N/A	#N/A	#N/A	#N/A	#N/A	#N/A	-8.80722
MRPS24	-29.559	-28.8405	-49.2106	-29.3085	-18.4488	-21.2495	-51.5139	ENSG00000062582	-20.0091	#N/A	#N/A	#N/A	-8.28262	-3.85349	-4.73331
ITGAE	-17.0934	-54.4985	-24.1438	-23.2869	-24.423	-23.911	-20.8247	ENSG00000083457	#N/A	#N/A	#N/A	#N/A	#N/A	#N/A	-2.86879
SLC2A9	-22.2727	-33.6565	-43.8951	-13.9658	-29.4087	-37.0253	-54.7183	ENSG00000109667	#N/A	#N/A	#N/A	#N/A	#N/A	#N/A	#N/A
ST3GAL5	-17.1867	-13.3474	-18.0952	-24.7592	-21.4781	-47.2703	-12.8472	ENSG00000115525	#N/A	#N/A	-2.266	#N/A	#N/A	#N/A	-3.12608
GIPC1	-21.3105	-12.5645	-20.6217	-18.1967	-26.9539	-15.0463	-19.0033	ENSG00000123159	#N/A	#N/A	#N/A	#N/A	#N/A	#N/A	-5.68003
ATP7B	-37.4714	-20.103	-30.0184	-12.5898	-49.7163	-30.1751	-56.1103	ENSG00000123191	#N/A	#N/A	#N/A	#N/A	#N/A	#N/A	#N/A
BAIAP2L2	-15.8551	-15.0751	-35.9808	-12.8908	-19.1983	-14.8256	-62.2106	ENSG00000128298	#N/A	#N/A	#N/A	#N/A	#N/A	#N/A	#N/A
USP6	-20.1278	-19.6436	-33.3913	-18.586	-24.1945	-25.5834	-76.4736	ENSG00000129204	#N/A	#N/A	#N/A	#N/A	#N/A	#N/A	#N/A
ANKRD6	-35.7127	-17.5123	-42.5458	-33.9642	-41.194	-26.3095	-74.0702	ENSG00000135299	#N/A	#N/A	#N/A	#N/A	#N/A	#N/A	#N/A
SYT16	-24.2357	-11.5547	-22.5362	-16.7655	-26.3155	-17.304	-69.8611	ENSG00000139973	#N/A	#N/A	#N/A	#N/A	#N/A	#N/A	#N/A
TBCD	-26.062	-11.4439	-16.8259	-17.0552	-27.7914	-16.9702	-23.0464	ENSG00000141556	#N/A	#N/A	#N/A	#N/A	#N/A	#N/A	#N/A
MRPL9	-12.2999	-27.3054	-18.3917	-28.698	-13.1661	-13.8833	-17	ENSG00000143436	#N/A	#N/A	#N/A	#N/A	#N/A	#N/A	#N/A
THNSL2	-22.0286	-29.4377	-22.5566	-15.4319	-34.2699	-30.3083	-59.1786	ENSG00000144115	#N/A	#N/A	#N/A	#N/A	#N/A	#N/A	#N/A
TCF7L2	-36.9573	-19.4234	-15.6435	-12.3545	-29.3641	-23.4178	-53.692	ENSG00000148737	#N/A	#N/A	-3.9946	#N/A	#N/A	#N/A	#N/A
CEP112	-31.5049	-26.4801	-33.258	-40.1911	-42.9419	-52.0862	-76.3298	ENSG00000154240	#N/A	#N/A	#N/A	#N/A	#N/A	#N/A	#N/A
GRIP1	-31.5762	-20.7522	-41.663	-40.5159	-45.297	-21.3455	-65.9127	ENSG00000155974	#N/A	#N/A	#N/A	#N/A	#N/A	#N/A	#N/A
GLB1L3	-26.2835	-36.4015	-41.759	-31.1977	-12.0733	-38.2659	-86.9195	ENSG00000166105	#N/A	#N/A	#N/A	#N/A	#N/A	#N/A	#N/A
GATAD2A	-19.4065	-47.0426	-40.0217	-29.437	-21.5085	-13.7718	-13.0218	ENSG00000167491	#N/A	#N/A	#N/A	#N/A	#N/A	#N/A	#N/A
TMPRSS9	-28.326	-45.7466	-34.8047	-25.0724	-49.7996	-32.1684	-47.5559	ENSG00000178297	#N/A	#N/A	#N/A	#N/A	#N/A	#N/A	#N/A
SIGLECL1	-22.6015	-23.9132	-42.8958	-28.0351	-47.2944	-37.3574	-56.6394	ENSG00000179213	#N/A	#N/A	#N/A	#N/A	#N/A	#N/A	#N/A
ZNF662	-26.3313	-36.6107	-79.9413	-19.0479	-35.7664	-24.3188	-66.4749	ENSG00000182983	#N/A	#N/A	-12.5658	#N/A	#N/A	#N/A	-15.6852
LRTOMT	-29.5939	-12.2172	-30.489	-34.9188	-12.0187	-34.6193	-31.6071	ENSG00000184154	#N/A	#N/A	#N/A	#N/A	#N/A	#N/A	#N/A
SIPA1L1	-28.9798	-26.9327	-23.8599	-12.7197	-10.7972	-23.2861	-17.3993	ENSG00000197555	#N/A	#N/A	#N/A	#N/A	#N/A	#N/A	#N/A
LEKR1	-28.2076	-34.6054	-26.9724	-19.3181	-21.4102	-29.1678	-29.6958	ENSG00000197980	#N/A	#N/A	#N/A	#N/A	#N/A	#N/A	#N/A
C10orf105	-19.1919	-12.8317	-18.9188	-33.8562	-36.136	-26.9839	-44.109	ENSG00000214688	#N/A	#N/A	#N/A	#N/A	#N/A	#N/A	#N/A
PROM1	-27.1503	-12.9881	-53.8889	-19.9328	-22.5487	-33.087	-65.2381	ENSG00000007062	-17.8014	-8.43949	-16.7663	-14.6404	#N/A	-45.9079	-7.78631
IDS	-25.8728	-20.9656	-10.9349	-20.3922	-18.0538	-32.3172	-12.8283	ENSG00000010404	#N/A	-2.50217	-4.36393	-2.66701	-2.93289	#N/A	#N/A
EXTL3	-26.1659	-12.0404	-29.2184	-15.2257	-38.5317	-13.7585	-56.1965	ENSG00000012232	#N/A	#N/A	#N/A	#N/A	#N/A	#N/A	#N/A
PRDM11	-53.7908	-55.0037	-30.1561	-46.4753	-39.736	-33.6274	-34.3249	ENSG00000019485	#N/A	#N/A	#N/A	#N/A	#N/A	#N/A	#N/A
C8B	-29.0501	-14.9983	-15.3175	-22.1798	-36.6191	-22.6651	-61.3118	ENSG00000021852	#N/A	#N/A	#N/A	#N/A	#N/A	#N/A	#N/A
DNAH5	-23.9516	-20.3109	-47.5733	-13.8615	-33.3953	-29.1694	-89.5168	ENSG00000039139	#N/A	#N/A	#N/A	#N/A	#N/A	#N/A	#N/A
CELF2	-18.9568	-21.0885	-17.3187	-23.0772	-31.5636	-44.6658	-75.9763	ENSG00000048740	#N/A	-2.87723	#N/A	-2.98957	#N/A	#N/A	-28.8367
SYNE2	-25.9177	-54.8479	-10.4791	-27.3908	-26.3234	-15.9371	-42.4631	ENSG00000054654	-4.81064	-4.32523	-9.5352	-3.87207	#N/A	#N/A	#N/A
HDAC7	-11.2318	-42.7458	-17.8367	-31.5024	-37.4936	-10.7763	-11.0609	ENSG00000061273	#N/A	#N/A	#N/A	#N/A	#N/A	#N/A	#N/A
TNK2	-32.5493	-33.1781	-21.3032	-24.7564	-25.8176	-10.6491	-20.4152	ENSG00000061938	#N/A	#N/A	#N/A	#N/A	#N/A	#N/A	#N/A
FAR2	-21.3965	-32.9769	-32.4079	-33.1384	-45.0096	-57.7719	-79.3511	ENSG00000064763	#N/A	#N/A	-4.65016	#N/A	#N/A	#N/A	#N/A
MEF2A	-26.8547	-35.9372	-13.4028	-29.6746	-49.0531	-52.5642	-14.5139	ENSG00000068305	#N/A	#N/A	#N/A	#N/A	#N/A	#N/A	#N/A
MAST4	-27.9912	-46.2444	-33.3529	-35.7379	-41.101	-37.579	-67.2619	ENSG00000069020	#N/A	#N/A	-11.371	#N/A	#N/A	#N/A	#N/A
SMG6	-14.2426	-12.7597	-19.2283	-21.8998	-33.9314	-27.4316	-23.386	ENSG00000070366	#N/A	#N/A	#N/A	#N/A	#N/A	#N/A	#N/A
RBFOX1	-22.4861	-17.4301	-37.3385	-35.6982	-34.6181	-50.9134	-91.2434	ENSG00000078328	#N/A	#N/A	#N/A	#N/A	#N/A	#N/A	#N/A
CLUL1	-25.9779	-18.0707	-19.9074	-23.9033	-35.5303	-23.0608	-61.1631	ENSG00000079101	#N/A	#N/A	#N/A	#N/A	#N/A	#N/A	#N/A
IGSF9B	-20.5148	-16.4947	-36.8915	-25.8836	-14.4622	-19.2361	-75.053	ENSG00000080854	#N/A	#N/A	#N/A	#N/A	#N/A	#N/A	#N/A
SSH1	-24.7289	-29.2968	-12.6321	-26.056	-26.3857	-34.0058	-36.0582	ENSG00000084112	#N/A	#N/A	-2.59933	#N/A	#N/A	#N/A	#N/A
WDR47	-18.1477	-24.1969	-18.8024	-34.7382	-37.1935	-32.0418	-16.0931	ENSG00000085433	#N/A	#N/A	#N/A	#N/A	#N/A	#N/A	#N/A
DOCK3	-25.7632	-10.9696	-49.916	-21.2769	-36.1352	-26.2092	-53.6888	ENSG00000088538	-9.58793	#N/A	-11.4153	-6.21249	-6.80886	-6.04399	#N/A
ABLIM1	-22.1972	-42.9092	-30.0573	-33.1097	-29.421	-34.9766	-72.619	ENSG00000099204	-5.45813	#N/A	-18.5063	-3.33954	-3.24969	-5.61378	-22.4798
ZMYND8	-19.2043	-47.4901	-19.9322	-24.1877	-16.9468	-23.9487	-37.0421	ENSG00000101040	#N/A	#N/A	#N/A	#N/A	#N/A	#N/A	#N/A
SEL1L2	-28.2798	-26.5778	-29.4294	-19.1643	-35.8231	-18.762	-86.9509	ENSG00000101251	#N/A	#N/A	#N/A	#N/A	#N/A	#N/A	#N/A
RASSF2	-17.97	-24.5591	-37.2544	-26.4582	-11.5657	-15.0935	-63.5316	ENSG00000101265	#N/A	#N/A	#N/A	#N/A	#N/A	#N/A	-3.35824
APMAP	-28.739	-56.6417	-19.516	-34.8524	-23.3177	-33.9335	-20.4478	ENSG00000101474	#N/A	#N/A	#N/A	#N/A	#N/A	#N/A	#N/A
ARHGEF7	-22.3253	-49.7627	-23.0188	-36.3894	-16.9598	-37.1111	-34.233	ENSG00000102606	#N/A	#N/A	#N/A	#N/A	#N/A	#N/A	#N/A
SMPD3	-22.4173	-28.668	-22.5882	-16.687	-27.8732	-51.2103	-68.2029	ENSG00000103056	#N/A	#N/A	#N/A	#N/A	-4.38297	#N/A	-5.68801
ATP8B4	-14.6236	-38.9153	-49.3087	-17.0433	-49.9951	-21.3648	-67.0591	ENSG00000104043	#N/A	#N/A	#N/A	#N/A	#N/A	#N/A	#N/A
HOXA3	-13.9601	-22.3325	-27.3753	-16.1726	-26.9636	-26.0542	-11.4891	ENSG00000105997	#N/A	#N/A	#N/A	#N/A	#N/A	#N/A	#N/A
FBXO24	-19.0986	-39.0746	-24.7783	-47.8383	-39.9047	-31.8453	-56.342	ENSG00000106336	#N/A	#N/A	#N/A	#N/A	#N/A	#N/A	#N/A
MEST	-23.6193	-26.8247	-15.7764	-26.278	-21.8252	-22.5417	-14.3245	ENSG00000106484	#N/A	#N/A	#N/A	#N/A	#N/A	#N/A	-7.31506
ACTR3C	-25.9789	-15.9597	-53.9389	-38.483	-24.9339	-16.9613	-87.1197	ENSG00000106526	#N/A	#N/A	#N/A	#N/A	#N/A	#N/A	#N/A
GALNTL5	-16.2034	-37.0694	-32.2628	-20.1086	-32.6894	-38.7347	-70.9848	ENSG00000106648	#N/A	#N/A	#N/A	#N/A	#N/A	#N/A	#N/A
DOCK8	-20.6258	-13.7094	-15.5085	-20.3105	-35.6439	-33.5639	-98.7179	ENSG00000107099	#N/A	#N/A	#N/A	#N/A	#N/A	#N/A	-14.4147
KANK1	-23.6717	-21.7141	-24.4079	-13.0966	-39.7164	-32.0722	-67.4936	ENSG00000107104	#N/A	#N/A	#N/A	#N/A	#N/A	#N/A	#N/A
ELAVL2	-38.4939	-19.3818	-12.0843	-20.6163	-52.5048	-27.2469	-67.4767	ENSG00000107105	#N/A	#N/A	#N/A	#N/A	#N/A	#N/A	#N/A
PLEKHA1	-24.9695	-11.3705	-37.5684	-29.0364	-35.7522	-16.1969	-89.8984	ENSG00000107679	-6.90752	-3.52571	-15.2314	-2.60261	-3.25112	-4.03804	-18.8917
LARP4B	-18.2	-14.1935	-15.4227	-31.9115	-20.8752	-43.5663	-64.5607	ENSG00000107929	#N/A	#N/A	#N/A	#N/A	#N/A	#N/A	#N/A
MAP2K6	-17.7058	-29.9238	-67.295	-56.9175	-52.9578	-42.2769	-55.5149	ENSG00000108984	#N/A	#N/A	-2.70844	-2.48981	-2.87682	#N/A	-23.1188
EXPH5	-29.6414	-28.1161	-21.4792	-16.8844	-43.4625	-37.4099	-70.601	ENSG00000110723	#N/A	#N/A	#N/A	#N/A	#N/A	#N/A	#N/A
GCNT2	-19.0855	-28.1013	-26.8885	-34.9836	-32.1731	-18.3676	-73.0591	ENSG00000111846	#N/A	#N/A	#N/A	#N/A	#N/A	#N/A	#N/A
SASH1	-23.4899	-31.8766	-52.8473	-21.4402	-25.4049	-25.1085	-70.9821	ENSG00000111961	#N/A	#N/A	#N/A	#N/A	#N/A	#N/A	#N/A
BACH2	-27.126	-21.0697	-19.1352	-28.1602	-28.0905	-14.0839	-69.3655	ENSG00000112182	-11.7222	#N/A	-4.70477	-2.76359	-6.32614	-12.09	-275.346
KIAA1257	-24.5864	-15.2881	-24.1298	-24.6948	-27.4488	-16.9382	-53.9025	ENSG00000114656	#N/A	#N/A	#N/A	#N/A	#N/A	#N/A	#N/A
FOXP1	-25.364	-46.5922	-43.4357	-34.3199	-36.1801	-52.1262	-66.6992	ENSG00000114861	-7.46324	-2.76549	-10.5748	-2.97099	-7.16845	-6.82191	-32.096
ACVR1	-24.2915	-22.0485	-19.6843	-42.4647	-49.1183	-25.7064	-35.6917	ENSG00000115170	#N/A	#N/A	#N/A	#N/A	#N/A	#N/A	-4.38863
DNAH6	-20.0813	-11.6538	-13.4582	-11.9192	-54.4979	-25.8866	-89.5551	ENSG00000115423	#N/A	#N/A	#N/A	#N/A	#N/A	#N/A	#N/A
TIA1	-35.2763	-24.7953	-56.6991	-20.1975	-30.5261	-31.7861	-43.4145	ENSG00000116001	#N/A	#N/A	#N/A	#N/A	#N/A	#N/A	#N/A
ARHGEF2	-20.7663	-38.8978	-30.4565	-21.6159	-30.7604	-38.9093	-38.9131	ENSG00000116584	#N/A	#N/A	#N/A	#N/A	#N/A	#N/A	#N/A
IGSF21	-28.3206	-39.9432	-39.3627	-11.1618	-21.5536	-33.1178	-70.3611	ENSG00000117154	#N/A	#N/A	#N/A	#N/A	#N/A	#N/A	#N/A
ID3	-13.7237	-15.9872	-14.2065	-33.6785	-24.7124	-25.4084	-23.6649	ENSG00000117318	#N/A	#N/A	#N/A	#N/A	#N/A	#N/A	#N/A
ABCC11	-21.2063	-11.8152	-26.875	-16.6843	-24.9229	-32.6693	-78.8104	ENSG00000121270	#N/A	#N/A	#N/A	#N/A	#N/A	#N/A	#N/A
GJA8	-32.2644	-12.8043	-28.1881	-12.7162	-47.1347	-20.8631	-34.347	ENSG00000121634	#N/A	#N/A	#N/A	#N/A	#N/A	#N/A	#N/A
G0S2	-15.0952	-22.0134	-15.8673	-37.1801	-39.5053	-27.3637	-17.1661	ENSG00000123689	#N/A	#N/A	#N/A	#N/A	#N/A	#N/A	#N/A
SLC17A1	-18.1158	-21.0465	-60.5581	-21.6951	-40.8915	-26.1888	-79.5366	ENSG00000124568	#N/A	#N/A	#N/A	#N/A	#N/A	#N/A	#N/A
C1orf61	-16.4986	-30.8763	-25.2893	-14.7929	-22.0665	-22.0119	-70.4861	ENSG00000125462	#N/A	#N/A	#N/A	#N/A	#N/A	#N/A	#N/A
ALKBH7	-27.4405	-13.0705	-36.484	-15.3111	-15.2894	-16.1586	-58.4022	ENSG00000125652	#N/A	#N/A	#N/A	#N/A	#N/A	#N/A	#N/A
MCF2L	-43.3796	-19.306	-34.4288	-25.2546	-20.0446	-33.5244	-69.9808	ENSG00000126217	#N/A	#N/A	#N/A	#N/A	#N/A	#N/A	#N/A
PROZ	-29.2637	-14.8162	-43.3378	-21.5062	-34.128	-16.0666	-80.4228	ENSG00000126231	#N/A	#N/A	#N/A	#N/A	#N/A	#N/A	#N/A
WDR60	-17.3595	-42.5975	-56.7674	-13.9782	-16.5678	-35.423	-55.4515	ENSG00000126870	#N/A	#N/A	#N/A	#N/A	#N/A	#N/A	-3.16462
CDHR3	-37.8851	-17.3734	-43.5884	-27.8262	-35.6903	-32.8262	-74.6995	ENSG00000128536	#N/A	#N/A	#N/A	#N/A	#N/A	#N/A	#N/A
LRRC6	-12.441	-21.1918	-55.1136	-15.926	-22.2186	-36.1939	-76.1909	ENSG00000129295	#N/A	#N/A	#N/A	#N/A	#N/A	#N/A	#N/A
SYNE1	-23.2881	-16.1883	-53.9874	-14.7512	-50.4283	-17.1765	-50.7552	ENSG00000131018	#N/A	#N/A	-32.2649	-4.17252	#N/A	#N/A	-9.17418
SH3BP5	-15.8755	-43.9034	-14.7974	-13.3081	-23.812	-34.0539	-60.4455	ENSG00000131370	#N/A	#N/A	-10.0268	#N/A	-3.14311	#N/A	-13.0476
SPATA6	-25.8468	-13.2837	-55.8713	-33.6147	-27.3019	-29.3726	-53.6714	ENSG00000132122	#N/A	#N/A	#N/A	#N/A	#N/A	#N/A	#N/A
PTPRE	-23.3851	-16.535	-23.7412	-10.8488	-23.089	-39.0116	-70.0874	ENSG00000132334	#N/A	#N/A	-2.64892	#N/A	#N/A	#N/A	#N/A
IGHMBP2	-38.1525	-13.598	-18.5146	-32.4567	-42.6716	-15.2695	-24.9928	ENSG00000132740	#N/A	#N/A	#N/A	#N/A	#N/A	#N/A	#N/A
MTUS2	-29.1783	-24.1627	-48.0096	-24.354	-30.7602	-37.9852	-49.2731	ENSG00000132938	#N/A	#N/A	#N/A	#N/A	#N/A	#N/A	#N/A
LGR6	-38.0028	-11.3612	-67.6587	-12.9591	-54.9921	-10.0369	-68.9433	ENSG00000133067	-10.7303	#N/A	-57.4594	#N/A	#N/A	-8.37218	-174.206
STARD13	-13.2376	-10.1457	-20.7798	-16.0123	-32.2023	-17.1109	-58.2927	ENSG00000133121	#N/A	#N/A	#N/A	#N/A	#N/A	#N/A	#N/A
GGACT	-16.6348	-16.303	-19.7923	-17.3361	-28.7787	-20.0609	-20.5048	ENSG00000134864	#N/A	#N/A	#N/A	#N/A	#N/A	#N/A	-3.72946
TAOK3	-19.0475	-14.508	-18.4524	-28.431	-17.8047	-26.1508	-17.9967	ENSG00000135090	#N/A	#N/A	-2.18875	#N/A	#N/A	#N/A	#N/A
REV1	-19.9613	-13.9728	-27.3466	-12.1776	-30.4115	-27.8306	-33.7501	ENSG00000135945	#N/A	#N/A	-1.92324	#N/A	#N/A	#N/A	#N/A
VILL	-25.7695	-13.9385	-34.6073	-21.1622	-20.3593	-17.6755	-34.9676	ENSG00000136059	#N/A	#N/A	-22.139	#N/A	#N/A	-2.49755	-7.12958
G3BP2	-15.03	-10.4534	-31.5491	-19.7661	-22.0355	-18.7996	-20.0201	ENSG00000138757	#N/A	-3.81464	#N/A	#N/A	#N/A	#N/A	#N/A
GIT2	-33.0773	-46.1849	-24.2589	-28.5873	-23.4598	-40.3778	-27.5898	ENSG00000139436	#N/A	#N/A	-3.47327	#N/A	#N/A	#N/A	#N/A
PELI2	-30.9247	-19.678	-33.2536	-29.5297	-35.1829	-21.8308	-69.9477	ENSG00000139946	-3.95649	#N/A	-17.0745	#N/A	#N/A	-3.13823	-34.9658
ADAMTS17	-36.744	-31.25	-33.7408	-25.1178	-54.9749	-35.5477	-67.7233	ENSG00000140470	#N/A	#N/A	#N/A	#N/A	#N/A	#N/A	#N/A
SH3GL3	-19.8604	-18.0537	-33.9388	-13.4632	-65.8097	-36.3455	-69.1931	ENSG00000140600	#N/A	#N/A	#N/A	#N/A	#N/A	#N/A	#N/A
RAB40B	-25.3725	-24.3997	-20.9455	-10.5387	-35.6656	-20.9338	-35.862	ENSG00000141542	#N/A	#N/A	#N/A	#N/A	#N/A	#N/A	#N/A
RERE	-49.7884	-26.6206	-27.9259	-18.6351	-28.2383	-23.5592	-58.1507	ENSG00000142599	#N/A	#N/A	-2.48729	#N/A	#N/A	#N/A	-8.76315
CNTN4	-25.3178	-18.0202	-44.2717	-11.0025	-37.4162	-23.8733	-80.7895	ENSG00000144619	#N/A	#N/A	#N/A	#N/A	#N/A	#N/A	#N/A
IQSEC1	-26.815	-22.7048	-10.7099	-13.0239	-14.0393	-27.1555	-35.7487	ENSG00000144711	#N/A	#N/A	-9.14213	#N/A	#N/A	#N/A	#N/A
TRPC1	-23.0482	-14.9407	-30.2243	-12.3417	-35.6478	-12.2218	-64.2116	ENSG00000144935	-4.38442	#N/A	-6.44318	#N/A	#N/A	#N/A	-17.7329
SPATA9	-35.5845	-11.3094	-28.7445	-23.568	-36.4559	-13.1971	-77.8769	ENSG00000145757	#N/A	#N/A	#N/A	#N/A	#N/A	#N/A	#N/A
CSGALNACT1	-22.155	-38.0075	-24.1834	-38.4008	-56.4826	-34.541	-75.4545	ENSG00000147408	#N/A	#N/A	#N/A	#N/A	-10.0681	#N/A	-13.7437
TRIM55	-21.3254	-38.8239	-56.1605	-33.3761	-40.8359	-15.002	-69.9735	ENSG00000147573	#N/A	#N/A	#N/A	#N/A	#N/A	#N/A	#N/A
ADD3	-47.6746	-43.4158	-30.9401	-28.5047	-40.0247	-37.3772	-18.7836	ENSG00000148700	#N/A	-2.99866	-18.2659	#N/A	#N/A	-3.3164	-3.40858
GGTLC1	-17.2947	-18.5152	-47.962	-11.6802	-21.3306	-20.2245	-43.1984	ENSG00000149435	#N/A	#N/A	#N/A	#N/A	#N/A	#N/A	#N/A
KIAA1328	-17.7778	-39.9939	-45.5546	-30.634	-17.3347	-20.2847	-39.1233	ENSG00000150477	-2.24559	-2.19848	-2.63976	#N/A	-2.74874	-2.76782	-2.08789
CD226	-19.824	-28.4421	-10.0762	-34.9953	-17.387	-22.5861	-51.7547	ENSG00000150637	-7.42636	-4.63297	-2.99997	-4.48502	#N/A	-5.05077	-84.5169
BTBD11	-31.841	-20.5007	-33.5313	-14.2379	-29.9019	-39.8664	-54.8874	ENSG00000151136	-18.213	-3.70766	-131.773	#N/A	-8.67447	-3.0883	#N/A
AKAP6	-24.592	-11.4721	-62.7631	-20.6635	-47.2372	-31.9656	-74.4781	ENSG00000151320	#N/A	#N/A	#N/A	#N/A	#N/A	#N/A	#N/A
ALLC	-26.6447	-37.7202	-38.5194	-18.5406	-36.9471	-17.7469	-66.7152	ENSG00000151360	#N/A	#N/A	#N/A	#N/A	#N/A	#N/A	#N/A
FLI1	-25.9505	-45.9807	-23.363	-33.0655	-32.0275	-38.3057	-30.5719	ENSG00000151702	#N/A	#N/A	-7.50578	#N/A	#N/A	#N/A	-10.3791
RABGAP1L	-13.4764	-10.2823	-44.2981	-25.5514	-41.414	-17.863	-32.6839	ENSG00000152061	#N/A	#N/A	-8.46592	-2.23035	#N/A	#N/A	-5.5072
ASAP1	-37.9432	-32.2222	-23.1402	-14.3687	-55.6614	-74.8743	-26.0483	ENSG00000153317	#N/A	#N/A	#N/A	#N/A	#N/A	#N/A	#N/A
ANKFN1	-19.5547	-14.9154	-29.6959	-25.5789	-44.802	-26.8633	-94.0159	ENSG00000153930	#N/A	#N/A	#N/A	#N/A	#N/A	#N/A	#N/A
DISP1	-25.0443	-17.6858	-25.2113	-21.4398	-32.8119	-26.1738	-58.3054	ENSG00000154309	#N/A	#N/A	#N/A	#N/A	#N/A	#N/A	#N/A
SLFN13	-43.9974	-54.3093	-39.4709	-28.9293	-17.3545	-27.6747	-12.4225	ENSG00000154760	#N/A	#N/A	-5.39461	-3.43935	#N/A	#N/A	#N/A
PLCL2	-22.1934	-32.0357	-37.1377	-28.2496	-27.8373	-21.9061	-50.2467	ENSG00000154822	-2.51801	-3.21561	-7.11543	-3.70909	-2.33811	-2.39635	-28.3479
ATP2B2	-25.1318	-29.4477	-59.3884	-24.8534	-27.8057	-30.2084	-57.4747	ENSG00000157087	#N/A	#N/A	#N/A	#N/A	#N/A	#N/A	#N/A
AUTS2	-23.2707	-25.9328	-25.5971	-20.3708	-28.1627	-18.1511	-62.1397	ENSG00000158321	#N/A	-4.29501	#N/A	#N/A	#N/A	#N/A	-37.9495
CD1D	-35.5166	-32.2586	-20.2585	-31.1841	-13.4254	-31.799	-55.4964	ENSG00000158473	#N/A	#N/A	#N/A	#N/A	#N/A	#N/A	#N/A
VWA5B1	-27.4168	-22.0951	-41.6836	-20.3102	-36.7484	-17.1982	-69.2758	ENSG00000158816	#N/A	#N/A	#N/A	#N/A	#N/A	#N/A	#N/A
FBXL13	-23.1265	-22.8542	-36.125	-29.6999	-32.5898	-18.9555	-57.7334	ENSG00000161040	#N/A	#N/A	#N/A	#N/A	#N/A	#N/A	#N/A
KLKB1	-30.628	-13.7865	-19.2413	-17.033	-43.1879	-26.1324	-65.7204	ENSG00000164344	#N/A	#N/A	-5.16969	-4.64814	#N/A	#N/A	-16.4074
SYTL3	-25.1506	-13.5922	-14.3633	-25.0472	-34.0677	-46.1092	-18.092	ENSG00000164674	#N/A	#N/A	#N/A	#N/A	-3.60683	#N/A	#N/A
FREM1	-30.6891	-33.0546	-17.8302	-32.0879	-51.7325	-46.1781	-55.2077	ENSG00000164946	#N/A	#N/A	#N/A	#N/A	#N/A	#N/A	#N/A
HNRNPK	-44.8899	-33.3423	-10.0344	-17.8172	-54.3343	-33.8978	-27.123	ENSG00000165119	#N/A	#N/A	#N/A	#N/A	#N/A	#N/A	#N/A
ANKS6	-31.9094	-22.2699	-18.9645	-20.2444	-38.0744	-23.8842	-44.8178	ENSG00000165138	#N/A	#N/A	#N/A	#N/A	-3.9137	-3.12321	-5.37188
EML5	-22.7468	-11.3783	-35.0373	-21.1718	-37.1217	-25.893	-43.8554	ENSG00000165521	-8.91696	-18.0804	-337.037	-7.72642	-5.17584	-5.2451	-8.61694
STK32C	-25.0563	-33.644	-46.3084	-24.3671	-42.0638	-33.6227	-62.8325	ENSG00000165752	#N/A	#N/A	#N/A	#N/A	#N/A	#N/A	#N/A
PTER	-22.9465	-19.2021	-17.291	-12.7623	-34.7761	-13.9494	-30.5141	ENSG00000165983	#N/A	#N/A	#N/A	#N/A	#N/A	#N/A	#N/A
CACNB2	-44.1968	-28.6596	-11.4987	-27.6474	-14.9127	-39.8561	-55.3261	ENSG00000165995	#N/A	#N/A	#N/A	#N/A	#N/A	#N/A	#N/A
ACSM1	-24.4697	-30.3913	-24.0675	-18.4161	-43.3626	-27.1673	-61.7748	ENSG00000166743	#N/A	#N/A	#N/A	#N/A	#N/A	#N/A	#N/A
LDHAL6A	-19.1604	-24.5081	-24.4726	-10.0218	-27.7906	-28.987	-33.758	ENSG00000166800	#N/A	#N/A	#N/A	#N/A	#N/A	#N/A	#N/A
TCP10L2	-21.4748	-49.9795	-16.6773	-32.9576	-16.2148	-27.5255	-68.816	ENSG00000166984	#N/A	#N/A	#N/A	#N/A	#N/A	#N/A	#N/A
ZNF528	-20.2803	-10.0132	-45.2699	-32.4504	-17.0649	-18.7295	-40.0421	ENSG00000167555	#N/A	#N/A	-29.152	#N/A	-2.53552	#N/A	#N/A
SLC20A2	-35.9239	-15.4492	-28.5136	-29.5734	-15.6482	-17.7515	-19.047	ENSG00000168575	#N/A	#N/A	#N/A	#N/A	#N/A	#N/A	#N/A
LDLRAD4	-19.1964	-23.2289	-29.1708	-46.9081	-35.1334	-30.5504	-34.8876	ENSG00000168675	#N/A	#N/A	-4.67837	#N/A	#N/A	#N/A	#N/A
RNASE3	-19.4893	-18.3723	-55.4726	-33.7194	-53.6389	-40.0642	-57.8968	ENSG00000169397	#N/A	#N/A	#N/A	#N/A	#N/A	#N/A	#N/A
MTSS1	-44.2451	-33.8368	-15.5819	-11.245	-41.0567	-33.3734	-68.4566	ENSG00000170873	#N/A	#N/A	-7.71342	#N/A	#N/A	#N/A	-5.96375
KCNMB3	-20.9942	-25.5216	-50.3189	-11.3228	-11.1173	-64.2298	-63.5696	ENSG00000171121	#N/A	#N/A	#N/A	#N/A	#N/A	#N/A	-5.67549
FUT3	-24.3237	-22.0121	-34.31	-24.2438	-50.7822	-17.6628	-62.3663	ENSG00000171124	#N/A	#N/A	#N/A	#N/A	#N/A	#N/A	#N/A
RXFP1	-21.3945	-22.7183	-15.5504	-13.6253	-25.1932	-31.6308	-49.6505	ENSG00000171509	#N/A	#N/A	#N/A	#N/A	#N/A	#N/A	#N/A
DNAI2	-23.1826	-34.1651	-40.9403	-18.7151	-19.7642	-44.0266	-66.4645	ENSG00000171595	#N/A	#N/A	#N/A	#N/A	#N/A	#N/A	#N/A
ZNF554	-29.1045	-35.1012	-15.8066	-15.9933	-37.3016	-31.4683	-59.1964	ENSG00000172006	#N/A	#N/A	#N/A	#N/A	#N/A	-2.9253	-8.16763
EPHX4	-20.434	-16.0715	-38.1795	-10.0041	-20.9261	-21.6677	-28.4721	ENSG00000172031	#N/A	#N/A	#N/A	#N/A	#N/A	#N/A	#N/A
SNTG2	-21.4135	-27.807	-36.3153	-13.2356	-34.3451	-39.1411	-80	ENSG00000172554	#N/A	#N/A	#N/A	#N/A	#N/A	#N/A	#N/A
FAM192A	-17.3518	-24.352	-29.5976	-14.5356	-17.436	-22.6786	-18.4256	ENSG00000172775	#N/A	#N/A	#N/A	#N/A	#N/A	#N/A	#N/A
TLR6	-30.6683	-10.6812	-51.9396	-35.9579	-46.3658	-41.4259	-15.4265	ENSG00000174130	#N/A	#N/A	#N/A	#N/A	#N/A	#N/A	#N/A
OR6B3	-25.5844	-22.0509	-25.0231	-15.6874	-24.7339	-29.9165	-73.6719	ENSG00000178586	#N/A	#N/A	#N/A	#N/A	#N/A	#N/A	#N/A
CSRNP3	-27.773	-17.7635	-15.712	-32.7612	-23.7631	-21.4206	-68.5332	ENSG00000178662	#N/A	#N/A	#N/A	#N/A	#N/A	#N/A	#N/A
ZFP42	-22.3155	-16.262	-29.5167	-35.1311	-40.628	-35.3738	-63.2762	ENSG00000179059	#N/A	#N/A	#N/A	#N/A	#N/A	#N/A	#N/A
CCDC89	-20.6083	-20.5557	-21.0438	-13.8624	-32.4821	-15.644	-14.3925	ENSG00000179071	#N/A	#N/A	#N/A	#N/A	#N/A	#N/A	#N/A
NRXN1	-24.9157	-20.6304	-46.36	-24.9992	-38.0903	-28.6505	-56.36	ENSG00000179915	#N/A	#N/A	#N/A	#N/A	#N/A	#N/A	#N/A
EHMT1	-21.0251	-54.5775	-14.6678	-36.6476	-13.289	-24.8527	-25.7428	ENSG00000181090	#N/A	#N/A	#N/A	#N/A	#N/A	#N/A	#N/A
MAB21L2	-31.0331	-16.6611	-18.5108	-15.9396	-36.5672	-14.8479	-14.2857	ENSG00000181541	#N/A	#N/A	#N/A	#N/A	#N/A	#N/A	#N/A
ZBTB20	-18.4043	-38.2472	-16.1438	-43.0951	-48.5596	-33.7581	-56.1146	ENSG00000181722	#N/A	#N/A	-42.7821	#N/A	#N/A	-6.59098	#N/A
OR8H2	-22.9603	-19.9213	-31.9594	-14.6962	-41.2051	-45.485	-50.9425	ENSG00000181767	#N/A	#N/A	#N/A	#N/A	#N/A	#N/A	#N/A
CCDC149	-28.2343	-27.0917	-25.0153	-32.5771	-50.9016	-16.4715	-61.541	ENSG00000181982	#N/A	#N/A	#N/A	#N/A	#N/A	#N/A	#N/A
MXRA7	-24.2719	-42.2056	-18.5467	-35.9964	-29.7912	-37.298	-46.9516	ENSG00000182534	#N/A	#N/A	#N/A	#N/A	#N/A	#N/A	#N/A
SLC25A18	-27.95	-32.8592	-42.1377	-13.5119	-37.2199	-53.1944	-49.5492	ENSG00000182902	#N/A	#N/A	#N/A	#N/A	#N/A	#N/A	#N/A
ZNF320	-21.5449	-29.881	-47.2406	-30.0764	-22.364	-14.0512	-75.9821	ENSG00000182986	#N/A	#N/A	-10.2106	#N/A	#N/A	#N/A	-3.80791
CAMK1D	-27.3473	-23.1652	-39.7728	-16.1866	-32.1993	-31.7286	-67.8793	ENSG00000183049	-3.00179	#N/A	-1.99605	#N/A	-3.21094	#N/A	-6.61994
SMYD3	-26.7283	-29.6266	-31.3325	-15.8619	-43.8267	-22.9064	-49.7312	ENSG00000185420	#N/A	#N/A	#N/A	#N/A	#N/A	#N/A	#N/A
NTF3	-37.8407	-23.6953	-18.7985	-16.5308	-13.3214	-28.9057	-68.4886	ENSG00000185652	#N/A	#N/A	#N/A	#N/A	#N/A	#N/A	#N/A
MYT1L	-29.7711	-12.956	-42.2514	-30.7985	-45.7826	-35.1899	-82.8672	ENSG00000186487	#N/A	#N/A	#N/A	#N/A	#N/A	#N/A	#N/A
MPPED1	-30.6936	-11.9714	-42.1377	-29.8963	-25.0462	-19.0313	-70.7046	ENSG00000186732	#N/A	#N/A	#N/A	#N/A	#N/A	#N/A	#N/A
TSC22D2	-16.9134	-30.4028	-40.2047	-29.3568	-21.1462	-11.141	-11.7811	ENSG00000196428	#N/A	#N/A	#N/A	#N/A	#N/A	#N/A	#N/A
SIAH1	-32.89	-15.7451	-30.0331	-31.5316	-26.9931	-17.4323	-48.0952	ENSG00000196470	#N/A	#N/A	#N/A	#N/A	#N/A	#N/A	-3.51435
ESRRG	-42.3599	-15.5623	-29.8047	-12.3461	-60.8035	-29.2353	-74.398	ENSG00000196482	#N/A	#N/A	#N/A	#N/A	#N/A	#N/A	#N/A
MVB12B	-16.0258	-13.1363	-49.2402	-26.1255	-49.4376	-22.7482	-78.9202	ENSG00000196814	#N/A	#N/A	-8.44138	#N/A	#N/A	#N/A	-5.8002
OPALIN	-25.8947	-20.0517	-32.6298	-11.0659	-39.5178	-19.095	-68.6149	ENSG00000197430	#N/A	#N/A	#N/A	#N/A	#N/A	#N/A	#N/A
C16orf47	-28.3723	-11.1861	-42.7867	-29.8946	-41.9816	-39.5505	-84.1311	ENSG00000197445	#N/A	#N/A	#N/A	#N/A	#N/A	#N/A	#N/A
PEG3	-28.5432	-27.2779	-33.3621	-18.4745	-29.403	-22.5036	-59.5244	ENSG00000198300	#N/A	#N/A	#N/A	#N/A	#N/A	#N/A	#N/A
AKR1C4	-29.9292	-18.0534	-34.576	-13.2056	-21.5645	-21.6446	-29.3746	ENSG00000198610	#N/A	#N/A	#N/A	#N/A	#N/A	#N/A	#N/A
FAM169A	-19.9154	-28.4698	-34.6826	-17.6134	-14.1933	-29.5007	-15.7665	ENSG00000198780	#N/A	-8.42154	-74.5705	-9.07171	-5.57052	-6.3587	-13.5545
INPP5F	-20.4706	-20.8136	-40.7899	-19.7898	-36.0065	-62.0734	-61.5684	ENSG00000198825	#N/A	#N/A	#N/A	#N/A	#N/A	#N/A	#N/A
C6orf99	-15.3161	-22.2398	-10.3764	-11.7033	-12.0057	-22.2286	-28.6194	ENSG00000203711	#N/A	#N/A	#N/A	#N/A	#N/A	#N/A	#N/A
FAM196B	-13.7873	-19.1796	-19.7969	-20.4422	-14.6004	-14.4152	-10.9112	ENSG00000204767	#N/A	#N/A	#N/A	#N/A	#N/A	#N/A	#N/A
ISPD	-31.5334	-29.8305	-29.4048	-25.7338	-38.8227	-35.8571	-67.1016	ENSG00000214960	#N/A	#N/A	#N/A	#N/A	#N/A	#N/A	#N/A
LEMD1-AS1	-20.9389	-10.8295	-33.8522	-20.8756	-22.4212	-35.633	-64.5032	ENSG00000226235	#N/A	#N/A	#N/A	#N/A	#N/A	#N/A	#N/A
LINC00486	-25.1343	-14.3803	-37.9617	-19.0049	-21.919	-22.0947	-73.7783	ENSG00000230876	#N/A	#N/A	#N/A	#N/A	#N/A	#N/A	#N/A
LINC00689	-20.8147	-20.6009	-42.3985	-28.554	-13.1545	-12.7518	-70.5181	ENSG00000231419	#N/A	#N/A	#N/A	#N/A	#N/A	#N/A	#N/A
HS1BP3-IT1	-15.4674	-14.2338	-66.3919	-40.1748	-27.0194	-25.8211	-16.8691	ENSG00000231948	#N/A	#N/A	#N/A	#N/A	#N/A	#N/A	#N/A
LINC00484	-14.4227	-33.4815	-19.2841	-30.7939	-45.6664	-54.9014	-62.6251	ENSG00000235641	#N/A	#N/A	#N/A	#N/A	#N/A	#N/A	#N/A
TUSC8	-25.4792	-16.1707	-28.4088	-29.7842	-44.664	-28.2485	-36.9511	ENSG00000237361	#N/A	#N/A	#N/A	#N/A	#N/A	#N/A	#N/A
LINC00678	-34.5364	-28.4774	-52.0521	-15.9044	-29.6442	-27.2305	-70.2461	ENSG00000254934	#N/A	#N/A	#N/A	#N/A	#N/A	#N/A	#N/A
LINC01486	-35.3361	-18.4749	-33.3647	-19.6021	-14.3636	-37.6915	-53.3575	ENSG00000256560	#N/A	#N/A	#N/A	#N/A	#N/A	#N/A	#N/A
MIMT1	-28.5432	-27.2779	-28.1688	-18.4745	-29.403	-22.5036	-59.5244	ENSG00000268654	#N/A	#N/A	#N/A	#N/A	#N/A	#N/A	#N/A
ZIM2	-28.5432	-27.2779	-28.1688	-18.4745	-29.403	-22.5036	-59.5244	ENSG00000269699	#N/A	#N/A	#N/A	#N/A	#N/A	#N/A	#N/A
FYB1	-20.3922	-20.9347	-42.8932	-16.0277	-18.0572	-17.5199	-35.1798	ENSG00000082074	-3.70283	-3.39593	-100.481	#N/A	#N/A	#N/A	-5.0931
SUSD6	-25.5904	-46.8776	-21.0817	-19.2201	-12.0564	-46.0644	-50.6863	ENSG00000100647	#N/A	#N/A	#N/A	#N/A	#N/A	#N/A	#N/A
COP1	-12.9368	-27.5453	-31.8497	-33.9494	-38.4561	-25.9696	-19.7097	ENSG00000143207	#N/A	#N/A	#N/A	#N/A	#N/A	#N/A	#N/A
WASH2P	-42.1	-22.7341	-10.6645	-20.9211	-19.3344	-31.0113	-48.5507	ENSG00000146556	#N/A	#N/A	#N/A	#N/A	#N/A	#N/A	#N/A
LINC02397	-21.0463	-32.9	-14.9608	-23.6543	-13.8859	-11.2108	-52.256	ENSG00000205056	#N/A	#N/A	#N/A	#N/A	#N/A	#N/A	#N/A
MIR1302-3	-42.1	-22.7341	-10.6645	-20.9211	-19.3344	-31.0113	-48.5507	ENSG00000221055	#N/A	#N/A	#N/A	#N/A	#N/A	#N/A	#N/A
LINC01983	-31.0466	-23.7317	-47.6901	-24.9583	-36.3475	-19.7744	-22.7471	ENSG00000223783	#N/A	#N/A	#N/A	#N/A	#N/A	#N/A	#N/A
LINC02036	-31.2025	-34.1467	-37.8229	-26.8143	-32.0524	-38.2331	-78.1216	ENSG00000225742	#N/A	#N/A	#N/A	#N/A	#N/A	#N/A	#N/A
LINC02521	-23.1971	-16.1452	-22.0848	-20.0029	-32.5573	-24.3773	-43.2831	ENSG00000228718	#N/A	#N/A	#N/A	#N/A	#N/A	#N/A	#N/A
LINC02217	-16.9753	-19.7155	-36.1097	-12.2928	-42.6066	-33.1171	-57.5474	ENSG00000248455	#N/A	#N/A	#N/A	#N/A	#N/A	#N/A	#N/A
LINC02199	-34.0967	-28.1135	-21.0301	-16.746	-38.8778	-17.9365	-52.524	ENSG00000250198	#N/A	#N/A	#N/A	#N/A	#N/A	#N/A	#N/A
MIR100HG	-27.3475	-17.6599	-48.5301	-24.806	-44.8358	-33.8744	-82.7485	ENSG00000255248	#N/A	#N/A	#N/A	#N/A	#N/A	#N/A	#N/A
LINC01965	-29.4764	-16.8861	-46.1165	-15.745	-41.7793	-31.4822	-79.9341	ENSG00000256637	#N/A	#N/A	#N/A	#N/A	#N/A	#N/A	#N/A
MIR3675	-20.41	-11.6352	-31.6876	-20.8259	-28.2527	-25.5018	-44.7248	ENSG00000263811	#N/A	#N/A	#N/A	#N/A	#N/A	#N/A	#N/A
LINC00895	-23.5786	-17.7002	-12.9486	-10.7248	-14.5184	-12.5193	-66.6046	ENSG00000281548	#N/A	#N/A	#N/A	#N/A	#N/A	#N/A	#N/A
LOC101928932	-28.731	-33.4222	-61.9368	-16.926	-17.0552	-23.3701	-65.2086	ENSG00000237419	#N/A	#N/A	#N/A	#N/A	#N/A	#N/A	#N/A
LOC388780	-17.1995	-21.765	-38.5207	-36.768	-38.0426	-35.4678	-64.1723	ENSG00000226644	#N/A	#N/A	#N/A	#N/A	#N/A	#N/A	#N/A
STPG1	-12.0987	-26.7154	-39.1992	-13.4614	#N/A	-15.6441	-69.4955	ENSG00000001460	#N/A	#N/A	#N/A	#N/A	#N/A	#N/A	#N/A
NIPAL3	#N/A	-26.7154	-36.9427	-13.4614	#N/A	-15.6441	-69.4955	ENSG00000001461	#N/A	-2.41045	-7.29859	#N/A	-2.33728	-2.34149	-3.5342
RAD52	-16.4159	#N/A	#N/A	-41.4206	-39.2301	-18.5849	-16.4701	ENSG00000002016	#N/A	#N/A	#N/A	#N/A	#N/A	#N/A	#N/A
HECW1	-24.3027	-11.1498	-35.9706	-10.0147	-34.3393	-31.4731	#N/A	ENSG00000002746	#N/A	#N/A	#N/A	#N/A	#N/A	#N/A	#N/A
SNX11	-17.0088	-12.2093	-25.8134	-22.1253	-28.3778	-32.6377	#N/A	ENSG00000002919	#N/A	#N/A	#N/A	#N/A	#N/A	#N/A	#N/A
DBNDD1	#N/A	-24.4607	-22.6361	-14.1468	-21.9078	#N/A	-78.1145	ENSG00000003249	#N/A	#N/A	#N/A	#N/A	#N/A	#N/A	#N/A
CAMKK1	-24.9913	-15.9785	-25.4777	-23.5465	#N/A	-20.6692	-31.0499	ENSG00000004660	#N/A	#N/A	-4.92384	#N/A	#N/A	#N/A	#N/A
ABCC8	-21.9488	-36.9016	-21.88	#N/A	-44.3077	-12.3597	-16.0242	ENSG00000006071	#N/A	#N/A	#N/A	#N/A	#N/A	#N/A	#N/A
MAP3K9	-10.5866	-14.5309	-24.4815	-18.446	-47.8981	#N/A	-58.5417	ENSG00000006432	#N/A	#N/A	-7.21308	#N/A	-8.01754	#N/A	-10.9824
TTC22	-10.0071	-16.2431	-34.1766	#N/A	-14.1382	-11.6574	#N/A	ENSG00000006555	#N/A	#N/A	-50.9702	#N/A	#N/A	#N/A	#N/A
PHTF2	-23.6975	-40.913	-21.4167	-48.0835	#N/A	-39.3161	#N/A	ENSG00000006576	#N/A	#N/A	-3.1382	#N/A	#N/A	#N/A	#N/A
IFRD1	-29.5293	#N/A	-54.9011	-43.6697	#N/A	-54.4634	-76.5931	ENSG00000006652	-7.71535	-7.30069	-3.85971	-6.18298	-4.54566	-5.61305	-5.27559
CDKL3	-15.3724	-10.2116	-13.2806	#N/A	-38.5822	#N/A	-83.4695	ENSG00000006837	#N/A	#N/A	#N/A	#N/A	#N/A	#N/A	#N/A
UPP2	-30.1511	-39.9924	-14.1591	-15.6719	-23.6035	#N/A	-46.1829	ENSG00000007001	#N/A	#N/A	#N/A	#N/A	#N/A	#N/A	#N/A
SLC13A2	-16.882	#N/A	-50.2765	#N/A	-19.5804	-23.1444	-49.1482	ENSG00000007216	#N/A	#N/A	#N/A	#N/A	#N/A	#N/A	#N/A
LUC7L	-21.3357	-20.7842	-22.8986	-45.0804	#N/A	#N/A	-69.537	ENSG00000007392	#N/A	#N/A	#N/A	#N/A	#N/A	#N/A	#N/A
JARID2	-29.5586	-28.2943	#N/A	-39.4549	#N/A	-32.0138	-45.1307	ENSG00000008083	#N/A	#N/A	#N/A	#N/A	#N/A	#N/A	-3.68636
IYD	-29.2072	-21.4591	-47.9602	#N/A	-21.3266	-18.3505	-57.7958	ENSG00000009765	#N/A	#N/A	#N/A	#N/A	#N/A	#N/A	#N/A
SLC6A13	-24.1879	-12.1599	-41.9101	#N/A	-47.6585	-31.245	-53.7708	ENSG00000010379	#N/A	#N/A	#N/A	#N/A	#N/A	#N/A	#N/A
FYN	#N/A	#N/A	-36.2683	-19.1754	-16.6268	-30.1593	-46.8798	ENSG00000010810	-2.86337	#N/A	#N/A	#N/A	#N/A	#N/A	-33.3509
AKAP8L	-31.7022	#N/A	-35.9365	-22.6115	-29.7087	-34.0636	#N/A	ENSG00000011243	#N/A	#N/A	#N/A	#N/A	#N/A	#N/A	#N/A
PIK3C2A	-21.3511	-44.3095	-41.0053	-31.1526	-35.032	-37.3731	#N/A	ENSG00000011405	#N/A	#N/A	-3.04898	#N/A	#N/A	#N/A	#N/A
RNF14	-27.1792	-49.6596	#N/A	-20.1984	-35.5357	#N/A	-12.8901	ENSG00000013561	#N/A	#N/A	#N/A	#N/A	#N/A	#N/A	#N/A
MAMLD1	-22.3486	-14.741	-40.0018	-14.741	-41.6415	#N/A	-36.2302	ENSG00000013619	#N/A	#N/A	#N/A	#N/A	#N/A	#N/A	#N/A
IL20RA	-21.8959	-14.0758	#N/A	-14.4642	-24.9769	-12.7249	-42.5487	ENSG00000016402	#N/A	#N/A	#N/A	#N/A	#N/A	#N/A	#N/A
IGF1	-16.3301	-18.1137	-21.7811	-12.4191	#N/A	#N/A	-20.9875	ENSG00000017427	#N/A	#N/A	#N/A	#N/A	#N/A	#N/A	#N/A
SLC11A1	-20.8698	-15.4166	#N/A	-24.9465	#N/A	-37.2037	-15.3863	ENSG00000018280	#N/A	#N/A	#N/A	#N/A	#N/A	#N/A	#N/A
ZNF582	#N/A	-14.4148	-19.0557	-29.9704	#N/A	-24.6347	-26.1376	ENSG00000018869	#N/A	#N/A	#N/A	#N/A	#N/A	#N/A	#N/A
NRXN3	-26.9885	#N/A	-33.6204	#N/A	-30.8411	-22.3271	-66.1228	ENSG00000021645	#N/A	#N/A	#N/A	#N/A	#N/A	#N/A	#N/A
ZNF839	-48.5565	#N/A	#N/A	-11.4829	-12.5282	-12.708	-22.3565	ENSG00000022976	#N/A	#N/A	#N/A	#N/A	#N/A	#N/A	#N/A
PHF20	-11.954	#N/A	-10.1571	-16.4095	#N/A	-21.5643	-12.7115	ENSG00000025293	#N/A	#N/A	#N/A	#N/A	#N/A	#N/A	#N/A
KCNG1	-16.67	-26.5053	-33.3828	#N/A	#N/A	-29.0097	-70.1566	ENSG00000026559	#N/A	#N/A	#N/A	#N/A	#N/A	#N/A	#N/A
PRKCH	-44.6713	-36.0155	#N/A	-44.8714	#N/A	-29.0994	-41.9917	ENSG00000027075	-3.04205	-3.50978	-9.09486	-3.85109	-2.57477	-2.9587	-36.3688
VRK2	-12.0511	-23.5143	-15.1061	#N/A	-35.8481	-47.384	-31.746	ENSG00000028116	#N/A	#N/A	#N/A	#N/A	#N/A	#N/A	#N/A
EIPR1	-41.3329	-13.767	-21.8013	-11.4924	#N/A	-19.0594	#N/A	ENSG00000032389	#N/A	#N/A	#N/A	#N/A	#N/A	#N/A	#N/A
PIAS1	-12.0935	#N/A	#N/A	-18.1976	-12.1378	-10.5936	-13.3719	ENSG00000033800	#N/A	#N/A	-2.23028	#N/A	#N/A	#N/A	#N/A
RNF19A	-28.6724	-23.8948	#N/A	-38.6898	-23.6709	-25.7238	#N/A	ENSG00000034677	#N/A	#N/A	-4.93317	#N/A	#N/A	#N/A	#N/A
SH3YL1	-28.6614	#N/A	-35.0111	-20.4225	-16.4903	-12.9773	-61.9048	ENSG00000035115	-5.29925	#N/A	-4.82573	#N/A	#N/A	-3.6613	-9.62767
CUL3	-31.4077	-25.9712	-19.7303	-50.5083	#N/A	#N/A	-10.5626	ENSG00000036257	#N/A	#N/A	-2.01554	#N/A	#N/A	#N/A	#N/A
ZZZ3	-17.2786	-23.9126	-30.9408	-26.3146	-14.9088	#N/A	#N/A	ENSG00000036549	#N/A	#N/A	-2.24373	#N/A	#N/A	#N/A	#N/A
CASR	-34.3355	-33.373	#N/A	-14.9702	#N/A	-38.2553	-64.302	ENSG00000036828	#N/A	#N/A	#N/A	#N/A	#N/A	#N/A	#N/A
BEST2	#N/A	-20.5019	-42.3657	-19.3908	#N/A	-35.1041	-48.6316	ENSG00000039987	#N/A	#N/A	#N/A	#N/A	#N/A	#N/A	#N/A
TDP1	-18.605	-22.3748	-38.1948	-21.8521	-42.9268	#N/A	-38.2994	ENSG00000042088	#N/A	#N/A	#N/A	#N/A	#N/A	#N/A	#N/A
C2orf83	-29.7764	#N/A	-31.944	#N/A	-24.7551	-13.7623	-61.0128	ENSG00000042304	#N/A	#N/A	#N/A	#N/A	#N/A	#N/A	#N/A
HSPA5	#N/A	#N/A	-36.1091	-14.8747	-24.6574	-20.0342	-17.6146	ENSG00000044574	#N/A	#N/A	#N/A	#N/A	#N/A	#N/A	#N/A
FAM214A	-12.0646	-51.9276	-29.6307	-25.9259	-26.3491	-32.8578	#N/A	ENSG00000047346	-2.28808	#N/A	-8.28013	-2.03117	-2.12948	#N/A	-5.87629
ARAP2	-23.0475	-27.8732	-21.6667	-10.9954	#N/A	-23.604	-58.6355	ENSG00000047365	-3.29755	-3.80101	-17.1994	#N/A	#N/A	#N/A	-27.6358
KIAA0556	-17.4202	-17.1044	-19.924	-14.0212	#N/A	-14.7499	-21.0913	ENSG00000047578	#N/A	#N/A	#N/A	#N/A	#N/A	#N/A	#N/A
ANO2	-30.0989	-27.3727	-37.7486	#N/A	-41.5474	-17.2587	-71.7982	ENSG00000047617	#N/A	#N/A	#N/A	#N/A	#N/A	#N/A	#N/A
ADAMTS6	-26.4227	-11.7169	#N/A	#N/A	-39.2785	-24.7136	-59.0806	ENSG00000049192	#N/A	#N/A	#N/A	#N/A	#N/A	#N/A	#N/A
NEDD4L	-21.8691	#N/A	-17.6768	-11.8662	-27.1076	#N/A	-67.4779	ENSG00000049759	#N/A	#N/A	#N/A	#N/A	#N/A	#N/A	#N/A
TNIP3	-16.739	-29.9608	-19.1198	-51.808	-63.1255	#N/A	-57.6263	ENSG00000050730	#N/A	#N/A	#N/A	#N/A	#N/A	#N/A	#N/A
PIK3CB	#N/A	-18.3318	-29.7182	#N/A	-38.2455	-17.9304	-26.0315	ENSG00000051382	#N/A	#N/A	-19.7676	#N/A	#N/A	#N/A	#N/A
PRSS8	-16.5072	-18.2103	-38.3418	#N/A	#N/A	-21.6725	-40.3724	ENSG00000052344	#N/A	#N/A	#N/A	#N/A	#N/A	#N/A	#N/A
TTC17	#N/A	-19.6027	-45.6395	-30.2761	#N/A	-17.2034	-28.3773	ENSG00000052841	#N/A	#N/A	-1.93156	#N/A	#N/A	#N/A	#N/A
SPO11	-28.398	-31.7	-61.9318	#N/A	-33.4771	-33.5682	-57.605	ENSG00000054796	#N/A	#N/A	#N/A	#N/A	#N/A	#N/A	#N/A
FAM168A	#N/A	-24.4416	-30.0667	#N/A	-14.4357	-12.1701	-31.3261	ENSG00000054965	#N/A	#N/A	-1.98539	#N/A	#N/A	#N/A	#N/A
GYG2	-12.9471	-14.0259	-34.4916	#N/A	-30.2469	-22.9194	-79.9929	ENSG00000056998	#N/A	#N/A	#N/A	#N/A	#N/A	#N/A	#N/A
SOAT1	-21.3995	#N/A	-27.0053	-17.7742	-24.3962	-12.4665	#N/A	ENSG00000057252	#N/A	#N/A	-2.32565	#N/A	#N/A	#N/A	#N/A
PKP2	-22.8002	-23.8448	-47.8264	-14.1166	#N/A	-56.5633	-17.3169	ENSG00000057294	#N/A	#N/A	#N/A	#N/A	#N/A	#N/A	#N/A
CROCC	-19.5718	-33.9482	-40.0358	-22.8496	#N/A	-41.6903	#N/A	ENSG00000058453	-4.50945	#N/A	-8.07302	-3.35012	-3.7483	-4.94968	-4.50034
PARP12	-15.1982	-22.3425	-19.6058	-41.657	-14.7281	#N/A	-31.8475	ENSG00000059378	#N/A	#N/A	-2.65338	#N/A	#N/A	#N/A	-9.8785
SPAG4	-22.3084	#N/A	-22.3488	-26.3796	-21.0004	#N/A	-45.7731	ENSG00000061656	#N/A	#N/A	#N/A	#N/A	#N/A	#N/A	#N/A
ZNF112	-36.5298	-14.7492	-42.848	#N/A	-36.0444	-10.4192	-80.4964	ENSG00000062370	#N/A	#N/A	#N/A	#N/A	#N/A	#N/A	#N/A
SLC6A16	#N/A	-55.2745	-19.88	-17.0764	#N/A	-30.0143	-59.4372	ENSG00000063127	#N/A	#N/A	-5.58531	#N/A	#N/A	#N/A	-3.84951
ADCK1	-25.8758	#N/A	#N/A	-11.0839	-23.941	-16.1241	-26.2841	ENSG00000063761	#N/A	#N/A	#N/A	#N/A	#N/A	#N/A	#N/A
HIPK2	-11.5839	-45.7123	-45.7207	-33.5166	-36.2788	-23.0458	#N/A	ENSG00000064393	#N/A	#N/A	#N/A	#N/A	#N/A	#N/A	#N/A
SNCAIP	-28.2515	-19.7082	#N/A	-28.9912	-24.5769	-14.248	-68.2066	ENSG00000064692	#N/A	#N/A	#N/A	#N/A	#N/A	#N/A	#N/A
ANKS1A	-45.189	#N/A	-16.9642	-24.7208	#N/A	-31.3412	-11.2525	ENSG00000064999	#N/A	#N/A	#N/A	#N/A	#N/A	#N/A	#N/A
GLP2R	-36.5741	-18.5792	#N/A	#N/A	-25.7595	-35.5721	-66.0218	ENSG00000065325	#N/A	#N/A	#N/A	#N/A	#N/A	#N/A	#N/A
TMEM206	#N/A	-46.0985	-36.1184	-35.6399	#N/A	-35.4365	-52.1985	ENSG00000065600	#N/A	#N/A	#N/A	#N/A	#N/A	#N/A	-3.85593
GSTO2	-27.553	-15.4019	#N/A	#N/A	-31.8265	-35.3569	-69.9108	ENSG00000065621	#N/A	#N/A	#N/A	#N/A	#N/A	#N/A	#N/A
PRKCQ	-22.627	#N/A	-23.1944	#N/A	-13.7897	-29.8502	-27.0215	ENSG00000065675	-7.29559	-4.18686	-34.8524	-6.08224	-3.14719	-5.03405	-85.0265
FAM107B	#N/A	-27.2747	-15.8873	-20.8034	-17.0775	-25.324	-52.9008	ENSG00000065809	#N/A	#N/A	-2.08742	-2.57647	#N/A	#N/A	-32.4961
CTNNA2	-15.7514	-28.8823	-19.2468	#N/A	-29.0967	-23.8112	-71.4522	ENSG00000066032	#N/A	#N/A	#N/A	#N/A	#N/A	#N/A	#N/A
NGEF	-33.9245	#N/A	#N/A	-23.1161	-66.0384	-30.9291	-41.2566	ENSG00000066248	#N/A	#N/A	#N/A	#N/A	#N/A	#N/A	#N/A
TNFRSF1A	-21.4086	#N/A	-20.3712	-12.6141	-35.0614	-26.2987	#N/A	ENSG00000067182	#N/A	#N/A	#N/A	#N/A	#N/A	#N/A	#N/A
PRKCZ	#N/A	-19.9082	-68.6746	-35.0265	#N/A	-40.6992	-44.6634	ENSG00000067606	-3.44573	#N/A	-39.9338	#N/A	#N/A	#N/A	-10.496
HDAC4	-28.2225	-17.8857	#N/A	-15.6911	-37.863	-13.5301	-43.9773	ENSG00000068024	#N/A	#N/A	#N/A	#N/A	#N/A	#N/A	-2.67873
BCL3	-29.5945	-19.2956	#N/A	#N/A	-41.8167	-19.4271	-19.4354	ENSG00000069399	#N/A	#N/A	#N/A	#N/A	#N/A	#N/A	#N/A
RORA	-20.3014	-12.7477	-20.5465	-15.3547	#N/A	-49.0273	-43.9815	ENSG00000069667	-3.04999	-11.8127	-19.3053	-11.983	-8.3575	-7.5449	-20.3021
NEDD4	-19.8616	-13.1105	#N/A	-14.6417	-23.2399	-17.0194	-59.9426	ENSG00000069869	#N/A	#N/A	#N/A	#N/A	#N/A	#N/A	#N/A
GNB5	-23.9466	#N/A	-21.627	-14.9467	-38.0092	#N/A	-32.0313	ENSG00000069966	#N/A	#N/A	-4.06966	#N/A	-4.2416	-2.56349	-11.2301
CLTCL1	#N/A	-41.8928	#N/A	-23.3839	-34.0779	-17.0251	-26.8735	ENSG00000070371	#N/A	#N/A	#N/A	#N/A	#N/A	#N/A	#N/A
ST6GALNAC1	#N/A	#N/A	-30.1364	-28.9112	-20.741	-12.9499	-45.4403	ENSG00000070526	#N/A	#N/A	#N/A	#N/A	#N/A	#N/A	#N/A
FRMPD1	-23.7215	-22.3251	-32.0743	#N/A	-54.5957	#N/A	-70.0028	ENSG00000070601	#N/A	#N/A	#N/A	#N/A	#N/A	#N/A	#N/A
RPS6KA2	-21.0943	-28.4034	#N/A	-17.7369	-44.3923	-19.0317	-71.6232	ENSG00000071242	#N/A	#N/A	#N/A	#N/A	#N/A	#N/A	#N/A
CDH19	-20.8737	-11.14	-18.0095	#N/A	-34.7758	#N/A	-53.3333	ENSG00000071991	#N/A	#N/A	#N/A	#N/A	#N/A	#N/A	#N/A
MOV10L1	-44.876	#N/A	-55.2445	-11.2866	-14.4914	-26.844	-65.5269	ENSG00000073146	#N/A	#N/A	#N/A	#N/A	#N/A	#N/A	#N/A
LLGL2	-17.7705	-13.6967	-19.9898	#N/A	-26.2302	-21.0421	-42.465	ENSG00000073350	#N/A	#N/A	-8.47962	-4.02734	#N/A	-4.27635	-36.9948
IGF2BP2	-32.589	-27.3498	-38.3901	-38.0646	-54.2612	-33.7464	#N/A	ENSG00000073792	#N/A	#N/A	#N/A	#N/A	#N/A	#N/A	#N/A
MAP3K13	-27.4188	-18.2742	-29.5104	-17.8351	#N/A	-12.0776	-57.1003	ENSG00000073803	#N/A	#N/A	-4.06268	#N/A	#N/A	#N/A	-5.09605
PPP2R2C	-36.2263	#N/A	-43.0603	-31.1821	-15.3214	-29.231	-39.9534	ENSG00000074211	#N/A	#N/A	#N/A	#N/A	#N/A	#N/A	#N/A
ARHGEF10L	-29.3315	-16.5631	#N/A	-18.8338	-31.141	#N/A	-47.6042	ENSG00000074964	#N/A	#N/A	#N/A	#N/A	#N/A	#N/A	#N/A
DLG1	-13.4337	#N/A	-21.1028	-14.5859	#N/A	-15.8544	-49.4502	ENSG00000075711	#N/A	-2.17669	-2.28126	#N/A	#N/A	#N/A	-2.47358
ARHGAP15	-18.8113	-23.6096	#N/A	-35.5095	-16.8195	-11.9784	-10.0405	ENSG00000075884	#N/A	#N/A	-3.47994	-3.74	#N/A	#N/A	-3.68775
ACACB	-27.9143	#N/A	-63.0556	-20.3709	-36.8408	-25.7308	#N/A	ENSG00000076555	#N/A	#N/A	-16.6083	#N/A	-2.42944	-3.0845	-10.4079
NT5C2	-13.9313	-44.4624	-15.4869	-29.4352	#N/A	-23.8518	-18.6893	ENSG00000076685	#N/A	-2.22567	#N/A	#N/A	#N/A	#N/A	#N/A
MBNL3	-30.0541	-19.7093	#N/A	-27.2704	-47.1782	-32.1514	#N/A	ENSG00000076770	#N/A	#N/A	#N/A	#N/A	-3.1547	#N/A	#N/A
DGKD	-15.1663	#N/A	-28.4648	-17.312	#N/A	-11.7441	-14.6707	ENSG00000077044	-5.94733	#N/A	-5.33152	-2.86096	-5.52784	-4.00417	-10.8767
IL4R	-17.1777	#N/A	-17.0368	-11.7253	#N/A	-13.3207	-33.7662	ENSG00000077238	#N/A	#N/A	#N/A	#N/A	#N/A	#N/A	-7.92365
APBB1IP	-21.9231	-16.1502	-14.359	-30.6548	-24.8687	#N/A	-43.7876	ENSG00000077420	-2.70059	#N/A	#N/A	#N/A	#N/A	#N/A	-9.03868
LRCH4	-25.4707	-39.0746	#N/A	-47.8383	-27.6743	-30.7947	-56.342	ENSG00000077454	#N/A	#N/A	#N/A	#N/A	#N/A	-2.46803	-3.99945
CAPZB	-51.8476	#N/A	-11.8672	-61.4658	-13.4008	-12.6396	#N/A	ENSG00000077549	#N/A	#N/A	#N/A	#N/A	#N/A	#N/A	#N/A
MLLT10	-18.2112	-28.9622	#N/A	-31.2651	-35.9091	-48.0363	-42.4484	ENSG00000078403	#N/A	-2.97182	#N/A	#N/A	#N/A	#N/A	#N/A
TNRC6C	-12.6978	#N/A	-31.0754	-28.7389	-28.3405	-19.1891	#N/A	ENSG00000078687	-2.89356	-2.79736	-135.661	#N/A	-4.05377	-3.91083	-3.90555
CBFA2T2	#N/A	-10.0266	-20.3207	-20.4365	-16.8803	#N/A	-14.1159	ENSG00000078699	#N/A	#N/A	#N/A	#N/A	#N/A	#N/A	#N/A
RUNX1T1	-25.4	#N/A	-29.3873	-15.0463	-41.5476	-38.9721	-55.8908	ENSG00000079102	#N/A	#N/A	#N/A	#N/A	#N/A	#N/A	#N/A
MKNK1	#N/A	-16.4542	-12.8269	-35.777	-14.9682	#N/A	-37.3202	ENSG00000079277	#N/A	#N/A	#N/A	#N/A	#N/A	#N/A	#N/A
AFM	#N/A	-28.5119	-24.0276	#N/A	-12.2294	-43.1072	-52.963	ENSG00000079557	#N/A	#N/A	#N/A	#N/A	#N/A	#N/A	#N/A
DCT	-34.5717	-42.6726	#N/A	-34.3098	-48.1266	-22.8294	-68.1174	ENSG00000080166	#N/A	#N/A	#N/A	#N/A	#N/A	#N/A	#N/A
SLC4A4	-20.1172	-15.2921	#N/A	-25.3905	-19.4845	-20.448	-55.1597	ENSG00000080493	#N/A	#N/A	#N/A	#N/A	#N/A	#N/A	#N/A
SMARCA2	-19.8488	-36.0461	#N/A	-46.4952	#N/A	-31.6252	-10.8611	ENSG00000080503	#N/A	-2.31032	-2.50647	-2.74473	-2.45284	#N/A	-2.79149
CPB2	-26.3248	#N/A	-22.4289	-14.989	-52.4005	-27.9561	-15.3174	ENSG00000080618	#N/A	#N/A	#N/A	#N/A	#N/A	#N/A	#N/A
MOK	-21.1405	-31.2178	#N/A	-14.8527	-39.5033	-14.0746	-64.8543	ENSG00000080823	#N/A	#N/A	#N/A	#N/A	#N/A	#N/A	#N/A
KCNK2	-19.3684	#N/A	-36.2526	-26.1531	-47.0995	-44.1438	-35.5967	ENSG00000082482	#N/A	#N/A	#N/A	#N/A	#N/A	#N/A	#N/A
SERTAD4	-41.2464	-15.2165	-56.6442	-20.4758	#N/A	-24.1028	-42.4401	ENSG00000082497	#N/A	#N/A	#N/A	#N/A	#N/A	#N/A	#N/A
MAPRE3	-33.8026	-38.6162	-56.019	#N/A	-30.7048	-36.003	-52.2719	ENSG00000084764	#N/A	#N/A	#N/A	#N/A	#N/A	#N/A	-2.88551
SLC25A24	-17.754	-17.2515	-15.8537	-11.7833	#N/A	#N/A	-13.3493	ENSG00000085491	#N/A	#N/A	#N/A	#N/A	#N/A	#N/A	#N/A
NOX4	-20.2904	#N/A	#N/A	-24.9253	-42.3043	-12.338	-75.8481	ENSG00000086991	#N/A	#N/A	#N/A	#N/A	#N/A	#N/A	#N/A
PPP1R13B	-22.4285	#N/A	-24.1746	-15.5093	-17.0283	#N/A	-46.3426	ENSG00000088808	#N/A	#N/A	-3.77568	#N/A	#N/A	#N/A	#N/A
F11	-33.7358	#N/A	-10.5347	#N/A	-33.5949	-12.7309	-55.6471	ENSG00000088926	#N/A	#N/A	#N/A	#N/A	#N/A	#N/A	#N/A
MAPKAPK5	-18.0855	#N/A	-12.5742	-26.561	#N/A	-43.9038	-14.8425	ENSG00000089022	#N/A	#N/A	#N/A	#N/A	#N/A	#N/A	#N/A
GRAMD1A	-30.9661	-23.71	-52.5844	#N/A	-16.3487	-29.3018	-66.7076	ENSG00000089351	#N/A	#N/A	-9.84384	#N/A	#N/A	#N/A	#N/A
PITPNM2	-34.7812	#N/A	-12.8651	#N/A	-18.9519	-11.3088	-59.2307	ENSG00000090975	-4.38844	#N/A	-5.36257	#N/A	#N/A	-3.57329	-23.6228
APOH	-27.1472	#N/A	-51.5034	-14.4498	-32.1058	-22.967	-61.9372	ENSG00000091583	#N/A	#N/A	#N/A	#N/A	#N/A	#N/A	#N/A
SLC22A17	-27.5943	#N/A	-59.7583	#N/A	-31.1912	-31.6432	-49.1733	ENSG00000092096	#N/A	#N/A	-3.59518	#N/A	#N/A	#N/A	-3.84555
TRPM7	-15.4177	#N/A	-19.5646	#N/A	-15.7919	-12.6189	-25.2508	ENSG00000092439	#N/A	-2.7081	-2.76345	#N/A	#N/A	#N/A	-2.02095
MYL6	-16.3889	-12.5	-38.6362	#N/A	-12.2917	-23.8381	#N/A	ENSG00000092841	#N/A	#N/A	#N/A	#N/A	#N/A	#N/A	#N/A
SEC22C	-21.6276	#N/A	-24.1334	-23.1875	-31.6503	-20.3968	-11.7033	ENSG00000093183	#N/A	#N/A	#N/A	#N/A	#N/A	#N/A	#N/A
OR1I1	-21.3714	#N/A	-35.839	-18.2102	-18.1851	#N/A	-68.3987	ENSG00000094661	#N/A	#N/A	#N/A	#N/A	#N/A	#N/A	#N/A
SH2D3C	-16.2897	-14.4207	-14.8805	-26.9724	-24.733	-45.3136	#N/A	ENSG00000095370	#N/A	#N/A	#N/A	#N/A	#N/A	#N/A	#N/A
TDRD1	-24.0389	-21.977	#N/A	-14.1019	-62.4608	-27.8005	-65.7338	ENSG00000095627	#N/A	#N/A	#N/A	#N/A	#N/A	#N/A	#N/A
MYO3A	-26.9192	-22.8343	-44.4393	#N/A	#N/A	-12.6154	-67.8382	ENSG00000095777	#N/A	#N/A	#N/A	#N/A	#N/A	#N/A	#N/A
SIRT1	-11.0448	-18.9456	-22.7511	-16.6664	#N/A	-15.3501	#N/A	ENSG00000096717	#N/A	#N/A	-2.74304	#N/A	#N/A	#N/A	#N/A
PCSK5	-25.6779	#N/A	-37.4968	#N/A	-32.6956	-12.4559	-32.9171	ENSG00000099139	-4.36202	-3.78508	-13.4808	#N/A	#N/A	-5.89618	#N/A
TSPAN15	-34.9055	#N/A	-19.1621	-24.0653	-10.3075	#N/A	-19.6411	ENSG00000099282	#N/A	#N/A	#N/A	#N/A	#N/A	#N/A	#N/A
MAST3	-14.1186	#N/A	-51.7495	-13.8553	-12.3112	-32.6334	#N/A	ENSG00000099308	#N/A	#N/A	#N/A	#N/A	#N/A	#N/A	#N/A
KCNK6	-15.0176	#N/A	-35.4762	-33.4812	-40.1196	#N/A	-55.5983	ENSG00000099337	#N/A	#N/A	-4.34598	#N/A	#N/A	#N/A	-5.13745
PPIL2	-24.9547	-14.8282	-19.6912	-24.2685	#N/A	-22.9099	#N/A	ENSG00000100023	#N/A	#N/A	#N/A	#N/A	#N/A	#N/A	#N/A
CRYBB3	-30.046	-12.8295	-64.2016	-17.0685	#N/A	-26.3091	-69.7991	ENSG00000100053	#N/A	#N/A	#N/A	#N/A	#N/A	#N/A	#N/A
ESS2	-33.7539	-11.87	-26.5965	#N/A	#N/A	-31.2042	-51.9312	ENSG00000100056	#N/A	#N/A	#N/A	#N/A	#N/A	#N/A	#N/A
LGALS2	-27.5186	-13.9999	-14.9306	#N/A	-18.7712	-17.1742	-35.3087	ENSG00000100079	#N/A	#N/A	#N/A	#N/A	#N/A	#N/A	#N/A
HPS4	#N/A	-20.6349	-17.6487	-14.8263	-24.447	-15.2787	-80.5198	ENSG00000100099	#N/A	#N/A	#N/A	#N/A	#N/A	#N/A	#N/A
EIF3L	-12.9763	#N/A	-40.6447	-33.81	#N/A	-28.299	-11.0708	ENSG00000100129	#N/A	#N/A	#N/A	#N/A	-2.49647	#N/A	#N/A
TPTEP1	-20.8362	-15.5681	#N/A	-17.1995	-26.0977	#N/A	-43.1782	ENSG00000100181	#N/A	#N/A	#N/A	#N/A	#N/A	#N/A	#N/A
SLC5A4	-24.8096	#N/A	-57.3045	-16.5916	-28.5727	#N/A	-30.291	ENSG00000100191	#N/A	#N/A	#N/A	#N/A	#N/A	#N/A	#N/A
RAB36	-33.2924	#N/A	-16.6912	#N/A	-18.894	-19.1384	-20.453	ENSG00000100228	#N/A	#N/A	#N/A	#N/A	#N/A	#N/A	#N/A
C22orf31	-29.526	-16.1634	-15.4347	-13.0322	#N/A	#N/A	-17.0924	ENSG00000100249	#N/A	#N/A	#N/A	#N/A	#N/A	#N/A	#N/A
MTMR3	#N/A	-13.576	-13.6268	-12.9235	#N/A	-14.4124	-22.9464	ENSG00000100330	-2.57513	#N/A	-3.96758	#N/A	#N/A	-2.0861	#N/A
MYH9	-33.1218	-30.0417	#N/A	#N/A	-33.0411	-40.9206	-25.3209	ENSG00000100345	#N/A	#N/A	#N/A	#N/A	#N/A	#N/A	#N/A
KIAA0930	-20.4602	-12.0139	-13.1652	-37.1776	#N/A	-21.2576	#N/A	ENSG00000100364	#N/A	#N/A	#N/A	#N/A	#N/A	#N/A	#N/A
IL2RB	-31.0231	-33.7693	-26.2344	-33.8581	#N/A	-50.2289	-30.2581	ENSG00000100385	#N/A	#N/A	-5.75639	#N/A	#N/A	#N/A	#N/A
ZBED4	-34.4408	-25.1523	-19.4967	-29.2788	#N/A	-16.7442	-27.3611	ENSG00000100426	#N/A	#N/A	#N/A	#N/A	#N/A	#N/A	#N/A
KHNYN	-33.4972	-33.4856	#N/A	-28.7458	-36.7409	-31.9329	#N/A	ENSG00000100441	#N/A	#N/A	-1.91899	#N/A	-2.17395	#N/A	#N/A
NIN	-10.4524	-37.0982	-14.1672	#N/A	-33.875	-34.6311	#N/A	ENSG00000100503	#N/A	#N/A	-5.00079	#N/A	#N/A	#N/A	-3.81106
LRRC74A	-30.5037	#N/A	#N/A	-25.4789	-24.5883	-38.1306	-58.972	ENSG00000100565	#N/A	#N/A	#N/A	#N/A	#N/A	#N/A	#N/A
KIAA0586	-18.4486	#N/A	-21.4815	-18.8829	-29.8107	-20.7169	-25.3953	ENSG00000100578	#N/A	-2.25891	-2.90701	#N/A	#N/A	#N/A	#N/A
PCNX1	-14.2257	-18.5161	-12.8968	-13.6668	-33.2183	#N/A	-23.1696	ENSG00000100731	#N/A	-2.93574	-4.64369	#N/A	#N/A	#N/A	#N/A
NINL	-34.6393	#N/A	-20.179	-15.2767	-14.966	-24.3708	#N/A	ENSG00000101004	#N/A	#N/A	#N/A	#N/A	#N/A	#N/A	#N/A
SALL4	-23.9948	#N/A	-31.7163	-22.8403	-25.872	#N/A	-35.4762	ENSG00000101115	#N/A	#N/A	#N/A	#N/A	#N/A	#N/A	#N/A
NELFCD	-16.8264	-12.5162	#N/A	-20.4426	#N/A	-12.9214	-10.8795	ENSG00000101158	#N/A	#N/A	#N/A	#N/A	#N/A	#N/A	#N/A
DIDO1	-11.715	-12.1589	#N/A	-14.3273	#N/A	-63.5838	-29.1598	ENSG00000101191	#N/A	#N/A	#N/A	#N/A	#N/A	#N/A	#N/A
PDYN	-37.8737	#N/A	-19.593	#N/A	-47.553	-29.7408	-57.3721	ENSG00000101327	#N/A	#N/A	#N/A	#N/A	#N/A	#N/A	#N/A
PAK5	-21.7898	-58.0027	-56.9709	#N/A	-29.3072	-56.042	-62.8157	ENSG00000101349	#N/A	#N/A	#N/A	#N/A	#N/A	#N/A	#N/A
CDK5RAP1	-14.9218	#N/A	-29.2434	#N/A	-19.6409	-22.5155	-23.0814	ENSG00000101391	#N/A	#N/A	#N/A	#N/A	#N/A	#N/A	#N/A
ASIP	-30.9052	#N/A	-31.8508	-24.4729	-13.632	#N/A	-72.6674	ENSG00000101440	#N/A	#N/A	#N/A	#N/A	#N/A	#N/A	#N/A
EPPIN	-22.9054	#N/A	-37.1692	#N/A	-22.3279	-10.8715	-74.6356	ENSG00000101448	#N/A	#N/A	#N/A	#N/A	#N/A	#N/A	#N/A
MYOM1	-16.4985	#N/A	-20.646	-13.9435	-22.227	-27.1414	-60.863	ENSG00000101605	#N/A	#N/A	#N/A	#N/A	#N/A	#N/A	-7.3971
CEP192	#N/A	-23.4692	#N/A	-24.8217	-25.1654	-22.2027	-16.9372	ENSG00000101639	#N/A	-2.14278	-3.18998	#N/A	#N/A	#N/A	#N/A
SLC25A14	#N/A	-18.9215	-19.997	-22.0004	-29.055	-14.2708	#N/A	ENSG00000102078	#N/A	#N/A	#N/A	#N/A	#N/A	#N/A	#N/A
STK24	-16.4418	-11.0383	-12.2985	#N/A	-17.7014	-18.9921	#N/A	ENSG00000102572	#N/A	#N/A	#N/A	#N/A	#N/A	#N/A	#N/A
SUPT20H	-19.6246	#N/A	-17.6205	-18.734	#N/A	-13.2357	-51.3485	ENSG00000102710	#N/A	#N/A	#N/A	#N/A	#N/A	#N/A	-3.71624
DGKH	-34.7938	-21.3758	-22.5294	-21.2041	-16.8439	-30.3302	#N/A	ENSG00000102780	#N/A	-2.81083	#N/A	#N/A	#N/A	#N/A	#N/A
ZNF821	-24.2225	-28.7566	-35.0897	-41.1846	-28.8474	-41.3786	#N/A	ENSG00000102984	#N/A	#N/A	-5.02098	#N/A	#N/A	#N/A	-4.10882
CCDC113	#N/A	#N/A	-61.3012	-27.9889	-51.3889	-19.32	-69.9074	ENSG00000103021	#N/A	#N/A	#N/A	#N/A	#N/A	#N/A	#N/A
AXIN1	-17.6082	-15.8997	-13.3598	#N/A	-13.5432	-24.4097	-25.2461	ENSG00000103126	#N/A	#N/A	#N/A	#N/A	#N/A	-2.59189	#N/A
WFDC1	-30.0473	#N/A	-20.873	-12.256	#N/A	-34.9074	-60.508	ENSG00000103175	#N/A	#N/A	#N/A	#N/A	#N/A	#N/A	#N/A
CRYM	-23.4928	#N/A	-55.6123	-29.5687	-26.2827	#N/A	-67.4537	ENSG00000103316	#N/A	#N/A	#N/A	#N/A	#N/A	#N/A	#N/A
TOX3	-20.41	#N/A	#N/A	-26.2925	-46.4032	-33.4162	-38.3885	ENSG00000103460	#N/A	#N/A	#N/A	#N/A	#N/A	#N/A	#N/A
TMC5	-24.6967	-25.6597	-19.7166	#N/A	-27.2646	#N/A	-68.6837	ENSG00000103534	#N/A	#N/A	#N/A	#N/A	#N/A	#N/A	#N/A
SLC6A2	-22.8039	-18.5689	-30.3541	#N/A	#N/A	-33.5684	-64.6115	ENSG00000103546	#N/A	#N/A	#N/A	#N/A	#N/A	#N/A	#N/A
ZNF106	-24.5588	-51.5443	-25.184	-20.4011	#N/A	-47.8417	#N/A	ENSG00000103994	#N/A	#N/A	-2.63955	#N/A	#N/A	#N/A	#N/A
CSPP1	-20.7014	-10.9885	-36.6711	-25.0235	#N/A	#N/A	-21.873	ENSG00000104218	#N/A	#N/A	#N/A	#N/A	#N/A	#N/A	#N/A
FZD3	-26.9392	-42.631	-27.4089	-25.0755	#N/A	#N/A	-67.1154	ENSG00000104290	#N/A	#N/A	#N/A	#N/A	#N/A	#N/A	#N/A
TRPA1	-10.8154	#N/A	-44.2953	-29.9881	-45.7154	-28.7091	-53.5913	ENSG00000104321	#N/A	#N/A	#N/A	#N/A	#N/A	#N/A	#N/A
DKK4	-20.5589	#N/A	-25.0202	-16.3666	-34.1377	#N/A	-28.5346	ENSG00000104371	#N/A	#N/A	#N/A	#N/A	#N/A	#N/A	#N/A
ANXA13	-19.5527	-10.068	#N/A	-13.1554	-25.5232	-16.2885	-33.3409	ENSG00000104537	#N/A	#N/A	#N/A	#N/A	#N/A	#N/A	#N/A
TUSC3	-35.0076	#N/A	-24.2579	#N/A	-47.1766	-20.2031	-67.7453	ENSG00000104723	#N/A	#N/A	#N/A	#N/A	#N/A	#N/A	#N/A
KLHDC4	-20.3877	-36.6086	-11.766	-23.3305	#N/A	-37.8355	-24.9552	ENSG00000104731	#N/A	#N/A	#N/A	#N/A	#N/A	#N/A	#N/A
FGL1	-30.4445	-14.4165	-47.6775	#N/A	-42.2408	-30.4928	-73.3234	ENSG00000104760	#N/A	#N/A	#N/A	#N/A	#N/A	#N/A	#N/A
SNRNP70	-15.9964	#N/A	-36.0045	-13.1988	-23.3198	-15.6419	-19.2428	ENSG00000104852	#N/A	#N/A	#N/A	#N/A	#N/A	#N/A	#N/A
PEX11G	-24.1436	#N/A	-13.7404	-19.0114	-43.2443	-36.8832	-36.4284	ENSG00000104883	-4.30378	#N/A	#N/A	#N/A	#N/A	-4.50905	#N/A
TLE6	#N/A	-25.2201	-35.5044	-38.1566	-27.3608	-73.3054	-79.2682	ENSG00000104953	#N/A	#N/A	#N/A	#N/A	#N/A	#N/A	#N/A
FAM32A	-17.6926	-14.6214	-20.1044	#N/A	#N/A	-12.3515	-54.7972	ENSG00000105058	#N/A	#N/A	#N/A	#N/A	#N/A	#N/A	#N/A
CASP14	-30.9566	-12.8989	-42.2699	#N/A	-32.1209	#N/A	-75.9743	ENSG00000105141	#N/A	#N/A	#N/A	#N/A	#N/A	#N/A	#N/A
SLC1A6	-29.5918	#N/A	-49.6502	-19.1453	-43.406	-30.5442	-66.5356	ENSG00000105143	#N/A	#N/A	#N/A	#N/A	#N/A	#N/A	#N/A
RPS16	#N/A	-29.2201	-34.9539	-27.0277	-22.7181	-21.3609	-21.6489	ENSG00000105193	#N/A	#N/A	#N/A	#N/A	-3.53652	#N/A	#N/A
PRX	-26.6121	#N/A	-21.2257	-13.6833	-19.0083	-24.6952	-59.4444	ENSG00000105227	#N/A	#N/A	#N/A	#N/A	#N/A	#N/A	#N/A
CRX	-28.3293	#N/A	-42.7702	-17.4364	#N/A	-17.2182	-46.288	ENSG00000105392	#N/A	#N/A	#N/A	#N/A	#N/A	#N/A	#N/A
SYNGR4	-14.1021	#N/A	-22.5	#N/A	-18.4369	-13.1358	-46.7317	ENSG00000105467	#N/A	#N/A	#N/A	#N/A	#N/A	#N/A	#N/A
CCDC114	-30.6326	-23.735	-20.2163	-19.4493	#N/A	#N/A	-45.3955	ENSG00000105479	#N/A	#N/A	#N/A	#N/A	#N/A	#N/A	#N/A
CARD8	-12.9308	#N/A	-26.9996	-37.0881	-11.2424	#N/A	-13.1998	ENSG00000105483	#N/A	#N/A	-2.48636	#N/A	#N/A	#N/A	-2.18134
ZNF175	-23.4355	-14.047	#N/A	-22.8293	-22.9857	#N/A	-46.7969	ENSG00000105497	#N/A	#N/A	-2.95649	#N/A	#N/A	#N/A	#N/A
CABP5	-30.121	#N/A	-19.865	#N/A	-39.0864	-52.7949	-67.674	ENSG00000105507	#N/A	#N/A	#N/A	#N/A	#N/A	#N/A	#N/A
CACNG7	-44.9322	#N/A	-40.8511	#N/A	-30.2417	-16.8953	-69.0788	ENSG00000105605	#N/A	#N/A	#N/A	#N/A	#N/A	#N/A	#N/A
GAPDHS	-39.4149	-23.7202	-12.8389	#N/A	#N/A	-25.7123	-60.4168	ENSG00000105679	#N/A	#N/A	#N/A	#N/A	#N/A	#N/A	#N/A
PBX4	-11.9502	#N/A	-15.3276	-23.4591	-36.136	#N/A	-40.2161	ENSG00000105717	#N/A	#N/A	-3.9096	#N/A	-5.49499	-2.31406	-37.6588
GRIK5	-17.6153	#N/A	-22.1131	-16.9608	-32.7709	#N/A	-60.2689	ENSG00000105737	#N/A	#N/A	#N/A	#N/A	#N/A	#N/A	#N/A
SIPA1L3	#N/A	-48.4677	#N/A	-24.2721	-14.2212	-25.1743	-39.9471	ENSG00000105738	#N/A	#N/A	#N/A	#N/A	#N/A	#N/A	#N/A
NAMPT	-24.5943	-56.6894	-11.5819	#N/A	#N/A	-46.7053	-19.2957	ENSG00000105835	#N/A	#N/A	#N/A	#N/A	#N/A	#N/A	#N/A
ATP6V0A4	-24.235	#N/A	#N/A	-13.1631	-37.4556	-37.4922	-12.6885	ENSG00000105929	#N/A	#N/A	#N/A	#N/A	#N/A	#N/A	#N/A
HOXA5	-29.0634	#N/A	-12.0495	-17.839	#N/A	-23.7354	-20.4406	ENSG00000106004	#N/A	#N/A	#N/A	#N/A	#N/A	#N/A	#N/A
VIPR2	-23.7444	-29.0542	-73.082	-22.1428	#N/A	-32.0098	-61.5079	ENSG00000106018	#N/A	#N/A	#N/A	#N/A	#N/A	#N/A	#N/A
TAX1BP1	-16.7944	-16.3812	-17.3956	-18.1483	-16.1545	#N/A	#N/A	ENSG00000106052	#N/A	#N/A	#N/A	#N/A	#N/A	#N/A	#N/A
NOD1	#N/A	-51.6206	#N/A	-46.5365	-60.8016	-46.3645	-39.8074	ENSG00000106100	#N/A	#N/A	#N/A	#N/A	#N/A	#N/A	-4.93579
HYAL4	-21.592	-16.0531	#N/A	#N/A	-50.0243	-13.662	-43.8319	ENSG00000106302	#N/A	#N/A	#N/A	#N/A	#N/A	#N/A	#N/A
C1GALT1	-20.3646	#N/A	-20.9497	-15.6207	-23.7402	-14.0214	-18.6971	ENSG00000106392	#N/A	-2.73214	#N/A	#N/A	#N/A	#N/A	-2.19527
CLDN15	-17.085	-29.858	#N/A	-43.5783	-25.3126	-34.8174	-12.1977	ENSG00000106404	#N/A	#N/A	#N/A	#N/A	#N/A	#N/A	-2.7627
ZNF862	-25.8974	#N/A	-66.7287	-21.3051	-30.0859	-30.5909	-56.7679	ENSG00000106479	-4.57394	#N/A	-3.95423	-2.47928	-2.97292	-3.51351	-7.08928
TMEM248	-13.6224	-24.1865	-11.1351	#N/A	#N/A	-12.5113	-44.7518	ENSG00000106609	#N/A	#N/A	#N/A	#N/A	#N/A	#N/A	#N/A
PRKAG2	-11.5032	#N/A	#N/A	-31.4988	-32.394	-21.9313	-46.8884	ENSG00000106617	-2.02488	#N/A	-15.9344	#N/A	-2.39772	#N/A	-3.46272
GLIS3	-24.785	-24.1977	-53.4294	#N/A	-28.9719	-29.5802	-49.4948	ENSG00000107249	#N/A	#N/A	#N/A	#N/A	#N/A	#N/A	#N/A
RAPGEF1	-38.0095	-37.49	-12.4774	#N/A	#N/A	-27.3004	-12.6697	ENSG00000107263	#N/A	#N/A	#N/A	#N/A	#N/A	#N/A	#N/A
APBA1	-25.6092	#N/A	-39.3528	-31.896	-41.2013	-19.8604	-66.9577	ENSG00000107282	#N/A	#N/A	#N/A	#N/A	#N/A	#N/A	#N/A
CCNJ	-32.867	-32.942	-22.716	-11.7001	#N/A	-24.5316	-19.831	ENSG00000107443	#N/A	#N/A	-2.63299	#N/A	#N/A	#N/A	#N/A
RAB11FIP2	-16.5394	#N/A	-16.5108	-23.6061	-14.5913	-30.3034	-34.5391	ENSG00000107560	#N/A	#N/A	-2.4998	#N/A	#N/A	#N/A	-2.88693
PKD2L1	-25.7511	-27.3466	-29.6057	-26.5288	-34.7346	#N/A	-44.065	ENSG00000107593	#N/A	#N/A	#N/A	#N/A	#N/A	#N/A	#N/A
CUBN	-23.2157	-17.5162	-24.6363	-31.1337	-22.295	#N/A	-67.2458	ENSG00000107611	-4.51377	-2.70152	-26.9381	-4.57303	-5.69354	-7.82105	-31.9461
ATE1	-12.5535	-16.0707	-36.369	-16.5469	#N/A	-16.8604	-39.2424	ENSG00000107669	#N/A	-2.19447	-1.97844	#N/A	#N/A	#N/A	#N/A
MAP3K8	-22.1143	-55.7971	-16.947	-17.5159	#N/A	-19.5187	#N/A	ENSG00000107968	#N/A	#N/A	#N/A	#N/A	#N/A	#N/A	#N/A
RNF43	-25.4365	#N/A	#N/A	-37.0314	-17.5597	-17.7611	-15.6548	ENSG00000108375	#N/A	#N/A	-30.7729	#N/A	-3.42241	-6.83013	#N/A
RECQL5	-23.5866	-13.0343	-11.0053	#N/A	-36.4022	#N/A	-40.7324	ENSG00000108469	#N/A	#N/A	#N/A	#N/A	#N/A	#N/A	#N/A
HOXB6	-35.1799	#N/A	#N/A	-13.7252	-24.1369	-40.9505	-38.0662	ENSG00000108511	#N/A	#N/A	#N/A	#N/A	#N/A	#N/A	#N/A
ALDH3A1	-23.4582	-14.4925	-40.1478	#N/A	-28.5664	-28.0406	#N/A	ENSG00000108602	#N/A	#N/A	#N/A	#N/A	#N/A	#N/A	#N/A
SMARCD2	-29.8989	-31.1851	#N/A	-42.8685	-19.5061	-22.5483	-22.9306	ENSG00000108604	#N/A	#N/A	#N/A	#N/A	#N/A	#N/A	#N/A
NAGLU	-18.3341	-14.9699	-63.8721	#N/A	-12.3049	-13.8606	-28.2379	ENSG00000108784	#N/A	#N/A	#N/A	#N/A	#N/A	#N/A	#N/A
MPP2	-20.7408	#N/A	#N/A	-10.7456	-29.5356	-34.2187	-68.5546	ENSG00000108852	#N/A	#N/A	#N/A	#N/A	#N/A	#N/A	#N/A
SLC16A6	-16.8544	-11.1049	-15.7561	#N/A	#N/A	-56.1259	-14.8016	ENSG00000108932	#N/A	#N/A	#N/A	#N/A	#N/A	#N/A	#N/A
RAB34	-22.419	-25.6327	-42.9509	-32.6658	-24.3044	-24.4663	#N/A	ENSG00000109113	#N/A	#N/A	#N/A	#N/A	#N/A	#N/A	#N/A
TMEM33	-12.2356	#N/A	-22.661	-21.6139	-20.4336	-18.1006	-16.8506	ENSG00000109133	#N/A	#N/A	#N/A	#N/A	#N/A	#N/A	#N/A
KIAA1211	-24.8181	#N/A	-13.9232	-62.2188	-22.1094	-24.4625	#N/A	ENSG00000109265	#N/A	#N/A	#N/A	#N/A	#N/A	#N/A	#N/A
MAPK10	-39.5872	#N/A	-38.0969	-38.3697	-37.5581	-29.3917	-86.7989	ENSG00000109339	#N/A	#N/A	#N/A	#N/A	#N/A	#N/A	#N/A
KLHL2	#N/A	-17.3872	-32.1496	-18.9131	-38.0802	-12.6238	-21.5088	ENSG00000109466	#N/A	#N/A	#N/A	#N/A	#N/A	#N/A	#N/A
CLCN3	#N/A	-25.6161	-33.4218	-68.6998	-40.0276	-25.7669	#N/A	ENSG00000109572	#N/A	#N/A	#N/A	#N/A	#N/A	#N/A	#N/A
SOD3	-26.7952	#N/A	#N/A	-30.7607	-42.4629	-30.8072	-45.6579	ENSG00000109610	#N/A	#N/A	#N/A	#N/A	#N/A	#N/A	#N/A
TRIM2	-20.4375	-31.6267	#N/A	-41.508	-15.4225	-40.0529	-24.3567	ENSG00000109654	#N/A	#N/A	#N/A	#N/A	#N/A	#N/A	#N/A
RAPGEF2	-21.3721	#N/A	-13.0589	-28.0132	#N/A	-14.6118	-20.1262	ENSG00000109756	#N/A	#N/A	#N/A	#N/A	#N/A	#N/A	#N/A
FAM149A	-22.5925	-50.4435	#N/A	-30.627	#N/A	-28.9074	-44.4167	ENSG00000109794	#N/A	#N/A	#N/A	#N/A	#N/A	#N/A	#N/A
PPARGC1A	-32.7339	-19.1316	#N/A	-23.17	-40.4697	-37.5824	#N/A	ENSG00000109819	#N/A	#N/A	#N/A	#N/A	#N/A	#N/A	#N/A
ST3GAL4	-27.6977	-25.1091	#N/A	-11.0334	-12.7523	-12.9607	-10.2631	ENSG00000110080	#N/A	#N/A	#N/A	#N/A	#N/A	#N/A	#N/A
CPT1A	#N/A	-35.892	-27.7856	-45.4757	-32.1921	-18.2149	#N/A	ENSG00000110090	#N/A	#N/A	-12.7528	#N/A	#N/A	#N/A	-13.8317
KIAA1549L	-18.1291	-21.8344	#N/A	#N/A	-19.7906	-18.9287	-40.9673	ENSG00000110427	#N/A	#N/A	#N/A	#N/A	#N/A	#N/A	#N/A
FBXO3	-24.7835	-19.482	#N/A	-24.2785	-33.2331	-15.3374	#N/A	ENSG00000110429	-3.67591	-2.62537	-6.85497	-2.71721	-2.67491	-2.7095	-2.29533
CD5	-34.4345	-37.3148	#N/A	-29.9816	-26.386	-22.7343	-37.6062	ENSG00000110448	-9.03509	#N/A	-203.187	-7.26511	-4.01711	-4.57299	-169.439
CSRNP2	#N/A	-10.407	#N/A	-17.0777	-13.2887	-11.751	-41.9336	ENSG00000110925	#N/A	#N/A	#N/A	#N/A	#N/A	#N/A	#N/A
ELK3	-35.5481	-28.5041	#N/A	-35.2586	-29.2415	-20.286	-21.0436	ENSG00000111145	#N/A	#N/A	-3.59523	#N/A	#N/A	#N/A	#N/A
PRMT8	-28.4244	-11.9081	-35.0815	#N/A	-41.2539	-12.7974	-67.4558	ENSG00000111218	#N/A	#N/A	#N/A	#N/A	#N/A	#N/A	#N/A
PARP11	-35.7547	#N/A	-30.4463	#N/A	-13.1563	-11.0848	-58.9233	ENSG00000111224	#N/A	#N/A	-2.74105	#N/A	#N/A	#N/A	#N/A
AKAP3	-37.0602	#N/A	#N/A	-12.1335	-28.2278	-23.8852	-61.4253	ENSG00000111254	#N/A	#N/A	#N/A	#N/A	#N/A	#N/A	#N/A
ENO2	-10.7972	#N/A	-30.3218	#N/A	-10.9852	-23.1276	-51.2967	ENSG00000111674	#N/A	#N/A	#N/A	#N/A	-4.86861	#N/A	-2.6018
SLCO1B3	-27.5876	#N/A	-23.2497	#N/A	-44.1388	-22.9207	-57.7626	ENSG00000111700	#N/A	#N/A	#N/A	#N/A	#N/A	#N/A	#N/A
PHC1	-45.3059	-25.8988	#N/A	-30.6082	-39.2512	-15.9893	#N/A	ENSG00000111752	-3.43056	#N/A	#N/A	#N/A	#N/A	#N/A	-6.28564
FRK	-17.7856	#N/A	#N/A	-10.0235	-33.4392	-26.6924	-54.0472	ENSG00000111816	#N/A	#N/A	#N/A	#N/A	#N/A	#N/A	#N/A
CEP85L	-11.2507	#N/A	-15.8783	-17.3877	#N/A	-23.4463	-20.941	ENSG00000111860	-5.1637	-4.52821	-7.47977	-3.19614	-3.01334	-4.16171	-8.02678
ADTRP	-16.7525	#N/A	-17.6836	-12.5259	#N/A	-42.3016	-14.4787	ENSG00000111863	#N/A	#N/A	-14.4114	#N/A	#N/A	#N/A	#N/A
RNGTT	-16.9138	-13.775	-48.1663	-27.4804	-25.6376	#N/A	-32.1762	ENSG00000111880	#N/A	#N/A	#N/A	#N/A	#N/A	#N/A	#N/A
OPRM1	-23.935	-18.8044	-10.69	-13.4092	-35.9512	#N/A	-53.0283	ENSG00000112038	#N/A	#N/A	#N/A	#N/A	#N/A	#N/A	#N/A
RHAG	-25.587	#N/A	-37.0261	#N/A	-28.1123	-25.5176	-55.1225	ENSG00000112077	#N/A	#N/A	#N/A	#N/A	#N/A	#N/A	#N/A
IL17F	#N/A	-24.7836	-65.4558	#N/A	-17.4499	-17.2848	-65.3632	ENSG00000112116	#N/A	#N/A	#N/A	#N/A	#N/A	#N/A	#N/A
PHACTR1	-39.4271	#N/A	-49.8799	-24.7824	-27.9905	-25.7113	-80.5291	ENSG00000112137	#N/A	#N/A	#N/A	#N/A	#N/A	#N/A	#N/A
RBM24	-31.888	#N/A	-36.0215	-19.9766	#N/A	-33.7626	-68.3037	ENSG00000112183	#N/A	#N/A	#N/A	#N/A	#N/A	#N/A	#N/A
E2F3	-17.136	-17.6942	-47.4131	-33.6303	#N/A	-46.224	-28.037	ENSG00000112242	#N/A	#N/A	#N/A	#N/A	#N/A	#N/A	#N/A
COL9A1	-25.9385	#N/A	-14.0727	-15.0838	-25.5491	#N/A	-53.311	ENSG00000112280	#N/A	#N/A	#N/A	#N/A	#N/A	#N/A	#N/A
VNN2	#N/A	-32.7907	-19.8693	-21.963	#N/A	-43.9903	-66.5702	ENSG00000112303	#N/A	#N/A	#N/A	#N/A	#N/A	#N/A	-3.55695
ADGRG6	-28.8287	-42.0284	-25.8055	-20.1746	-38.6913	-28.6143	#N/A	ENSG00000112414	#N/A	#N/A	#N/A	#N/A	#N/A	#N/A	#N/A
PHACTR2	-10.4858	-26.9791	-19.2262	-31.2419	-34.4769	-30.9917	#N/A	ENSG00000112419	#N/A	#N/A	#N/A	#N/A	#N/A	#N/A	-4.74887
UNC93A	-36.6633	#N/A	-38.2399	#N/A	-20.542	-42.1426	-58.1944	ENSG00000112494	#N/A	#N/A	#N/A	#N/A	#N/A	#N/A	#N/A
PDE10A	-20.9193	#N/A	-36.8793	-29.6342	-39.0708	-44.1957	-53.7765	ENSG00000112541	#N/A	#N/A	#N/A	#N/A	#N/A	#N/A	#N/A
DUSP22	-18.0342	-26.1452	-21.7279	-19.0094	#N/A	-37.194	-52.9238	ENSG00000112679	#N/A	#N/A	#N/A	#N/A	#N/A	#N/A	-3.3924
MEP1A	-25.8937	#N/A	-33.2915	-13.7642	-20.8116	#N/A	-68.9346	ENSG00000112818	#N/A	#N/A	#N/A	#N/A	#N/A	#N/A	#N/A
PCDHB2	-21.3282	-16.4249	#N/A	-17.5533	-20.8173	#N/A	-38.635	ENSG00000112852	#N/A	#N/A	#N/A	#N/A	#N/A	#N/A	#N/A
PAPD7	-15.1372	-14.7975	#N/A	-24.5139	#N/A	-32.2298	-30.0883	ENSG00000112941	#N/A	#N/A	#N/A	#N/A	#N/A	#N/A	#N/A
DAP	-11.1305	-36.0584	#N/A	-21.1663	-46.0953	-45.771	#N/A	ENSG00000112977	#N/A	#N/A	#N/A	#N/A	#N/A	#N/A	#N/A
COL4A3BP	-18.8267	-12.1176	#N/A	#N/A	-20.1364	-25.8003	-30.6679	ENSG00000113163	#N/A	#N/A	-2.08895	#N/A	#N/A	#N/A	#N/A
PCDHB7	-14.9978	#N/A	#N/A	-43.4741	-27.4215	-35.736	-20.8519	ENSG00000113212	#N/A	#N/A	#N/A	#N/A	#N/A	#N/A	#N/A
HAVCR1	#N/A	-13.5497	-26.1272	#N/A	-13.0504	-24.9004	-13.5119	ENSG00000113249	#N/A	#N/A	#N/A	#N/A	#N/A	#N/A	#N/A
RASGRF2	-14.602	-18.8902	-14.0745	-38.6851	#N/A	-10.2996	-15.6931	ENSG00000113319	-6.28103	-3.16419	-18.266	-3.28128	-10.3118	-6.87005	-28.3445
PDE4D	-19.6827	-22.0014	#N/A	-22.9098	-49.9672	-20.6145	-71.4132	ENSG00000113448	-7.1781	-10.5293	-104.138	-4.4313	-4.31615	#N/A	-24.4544
FGF1	#N/A	#N/A	-27.9072	-21.573	-32.4343	-37.666	-54.7451	ENSG00000113578	#N/A	#N/A	#N/A	#N/A	#N/A	#N/A	#N/A
NR3C1	-17.9304	-17.3686	-19.3182	-25.4252	#N/A	-16.4882	#N/A	ENSG00000113580	#N/A	#N/A	-3.27723	#N/A	#N/A	#N/A	-2.57257
CNTN3	-27.5686	-22.4341	-37.2559	#N/A	#N/A	-26.7862	-36.663	ENSG00000113805	#N/A	#N/A	#N/A	#N/A	#N/A	#N/A	#N/A
CRBN	-14.6729	#N/A	-19.1605	-26.4427	-21.8122	-13.4268	-36.0425	ENSG00000113851	#N/A	#N/A	-3.95379	#N/A	#N/A	#N/A	-2.04755
VIPR1	-28.0928	#N/A	#N/A	-10.9795	-39.6266	-13.7446	-62.9844	ENSG00000114812	-29.1119	#N/A	-220.61	-12.2694	-5.48571	-16.097	-133.936
PIKFYVE	-15.3098	-33.0212	-27.6653	#N/A	#N/A	-13.9199	-14.5146	ENSG00000115020	#N/A	#N/A	-3.84	#N/A	#N/A	#N/A	#N/A
SLC35F5	-12.1358	#N/A	-15.9268	-33.5502	#N/A	-17.439	-15.5556	ENSG00000115084	#N/A	#N/A	#N/A	#N/A	#N/A	#N/A	#N/A
ZAP70	-15.6325	-29.3087	-14.3213	-27.9798	#N/A	-19.8266	-17.7917	ENSG00000115085	#N/A	#N/A	#N/A	-4.48231	-3.5735	-4.04726	-3.16926
CLIP4	-16.9808	#N/A	-24.0771	#N/A	-10.8412	-20.8669	-60.4819	ENSG00000115295	#N/A	#N/A	-20.1111	#N/A	#N/A	#N/A	-5.83637
GGCX	-11.7777	#N/A	-41.6236	-13.672	-11.4765	#N/A	-14.46	ENSG00000115486	#N/A	#N/A	#N/A	#N/A	#N/A	#N/A	#N/A
NEU2	-18.0859	-21.1412	-17.4073	#N/A	#N/A	-12.335	-60.599	ENSG00000115488	#N/A	#N/A	#N/A	#N/A	#N/A	#N/A	#N/A
CHST10	-34.6197	-27.6211	-46.2872	-20.0689	#N/A	-24.2416	-14.4419	ENSG00000115526	#N/A	#N/A	-8.75047	#N/A	#N/A	#N/A	#N/A
IL1RL1	-54.7975	#N/A	#N/A	-19.7116	-47.3789	-20.6469	-48.3133	ENSG00000115602	#N/A	#N/A	#N/A	#N/A	#N/A	#N/A	#N/A
UXS1	-19.0909	#N/A	-32.7942	#N/A	-23.8249	-14.0542	-39.1434	ENSG00000115652	-2.23291	#N/A	-2.29873	-2.22365	#N/A	#N/A	-2.6073
PRKD3	-30.2885	-32.6563	-13.0952	#N/A	#N/A	-36.8733	-39.3358	ENSG00000115825	#N/A	#N/A	#N/A	#N/A	#N/A	#N/A	-4.21179
TRAK2	-21.7211	-28.3392	-10.6206	-33.1136	#N/A	-50.5613	-10.7339	ENSG00000115993	#N/A	#N/A	-2.97246	#N/A	#N/A	#N/A	#N/A
PLEKHA3	-44.4928	-25.1045	-23.9418	-28.8539	-30.4849	-11.848	#N/A	ENSG00000116095	#N/A	#N/A	-2.28563	#N/A	#N/A	#N/A	#N/A
SCP2	-24.7112	-18.4166	-39.8091	#N/A	#N/A	-19.9922	-27.5569	ENSG00000116171	#N/A	#N/A	#N/A	#N/A	#N/A	#N/A	#N/A
KIAA1324	-18.6524	#N/A	-20.0233	-54.0702	#N/A	-20.9515	-52.0629	ENSG00000116299	-3.02701	#N/A	-24.8677	#N/A	#N/A	#N/A	-8.51786
RAP1A	-18.5646	#N/A	-16.9941	-17.5692	-16.614	-20.6208	-48.6631	ENSG00000116473	#N/A	#N/A	#N/A	#N/A	#N/A	#N/A	#N/A
S100PBP	-26.8362	-29.5491	-32.4061	#N/A	-22.2748	#N/A	-41.5701	ENSG00000116497	#N/A	#N/A	#N/A	#N/A	#N/A	#N/A	#N/A
GON4L	-12.5433	-36.3322	-59.6277	-10.1217	#N/A	-13.7048	-30.2645	ENSG00000116580	#N/A	#N/A	-4.32299	#N/A	#N/A	#N/A	#N/A
PRDM2	-13.4928	-30.475	-22.4122	-32.7755	#N/A	-20.3438	-60.5045	ENSG00000116731	#N/A	#N/A	-4.69384	#N/A	-3.28639	#N/A	-5.18683
NR5A2	-14.722	-29.1071	-49.798	#N/A	#N/A	-26.2285	-15.1682	ENSG00000116833	#N/A	#N/A	#N/A	#N/A	#N/A	#N/A	#N/A
KDM5B	-30.4359	#N/A	-32.3496	-16.1832	-29.111	-29.1694	#N/A	ENSG00000117139	#N/A	#N/A	#N/A	#N/A	#N/A	#N/A	#N/A
ECE1	-23.3547	-25.5923	#N/A	#N/A	-12.5279	-21.9437	-15.3175	ENSG00000117298	#N/A	#N/A	-5.64425	#N/A	#N/A	#N/A	#N/A
CD46	#N/A	-35.8044	-36.8711	-17.7205	-16.3374	#N/A	-13.2727	ENSG00000117335	#N/A	#N/A	-2.5917	#N/A	#N/A	#N/A	#N/A
APH1A	#N/A	-10.3658	-11.4748	-59.7039	-10.1978	-12.2102	#N/A	ENSG00000117362	#N/A	#N/A	#N/A	#N/A	#N/A	#N/A	#N/A
TNFSF4	-15.8187	-64.2518	#N/A	-15.164	-37.3931	-17.5067	#N/A	ENSG00000117586	#N/A	#N/A	#N/A	#N/A	#N/A	#N/A	#N/A
ZNF541	-26.7572	#N/A	-29.5232	-37.0315	-10.267	-24.7222	-64.6465	ENSG00000118156	#N/A	#N/A	#N/A	#N/A	#N/A	#N/A	#N/A
TNNT2	-14.6076	#N/A	-22.3004	#N/A	-28.1371	-38.2296	-44.2217	ENSG00000118194	#N/A	#N/A	#N/A	#N/A	#N/A	#N/A	#N/A
ATP10B	-19.8015	-10.8453	#N/A	#N/A	-39.917	-16.0142	-70.1644	ENSG00000118322	#N/A	#N/A	#N/A	#N/A	#N/A	#N/A	#N/A
ADGB	-25.4702	#N/A	-48.9683	-21.7054	-20.2438	-37.3482	-93.9615	ENSG00000118492	#N/A	#N/A	#N/A	#N/A	#N/A	#N/A	#N/A
AKAP7	-20.1586	-39.1859	#N/A	-27.6159	-42.0513	-43.2288	-67.5187	ENSG00000118507	-3.69168	#N/A	-6.90437	#N/A	-4.36761	#N/A	-12.0242
RAB32	-18.2324	#N/A	#N/A	-29.1332	-19.2758	-10.3694	-51.4533	ENSG00000118508	#N/A	#N/A	#N/A	#N/A	#N/A	#N/A	#N/A
FBXL5	-14.4499	#N/A	-48.5649	-15.3075	-27.8075	-21.373	-13.6905	ENSG00000118564	#N/A	#N/A	#N/A	#N/A	#N/A	#N/A	#N/A
FOXO3	-25.7785	-34.6937	-10.7718	-35.5726	-21.3076	#N/A	-69.4949	ENSG00000118689	#N/A	#N/A	-2.36969	#N/A	#N/A	#N/A	-3.39158
UBN1	-19.317	-18.0733	-44.4896	#N/A	-12.6221	-25.3996	-18.0733	ENSG00000118900	#N/A	#N/A	#N/A	#N/A	#N/A	#N/A	#N/A
KLF12	-21.6735	-29.7071	-13.123	-21.2525	#N/A	-29.2623	-20.4722	ENSG00000118922	-4.69206	-3.53384	-7.83428	-4.82207	-3.43761	-4.08117	-4.57502
C2orf40	-12.5497	-38.3653	-51.7752	-51.2653	-33.6059	#N/A	-67.0407	ENSG00000119147	#N/A	#N/A	#N/A	#N/A	#N/A	#N/A	#N/A
CCDC92	-22.2214	#N/A	-32.3041	-32.405	#N/A	-33.6132	-67.9121	ENSG00000119242	#N/A	#N/A	#N/A	#N/A	#N/A	#N/A	-4.43264
CNTRL	-17.0239	-41.0437	-31.7336	-28.4918	#N/A	-12.8464	-18.2388	ENSG00000119397	#N/A	#N/A	-3.83273	-3.29296	-2.79451	-2.57599	#N/A
DCAF4	-23.0556	-24.5437	-15.321	-14.2358	#N/A	#N/A	-16.4817	ENSG00000119599	#N/A	#N/A	#N/A	#N/A	#N/A	#N/A	#N/A
ZC2HC1C	-41.7792	#N/A	-20.6923	-35.45	-39.8499	-27.6236	-52.8976	ENSG00000119703	#N/A	#N/A	#N/A	#N/A	#N/A	#N/A	#N/A
ESRRB	-25.5045	-25.5002	-34.4048	#N/A	#N/A	-18.5135	-81.174	ENSG00000119715	#N/A	#N/A	#N/A	#N/A	#N/A	#N/A	#N/A
COQ6	-16.0702	-10.0237	-25.9821	#N/A	-10.8846	#N/A	-27	ENSG00000119723	-2.82275	#N/A	#N/A	#N/A	#N/A	#N/A	#N/A
DNMT3A	-28.519	-18.1791	-10.2116	-26.5048	#N/A	-20.5923	#N/A	ENSG00000119772	-4.08587	#N/A	-3.92603	#N/A	-2.53574	#N/A	#N/A
ATL2	-16.9113	-25.0353	-16.9547	-16.9974	#N/A	-21.7641	#N/A	ENSG00000119787	#N/A	#N/A	#N/A	#N/A	#N/A	#N/A	#N/A
YPEL5	-18.5699	#N/A	-32.2973	-23.5923	-46.0276	#N/A	-41.5404	ENSG00000119801	-17.9642	-10.8548	-81.3046	-9.80925	-11.1074	-8.1241	-12.7329
PYROXD2	-17.5765	-11.6346	-13.685	-12.1099	-10.5778	#N/A	-48.2209	ENSG00000119943	#N/A	#N/A	#N/A	#N/A	#N/A	-3.73959	-6.31327
WDR11	-12.4021	-12.7615	-12.5926	#N/A	#N/A	-10.276	-15.2778	ENSG00000120008	#N/A	#N/A	#N/A	#N/A	#N/A	#N/A	#N/A
ARMH3	-10.1434	-25.8842	-59.0545	-19.3204	#N/A	-26.4794	-11.0188	ENSG00000120029	#N/A	#N/A	#N/A	#N/A	#N/A	#N/A	#N/A
CFAP58	-24.3584	#N/A	-26.1785	-69.0925	-71.6732	-26.7658	-40.8773	ENSG00000120051	#N/A	#N/A	#N/A	#N/A	#N/A	#N/A	#N/A
EQTN	-21.1157	#N/A	#N/A	-10.5192	-17.6853	-32.1065	-32.223	ENSG00000120160	#N/A	#N/A	#N/A	#N/A	#N/A	#N/A	#N/A
INSL4	-21.0554	-25.2748	#N/A	#N/A	-33.37	-43.4889	-60.0888	ENSG00000120211	#N/A	#N/A	#N/A	#N/A	#N/A	#N/A	#N/A
MSANTD2	-22.6489	-32.0899	#N/A	-30.9573	-43.3812	-22.035	-19.2785	ENSG00000120458	#N/A	#N/A	#N/A	#N/A	#N/A	#N/A	#N/A
TP53AIP1	-34.8375	-11.5259	-46.5428	#N/A	-33.6685	#N/A	-45.1729	ENSG00000120471	#N/A	#N/A	#N/A	#N/A	#N/A	#N/A	#N/A
SOHLH2	-12.6622	#N/A	#N/A	-15.4333	-20.7407	-21.7857	-64.0812	ENSG00000120669	#N/A	#N/A	#N/A	#N/A	#N/A	#N/A	#N/A
ZFP30	-14.7084	#N/A	-45.2354	-20.0057	-12.0687	-15.9049	-60.6823	ENSG00000120784	#N/A	#N/A	#N/A	#N/A	#N/A	#N/A	#N/A
CHRNA2	-26.9762	-17.3817	-50.219	#N/A	-55.8413	#N/A	-50.3822	ENSG00000120903	#N/A	#N/A	#N/A	#N/A	#N/A	#N/A	#N/A
ECHDC2	#N/A	-19.9197	-21.0993	-18.4104	-12.0075	-25.9612	-38.2328	ENSG00000121310	#N/A	#N/A	-21.0691	#N/A	#N/A	-2.15749	-19.6391
ZSCAN18	-30.144	#N/A	-49.1727	#N/A	-32.8713	-34.8768	-41.5903	ENSG00000121413	-2.8447	#N/A	-13.3617	#N/A	#N/A	#N/A	#N/A
CSTA	-37.1095	-19.2536	-17.5628	-23.141	-37.0544	#N/A	#N/A	ENSG00000121552	#N/A	#N/A	#N/A	#N/A	#N/A	#N/A	#N/A
DPPA4	-35.5605	-23.4933	-14.0278	-23.9695	-31.1124	#N/A	-72.8406	ENSG00000121570	#N/A	#N/A	#N/A	#N/A	#N/A	#N/A	#N/A
PDS5A	-16.1003	-26.3568	-35.0253	-29.2796	-26.1548	-21.9238	#N/A	ENSG00000121892	#N/A	#N/A	#N/A	#N/A	#N/A	#N/A	#N/A
GTDC1	-26.1441	#N/A	-20.9874	-15.7704	#N/A	-24.5987	-41.8432	ENSG00000121964	#N/A	#N/A	-3.4504	#N/A	#N/A	#N/A	-4.93358
RBBP6	-13.3108	#N/A	#N/A	-10.2821	-11.2755	-30.115	-26.1382	ENSG00000122257	#N/A	#N/A	-2.93984	#N/A	#N/A	#N/A	#N/A
SERAC1	-24.9035	-11.071	-11.9301	#N/A	#N/A	-15.5519	-38.8095	ENSG00000122335	#N/A	#N/A	#N/A	#N/A	#N/A	#N/A	#N/A
OCM	#N/A	-15.208	-24.8866	-16.824	-27.3398	-21.8983	-80.9752	ENSG00000122543	#N/A	#N/A	-143.911	-13.8515	-91.1862	-11.9677	-31.6868
RECK	-31.9473	-37.3497	-65.4167	-24.1693	#N/A	-26.8472	#N/A	ENSG00000122707	#N/A	#N/A	-12.0748	#N/A	#N/A	#N/A	-4.71561
TRIM24	-11.2133	-11.924	-22.6551	-52.6465	-56.3846	#N/A	#N/A	ENSG00000122779	#N/A	#N/A	#N/A	#N/A	#N/A	#N/A	#N/A
GUCY1B2	-28.6429	#N/A	-51.6408	-41.0681	-40.3439	-25.4769	-39.3056	ENSG00000123201	#N/A	#N/A	#N/A	#N/A	#N/A	#N/A	#N/A
MORF4L2	-14.2566	-22.0438	#N/A	-19.6036	-26.9877	#N/A	-15.1168	ENSG00000123562	#N/A	#N/A	#N/A	#N/A	#N/A	#N/A	#N/A
TTC21B	-13.1937	-22.8207	-24.4734	-20.4584	#N/A	#N/A	-29.8984	ENSG00000123607	#N/A	#N/A	#N/A	#N/A	#N/A	#N/A	#N/A
LPGAT1	-26.0702	#N/A	-23.0995	-61.7184	-58.9406	-53.385	-24.9784	ENSG00000123684	#N/A	#N/A	#N/A	#N/A	#N/A	#N/A	#N/A
C4BPA	-35.3485	#N/A	-28.527	-33.9143	-31.1119	-19.7671	-56.9507	ENSG00000123838	#N/A	#N/A	#N/A	#N/A	#N/A	#N/A	#N/A
ZNF831	-17.5109	-20.9723	#N/A	-13.3029	#N/A	-10.3022	-65.5742	ENSG00000124203	-2.87909	#N/A	-4.56688	-2.80961	-2.8334	#N/A	-12.0536
STAU1	-19.6678	-30.4504	-29.5672	-22.205	#N/A	-36.1106	-41.3024	ENSG00000124214	#N/A	#N/A	#N/A	#N/A	#N/A	#N/A	#N/A
CDH26	-20.6792	#N/A	-26.2439	-31.6547	-43.5099	-38.6891	-57.9619	ENSG00000124215	#N/A	#N/A	#N/A	#N/A	#N/A	#N/A	#N/A
GRM4	-25.105	#N/A	-33.3515	#N/A	-31.801	-11.2384	-73.1588	ENSG00000124493	#N/A	#N/A	#N/A	#N/A	#N/A	#N/A	#N/A
SERPINB6	-20.1508	-36.0649	#N/A	-38.7445	-28.8897	-41.5354	-71.0483	ENSG00000124570	#N/A	#N/A	-3.7824	#N/A	#N/A	#N/A	-3.27749
OPN5	-25.257	#N/A	-30.4987	#N/A	-46.4463	-16.7911	-66.1148	ENSG00000124818	#N/A	#N/A	#N/A	#N/A	#N/A	#N/A	#N/A
AHNAK	-57.1578	-25.7707	-28.667	-39.8617	#N/A	-56.5326	#N/A	ENSG00000124942	#N/A	-5.16887	-50.3118	#N/A	-4.38385	-3.4029	-4.76932
SSUH2	-25.9449	-30.542	#N/A	#N/A	-53.0758	-25.6285	-75.7419	ENSG00000125046	#N/A	#N/A	#N/A	#N/A	#N/A	#N/A	#N/A
SH3TC1	-25.0791	#N/A	-15.0791	-24.4631	#N/A	-20.4392	-60.9305	ENSG00000125089	#N/A	#N/A	#N/A	#N/A	#N/A	#N/A	#N/A
DOK4	#N/A	-22.3707	-18.5538	-23.541	-42.6131	-39.9379	-41.7829	ENSG00000125170	#N/A	#N/A	#N/A	#N/A	#N/A	#N/A	#N/A
Sept6	#N/A	-37.1005	-18.0643	-40.9943	-15.6161	-16.6781	#N/A	ENSG00000125354	#N/A	#N/A	#N/A	#N/A	#N/A	#N/A	#N/A
TEKT3	-21.4126	-10.8339	-48.65	#N/A	-30.2593	-18.3258	-69.6846	ENSG00000125409	#N/A	#N/A	#N/A	#N/A	#N/A	#N/A	#N/A
IL37	-24.1267	#N/A	-22.9941	-10.5	-15.7403	-29.7204	-43.4846	ENSG00000125571	#N/A	#N/A	#N/A	#N/A	#N/A	#N/A	#N/A
POLR1B	-10.9232	-23.1238	#N/A	-45.6975	-21.5581	-23.5507	#N/A	ENSG00000125630	#N/A	#N/A	#N/A	#N/A	#N/A	#N/A	#N/A
RPL23	-26.9223	-13.7425	-13.5677	-28.0534	-16.1428	#N/A	-15.3134	ENSG00000125691	#N/A	#N/A	#N/A	#N/A	-3.08827	#N/A	#N/A
PCSK2	-19.8327	#N/A	-22.6418	-12.6066	-24.6399	-28.3105	-52.9304	ENSG00000125851	#N/A	#N/A	#N/A	#N/A	#N/A	#N/A	#N/A
C20orf173	-33.5307	#N/A	-20.3942	#N/A	-33.278	-15.3557	-33.754	ENSG00000125975	#N/A	#N/A	#N/A	#N/A	#N/A	#N/A	#N/A
AGO3	#N/A	-28.9052	-14.8085	-32.4271	-10.7008	-10.1816	-20.6683	ENSG00000126070	#N/A	-2.25931	-3.78452	#N/A	#N/A	#N/A	-2.11484
PCID2	#N/A	-12.1792	-13.5837	-50.0924	-24.3252	#N/A	-15.8659	ENSG00000126226	#N/A	#N/A	#N/A	#N/A	#N/A	#N/A	#N/A
FFAR2	-30.0212	-17.4958	-22.1251	-37.7104	-39.1526	#N/A	-53.4091	ENSG00000126262	#N/A	#N/A	#N/A	#N/A	#N/A	#N/A	#N/A
KTN1	-23.1661	#N/A	-22.3413	-24.0286	-15.4733	#N/A	-23.0051	ENSG00000126777	#N/A	#N/A	#N/A	#N/A	#N/A	#N/A	#N/A
PZP	-31.4983	#N/A	-20.5871	#N/A	-38.8772	-15.4812	-57.2222	ENSG00000126838	-6.91785	-13.4841	-54.7495	-9.86649	-5.18058	-13.9855	-47.2626
AVPR2	-20.2266	-33.6646	-24.2623	#N/A	-41.0603	-13.9734	#N/A	ENSG00000126895	#N/A	#N/A	#N/A	#N/A	-3.11896	-3.39995	-8.16151
MASP1	-22.7654	-26.7982	-25.4324	#N/A	-15.7936	-40.8815	-55.8062	ENSG00000127241	#N/A	#N/A	#N/A	#N/A	#N/A	#N/A	#N/A
CRYGN	-18.7368	-12.258	-56.5537	-22.8221	-21.4073	-24.9101	#N/A	ENSG00000127377	#N/A	#N/A	#N/A	#N/A	#N/A	#N/A	#N/A
OR7C2	-23.0233	#N/A	-16.4861	#N/A	-15.6949	-27.1899	-81.5698	ENSG00000127529	#N/A	#N/A	#N/A	#N/A	#N/A	#N/A	#N/A
OR7C1	-36.7198	#N/A	-61.181	-10.2834	#N/A	-27.9145	-52.1573	ENSG00000127530	#N/A	#N/A	#N/A	#N/A	#N/A	#N/A	#N/A
FBXL16	-32.6893	#N/A	-37.1993	-17.3695	#N/A	-16.4477	-59.8183	ENSG00000127585	#N/A	#N/A	-21.2234	-4.11534	-11.9048	-3.86837	-46.8984
HIP1	#N/A	-50.0401	-16.3095	-54.8803	-19.6734	-46.548	#N/A	ENSG00000127946	#N/A	#N/A	#N/A	#N/A	#N/A	#N/A	#N/A
IRF5	-25.7711	-56.9881	#N/A	#N/A	-35.5273	-18.5357	-41.6762	ENSG00000128604	#N/A	#N/A	#N/A	#N/A	#N/A	#N/A	#N/A
SNRPN	-29.4108	-19.7893	#N/A	-29.4153	-20.2802	-21.9948	#N/A	ENSG00000128739	-4.19382	#N/A	-9.64429	-3.23401	-3.71906	-3.09051	-5.38609
ALDH1A2	-16.171	-20.0814	#N/A	#N/A	-46.1108	-12.1597	-41.9311	ENSG00000128918	#N/A	#N/A	#N/A	#N/A	#N/A	#N/A	#N/A
CSRP3	-31.9139	#N/A	-21.2471	#N/A	-58.5205	-36.4524	-56.7262	ENSG00000129170	#N/A	#N/A	#N/A	#N/A	#N/A	#N/A	#N/A
SHBG	-30.2894	#N/A	-18.315	-40.9022	-35.1367	-25.5107	-17.9356	ENSG00000129214	#N/A	#N/A	#N/A	#N/A	#N/A	#N/A	#N/A
SH3BP4	-42.0242	-19.7218	-36.4749	-32.9197	#N/A	-22.9911	-75.0694	ENSG00000130147	#N/A	#N/A	#N/A	#N/A	#N/A	#N/A	#N/A
SNX9	-21.1598	-68.0334	#N/A	-30.7469	#N/A	-17.9135	-17.3232	ENSG00000130340	#N/A	#N/A	#N/A	#N/A	#N/A	#N/A	#N/A
MAS1	-21.9132	-16.9659	-27.6306	#N/A	#N/A	-29.4581	-15.8617	ENSG00000130368	#N/A	#N/A	#N/A	#N/A	#N/A	#N/A	#N/A
FCHO1	#N/A	-36.6587	-14.6533	-12.9461	#N/A	-52.1564	-17.8808	ENSG00000130475	#N/A	#N/A	#N/A	#N/A	#N/A	#N/A	#N/A
SAG	-31.8084	-16.8457	-42.951	#N/A	-32.4485	-31.0221	-55.1042	ENSG00000130561	#N/A	#N/A	#N/A	#N/A	#N/A	#N/A	#N/A
ZBTB46	-24.0225	-22.9459	-22.6117	#N/A	-20.8025	-14.7469	-57.5682	ENSG00000130584	#N/A	#N/A	#N/A	#N/A	#N/A	#N/A	#N/A
LSP1	-11.8424	-29.9823	-31.7874	-16.913	-24.3654	-28.6836	#N/A	ENSG00000130592	#N/A	#N/A	-7.53718	#N/A	-4.37715	#N/A	#N/A
TUBGCP2	-17.8365	-13.3362	#N/A	-10.5493	-13.7329	-25.3139	#N/A	ENSG00000130640	#N/A	#N/A	#N/A	#N/A	#N/A	#N/A	#N/A
CYP2E1	-27.6479	-32.8303	-25.9958	#N/A	-17.3445	-13.3574	-51.9517	ENSG00000130649	#N/A	#N/A	#N/A	#N/A	#N/A	#N/A	#N/A
CEP85	-23.0293	-16.0428	#N/A	-15.1366	-25.1063	-37.2378	-46.6096	ENSG00000130695	#N/A	#N/A	#N/A	#N/A	#N/A	#N/A	#N/A
ARHGEF16	-19.8159	#N/A	-37.8597	#N/A	-33.0758	-11.3648	-82.3588	ENSG00000130762	#N/A	#N/A	#N/A	#N/A	#N/A	#N/A	#N/A
PNCK	-22.589	#N/A	#N/A	-32.218	-16.2266	-14.9107	-39.2894	ENSG00000130822	#N/A	#N/A	#N/A	#N/A	#N/A	#N/A	#N/A
ZNF331	-11.0024	-19.8979	-48.9883	-19.919	#N/A	-12.1012	-51.2963	ENSG00000130844	-6.35413	#N/A	-29.5421	#N/A	#N/A	#N/A	#N/A
UBE4B	#N/A	#N/A	-13.1389	-12.7454	-18.5946	-15.2095	-33.3036	ENSG00000130939	#N/A	#N/A	#N/A	#N/A	#N/A	#N/A	#N/A
HSD17B3	-27.0122	-29.8013	-16.4495	#N/A	-35.866	-13.76	-61.1933	ENSG00000130948	#N/A	#N/A	#N/A	#N/A	#N/A	#N/A	#N/A
TEX101	-29.8247	#N/A	-28.6366	-19.3897	-45.1411	-21.9722	-47.8536	ENSG00000131126	#N/A	#N/A	#N/A	#N/A	#N/A	#N/A	#N/A
SLC34A1	-26.1447	#N/A	-42.9889	-13.4277	-29.6182	-12.8724	-19.9777	ENSG00000131183	#N/A	#N/A	#N/A	#N/A	#N/A	#N/A	#N/A
ADGRE3	-21.8458	-19.7518	-36.1647	#N/A	#N/A	-27.8013	-18.031	ENSG00000131355	#N/A	#N/A	#N/A	#N/A	#N/A	#N/A	#N/A
ZSCAN5A	-23.4513	-22.1011	#N/A	-17.0326	-32.4757	-33.5556	-72.3377	ENSG00000131848	#N/A	#N/A	#N/A	#N/A	#N/A	#N/A	#N/A
RHPN2	-16.7993	#N/A	-17.1997	-24.3155	-28.7947	#N/A	-15.1075	ENSG00000131941	#N/A	#N/A	#N/A	#N/A	#N/A	#N/A	#N/A
DNAJB1	-30.1385	-38.1606	-27.8955	-25.1163	#N/A	-32.6569	-23.2885	ENSG00000132002	-12.5145	-9.75792	#N/A	-10.0911	-10.1121	-10.6612	-10.7287
CCT6B	-26.595	-32.8977	#N/A	-14.9235	#N/A	-21.8991	-24.5699	ENSG00000132141	#N/A	#N/A	#N/A	#N/A	#N/A	#N/A	#N/A
IMMT	-16.8298	-29.2029	-21.6765	#N/A	#N/A	-11.5677	-11.8586	ENSG00000132305	#N/A	#N/A	#N/A	#N/A	#N/A	#N/A	#N/A
RAP1GAP2	-30.8373	-13.4199	-36.9103	-15.6641	#N/A	-12.3413	-66.9971	ENSG00000132359	-5.31772	-3.82085	-92.2426	-6.97412	#N/A	-4.90833	-98.564
PNISR	-28.4584	-17.7361	-35.1827	-34.5696	#N/A	-14.4997	#N/A	ENSG00000132424	#N/A	#N/A	-2.97593	#N/A	#N/A	#N/A	-2.19501
CLEC10A	-29.6417	#N/A	-17.2196	-17.08	-37.9668	#N/A	-85.8139	ENSG00000132514	#N/A	#N/A	#N/A	#N/A	#N/A	#N/A	#N/A
PCED1A	-14.611	#N/A	-13.2836	-45.8593	-20.0407	-21.1111	#N/A	ENSG00000132635	#N/A	#N/A	#N/A	#N/A	#N/A	#N/A	-3.25422
ARHGEF11	-16.7246	#N/A	-40.7502	#N/A	-19.7571	-18.4637	-10.1899	ENSG00000132694	#N/A	#N/A	#N/A	#N/A	#N/A	#N/A	#N/A
ALDH3B2	-14.1675	-19.852	#N/A	-12.2558	-46.4221	-52.0618	-31.5899	ENSG00000132746	#N/A	#N/A	#N/A	#N/A	#N/A	#N/A	#N/A
OSER1	-20.3511	-29.3566	-44.7787	-26.9453	-22.1658	-43.0505	#N/A	ENSG00000132823	-4.24683	#N/A	-5.28402	-3.93699	-4.20523	-4.54439	-4.01064
SLC14A2	-25.4309	-21.3339	#N/A	#N/A	-19.6007	-27.6662	-34.1879	ENSG00000132874	#N/A	#N/A	#N/A	#N/A	#N/A	#N/A	#N/A
PDE6A	-22.0615	#N/A	-57.1101	-17.6641	-39.1636	-10.1558	-52.4107	ENSG00000132915	#N/A	#N/A	#N/A	#N/A	#N/A	#N/A	#N/A
USPL1	-15.4218	#N/A	-15.6564	-59.1382	-35.2493	#N/A	-42.5861	ENSG00000132952	#N/A	#N/A	-3.1367	#N/A	#N/A	#N/A	#N/A
CHRM3	-21.1374	-29.7539	-19.7562	#N/A	-24.7145	-32.6193	-58.8889	ENSG00000133019	#N/A	#N/A	#N/A	#N/A	#N/A	#N/A	#N/A
TMCC2	-27.7762	-32.0499	-47.2117	-17.0443	-43.2239	-18.5721	#N/A	ENSG00000133069	#N/A	#N/A	#N/A	#N/A	#N/A	#N/A	#N/A
SPART	-14.5352	-24.5911	#N/A	-18.0294	-54.8376	-24.7195	-75.7516	ENSG00000133104	#N/A	#N/A	-6.8963	#N/A	#N/A	#N/A	-3.71083
RFXAP	-22.369	#N/A	-38.7658	-15.7154	#N/A	-10.7378	-32.0635	ENSG00000133111	#N/A	#N/A	#N/A	#N/A	#N/A	#N/A	#N/A
RNF128	-28.1739	#N/A	#N/A	-18.7374	-23.019	-30.4474	-70.1161	ENSG00000133135	#N/A	#N/A	#N/A	#N/A	#N/A	#N/A	#N/A
TBC1D8B	-11.3363	-15.625	#N/A	-49.7425	#N/A	-12.2164	-68.6738	ENSG00000133138	#N/A	#N/A	#N/A	#N/A	#N/A	#N/A	#N/A
PRAM1	-24.0039	#N/A	-25.4857	-25.3373	-35.425	#N/A	-46.3492	ENSG00000133246	#N/A	#N/A	#N/A	#N/A	#N/A	#N/A	#N/A
PDE6B	-25.2912	#N/A	-54.2624	-14.8103	-44.761	-39.4786	-54.9767	ENSG00000133256	#N/A	#N/A	-7.95728	#N/A	-3.05592	#N/A	#N/A
SEC14L4	-44.9574	#N/A	-28.1603	#N/A	-12.2603	-25.0517	-57.7507	ENSG00000133488	#N/A	#N/A	#N/A	#N/A	#N/A	#N/A	#N/A
GIMAP6	#N/A	-12.2952	-33.7632	-11.4227	#N/A	-27.6802	-49.2998	ENSG00000133561	#N/A	#N/A	-6.68285	#N/A	#N/A	#N/A	-4.66801
MICALCL	-38.9956	#N/A	-38.9248	#N/A	-25.2575	-21.4738	-49.4858	ENSG00000133808	#N/A	#N/A	#N/A	#N/A	#N/A	#N/A	#N/A
CNTN6	-28.5851	-25.6426	-31.759	#N/A	-49.062	-13.2182	-74.8879	ENSG00000134115	#N/A	#N/A	#N/A	#N/A	#N/A	#N/A	#N/A
VAV3	-23.9821	-12.0882	-19.3927	-21.2986	-25.2853	#N/A	-53.1046	ENSG00000134215	-3.25916	#N/A	#N/A	#N/A	#N/A	#N/A	-11.958
LAMTOR5	-45.9738	#N/A	-30.2099	#N/A	-43.2754	-12.7736	-53.8343	ENSG00000134248	#N/A	#N/A	#N/A	#N/A	#N/A	#N/A	#N/A
CEPT1	-29.9479	-21.4245	#N/A	-19.7885	#N/A	-33.978	-10.4506	ENSG00000134255	#N/A	#N/A	-2.51695	#N/A	#N/A	#N/A	#N/A
KIDINS220	#N/A	-29.3022	-33.5028	#N/A	-13.109	-22.6914	-46.4109	ENSG00000134313	#N/A	-2.27965	-3.20275	#N/A	#N/A	#N/A	#N/A
LPIN1	-28.0221	-16.3654	#N/A	-23.3981	-26.3271	-59.7793	-29.4117	ENSG00000134324	#N/A	#N/A	-5.64376	#N/A	#N/A	#N/A	#N/A
ANO3	-24.5166	-27.5075	-36.9703	#N/A	-37.0613	-23.7855	-66.9571	ENSG00000134343	#N/A	#N/A	#N/A	#N/A	#N/A	#N/A	#N/A
CRB1	-23.9044	-35.3095	-31.5736	#N/A	-29.6788	#N/A	-52.8578	ENSG00000134376	#N/A	#N/A	#N/A	#N/A	#N/A	#N/A	#N/A
FBH1	#N/A	-29.6596	#N/A	-32.9945	-18.3455	-35.4239	-16.4286	ENSG00000134452	#N/A	#N/A	#N/A	#N/A	#N/A	#N/A	#N/A
SOX5	-21.597	#N/A	-29.8949	#N/A	-41.846	-22.6276	-74.6081	ENSG00000134532	#N/A	#N/A	#N/A	#N/A	#N/A	#N/A	#N/A
KLRD1	-19.0216	-11.7128	-54.2417	#N/A	#N/A	-30.4462	-27.3836	ENSG00000134539	#N/A	-12.1706	#N/A	#N/A	#N/A	#N/A	-92.2833
AGO4	-18.449	#N/A	-13.0672	-10.5931	-45.9319	-13.7581	#N/A	ENSG00000134698	#N/A	#N/A	-5.34309	#N/A	#N/A	#N/A	-5.96955
HOOK1	-31.9943	#N/A	-31.6454	#N/A	-22.322	-25.5989	-87.1473	ENSG00000134709	-12.2453	#N/A	-340.287	#N/A	-15.581	-3.23858	-80.8489
ZCCHC11	-32.904	#N/A	-44.9459	-24.872	-38.4138	#N/A	-29.3416	ENSG00000134744	#N/A	-2.64469	#N/A	#N/A	#N/A	#N/A	#N/A
GIF	-35.2758	#N/A	-32.6307	#N/A	-41.2805	-24.6849	-58.1246	ENSG00000134812	#N/A	#N/A	#N/A	#N/A	#N/A	#N/A	#N/A
CLDN10	-14.9537	#N/A	#N/A	-14.1921	-38.2899	-27.5608	-76.8572	ENSG00000134873	#N/A	#N/A	#N/A	#N/A	#N/A	#N/A	#N/A
ETS1	-24.5764	#N/A	-32.1462	-18.4028	-25.0768	-31.9444	#N/A	ENSG00000134954	-4.88353	-3.14357	-10.113	-4.01086	-2.89594	#N/A	-3.71543
NAA35	-14.7718	#N/A	-18.1217	-16.6604	#N/A	-12.8362	-11.1955	ENSG00000135040	#N/A	#N/A	#N/A	#N/A	#N/A	#N/A	#N/A
CEMIP2	-23.0372	-31.8459	-11.2931	-27.2863	-13.0448	-36.8459	#N/A	ENSG00000135048	#N/A	#N/A	-5.42825	#N/A	#N/A	#N/A	#N/A
ADAM19	-24.1636	#N/A	-13.0631	-10.0883	#N/A	-14.3089	-39.7036	ENSG00000135074	#N/A	#N/A	-10.3223	#N/A	#N/A	#N/A	-9.36224
CCNJL	-21.7018	#N/A	#N/A	-24.7781	-34.8362	-13.8913	-59.3933	ENSG00000135083	#N/A	#N/A	#N/A	#N/A	#N/A	#N/A	#N/A
BICDL1	-11.2541	#N/A	#N/A	-11.359	-22.6529	-26.2294	-28.5627	ENSG00000135127	#N/A	#N/A	-3.94175	#N/A	#N/A	#N/A	#N/A
TMEM243	-36.1495	-11.3247	#N/A	-15.7761	-48.6566	-34.6122	#N/A	ENSG00000135185	#N/A	#N/A	#N/A	#N/A	-2.66996	#N/A	#N/A
ADGRB3	-25.7936	#N/A	-27.4344	#N/A	-35.4726	-10.4489	-63.1146	ENSG00000135298	#N/A	#N/A	#N/A	#N/A	#N/A	#N/A	#N/A
LMO2	-21.7811	-32.2231	#N/A	-27.0707	-22.4265	-29.583	#N/A	ENSG00000135363	#N/A	#N/A	#N/A	#N/A	#N/A	#N/A	#N/A
MAP7	-20.119	-34.7394	-10.3035	-25.9842	#N/A	-30.4683	#N/A	ENSG00000135525	#N/A	#N/A	#N/A	#N/A	#N/A	#N/A	#N/A
MICAL1	-21.0726	-25.6808	-11.9696	-10.6678	#N/A	-41.1236	#N/A	ENSG00000135596	#N/A	#N/A	#N/A	#N/A	#N/A	#N/A	-6.77195
TEC	-14.9019	-10.5925	#N/A	-29.9158	-26.9728	#N/A	-69.1937	ENSG00000135605	#N/A	#N/A	#N/A	#N/A	#N/A	#N/A	#N/A
KLHL36	-25.1064	-17.2481	-22.6099	-22.7403	#N/A	#N/A	-23.4369	ENSG00000135686	#N/A	#N/A	#N/A	#N/A	#N/A	#N/A	#N/A
MPHOSPH6	-35.375	#N/A	-11.869	-16.3685	#N/A	-30.2547	-49.259	ENSG00000135698	#N/A	#N/A	#N/A	#N/A	#N/A	#N/A	#N/A
PCNX2	#N/A	-13.0964	-55.8475	-17.9214	#N/A	-19.1835	-17.102	ENSG00000135749	#N/A	#N/A	-62.5442	-2.93797	#N/A	-3.50515	-3.54786
RGS8	-28.479	#N/A	#N/A	-15.862	-38.5369	-19.1944	-32.5498	ENSG00000135824	#N/A	#N/A	#N/A	#N/A	#N/A	#N/A	#N/A
ANKRD36	-25.3727	#N/A	-11.8498	-15.2029	#N/A	-10.4155	-29.0139	ENSG00000135976	#N/A	-4.22112	-14.1665	#N/A	#N/A	-4.95211	#N/A
USP44	-20.4414	#N/A	-45.1587	#N/A	-40.6646	-31.1094	-39.5124	ENSG00000136014	#N/A	#N/A	#N/A	#N/A	#N/A	#N/A	#N/A
ITM2B	-25.4913	-11.1345	#N/A	-21.8864	-30.4725	-12.2434	-68.6936	ENSG00000136156	#N/A	#N/A	-4.28554	#N/A	#N/A	#N/A	-3.96149
RCBTB2	-30.1667	#N/A	#N/A	-13.0885	-36.5843	-19.8912	-30.9979	ENSG00000136161	#N/A	#N/A	#N/A	#N/A	#N/A	#N/A	-2.46251
SCRN1	#N/A	-16.1111	-33.4008	-11.0144	-21.3082	-11.8527	-46.9886	ENSG00000136193	#N/A	#N/A	#N/A	#N/A	#N/A	#N/A	#N/A
CHST12	-19.3279	-12.8081	-40.1271	-15.1265	-49.6036	#N/A	-10.4144	ENSG00000136213	#N/A	#N/A	#N/A	#N/A	#N/A	#N/A	#N/A
ZFHX2	-12.839	#N/A	-30.6616	-30.33	-40.8846	-19.145	-40.6427	ENSG00000136367	#N/A	#N/A	#N/A	#N/A	#N/A	#N/A	#N/A
KAT7	-11.3818	-19.9641	-18.7517	-14.3361	-15.2683	#N/A	#N/A	ENSG00000136504	#N/A	#N/A	#N/A	#N/A	-2.7811	#N/A	#N/A
SCN7A	-24.1919	#N/A	-34.8724	-29.6176	-34.976	-44.0621	-68.1594	ENSG00000136546	#N/A	#N/A	#N/A	#N/A	#N/A	#N/A	#N/A
SKIL	-18.6274	-42.5966	-31.6226	-14.9115	#N/A	-20.437	#N/A	ENSG00000136603	#N/A	#N/A	#N/A	#N/A	#N/A	#N/A	#N/A
IL36G	-29.8177	#N/A	-28.7471	#N/A	-34.5204	-26.822	-42.6563	ENSG00000136688	#N/A	#N/A	#N/A	#N/A	#N/A	#N/A	#N/A
IL1RN	-14.3938	#N/A	-20.1802	-13.9304	-22.1536	-33.7181	-56.2294	ENSG00000136689	#N/A	#N/A	#N/A	#N/A	#N/A	#N/A	#N/A
BIN1	-19.4276	-12.6506	-39.8547	-35.2454	#N/A	-37.7437	-65.9646	ENSG00000136717	#N/A	#N/A	#N/A	-3.25543	-5.94713	-4.17028	-3.03375
STAM	#N/A	-16.7948	-41.6424	-10.8436	-26.9023	#N/A	-28.1909	ENSG00000136738	#N/A	#N/A	-2.91864	#N/A	#N/A	#N/A	#N/A
ABI1	-13.1305	-16.4127	-31.2381	#N/A	#N/A	-18.1526	-60.3789	ENSG00000136754	#N/A	#N/A	-2.49782	#N/A	#N/A	#N/A	#N/A
LRRC8A	-19.1551	#N/A	-38.9666	-22.7582	#N/A	-19.689	-12.4339	ENSG00000136802	#N/A	#N/A	#N/A	#N/A	#N/A	#N/A	#N/A
ODF2	-16.6886	#N/A	-13.7246	-17.5303	#N/A	-11.1541	-15.8985	ENSG00000136811	#N/A	#N/A	#N/A	#N/A	#N/A	#N/A	#N/A
KIAA0319	-22.0703	-38.0102	-26.5429	#N/A	-11.432	#N/A	-63.6869	ENSG00000137261	#N/A	#N/A	#N/A	#N/A	#N/A	#N/A	#N/A
SLC22A23	-30.9507	#N/A	-29.9015	-12.5754	-47.3392	-16.3555	-56.2184	ENSG00000137266	#N/A	#N/A	#N/A	#N/A	#N/A	#N/A	#N/A
THAP12	#N/A	-17.0444	-55.6357	-21.3527	-26.9232	-23.537	-42.8939	ENSG00000137492	-2.39651	#N/A	#N/A	#N/A	#N/A	#N/A	#N/A
NUMA1	-12.9142	-20.8401	-76.1688	-15.7492	#N/A	#N/A	-30.9673	ENSG00000137497	#N/A	#N/A	#N/A	#N/A	#N/A	#N/A	#N/A
DDX60	-42.6664	#N/A	#N/A	-17.9798	-28.1085	-22.3942	-26.4962	ENSG00000137628	#N/A	#N/A	#N/A	#N/A	#N/A	#N/A	-4.31871
SORL1	-29.2047	-20.2944	#N/A	-19.6593	-42.8341	-40.3066	-87.5432	ENSG00000137642	-8.40993	-3.85228	-11.2775	-5.714	-9.25408	-10.5466	-43.9323
TRPC6	-24.3976	#N/A	-38.9347	-14.1178	-30.1002	#N/A	-59.1882	ENSG00000137672	#N/A	#N/A	#N/A	#N/A	#N/A	#N/A	#N/A
UNC13C	-30.273	#N/A	-23.4193	-16.0813	-48.0886	-36.5855	-32.5851	ENSG00000137766	#N/A	#N/A	#N/A	#N/A	#N/A	#N/A	#N/A
CTDSPL2	-36.1245	-13.7722	-39.154	-26.9199	-19.6091	#N/A	#N/A	ENSG00000137770	#N/A	-2.76472	-2.21	#N/A	#N/A	#N/A	#N/A
PAQR5	-23.199	#N/A	-65.7353	#N/A	-52.263	-41.4444	-68.1385	ENSG00000137819	#N/A	#N/A	#N/A	#N/A	#N/A	#N/A	#N/A
SLC44A5	#N/A	-17.8715	-69.1366	#N/A	-21.7007	-26.1566	-24.688	ENSG00000137968	#N/A	#N/A	#N/A	#N/A	#N/A	#N/A	#N/A
LHCGR	-25.7626	-37.3874	-24.1658	#N/A	-28.5405	#N/A	-68.4264	ENSG00000138039	#N/A	#N/A	#N/A	#N/A	#N/A	#N/A	#N/A
THUMPD2	-35.1287	-25.8729	#N/A	-29.0018	-31.4096	-25.6284	#N/A	ENSG00000138050	#N/A	#N/A	#N/A	#N/A	#N/A	#N/A	#N/A
SULT6B1	-17.228	-19.3102	-10.0549	-19.9138	#N/A	-22.3481	-51.0149	ENSG00000138068	#N/A	#N/A	#N/A	#N/A	#N/A	#N/A	#N/A
SLC3A1	-25.9381	-10.4431	-37.6211	#N/A	#N/A	-10.3472	-20.7555	ENSG00000138079	#N/A	#N/A	-21.2606	#N/A	#N/A	#N/A	#N/A
TACC2	-35.5929	-31.5851	-41.8302	-24.2456	-43.9373	#N/A	-65.754	ENSG00000138162	#N/A	#N/A	#N/A	#N/A	#N/A	#N/A	#N/A
EXOC6	-25.8533	#N/A	-37.5844	-13.2583	#N/A	-23.2972	-37.6882	ENSG00000138190	#N/A	#N/A	#N/A	#N/A	#N/A	#N/A	#N/A
ZNF365	-23.1341	-18.6063	-12.3274	-22.2497	-43.4265	#N/A	#N/A	ENSG00000138311	#N/A	#N/A	#N/A	#N/A	#N/A	#N/A	#N/A
TET1	-19.0168	-18.516	-17.0912	-17.4743	#N/A	-32.1432	-61.4616	ENSG00000138336	#N/A	#N/A	#N/A	#N/A	#N/A	#N/A	#N/A
MYPN	-30.0149	#N/A	#N/A	-17.6339	-26.191	-14.8398	-56.795	ENSG00000138347	#N/A	#N/A	#N/A	#N/A	#N/A	#N/A	#N/A
CDK15	-21.2777	#N/A	-30.7307	-15.5461	-87.3408	-72.526	-67.3781	ENSG00000138395	#N/A	#N/A	#N/A	#N/A	#N/A	#N/A	#N/A
FAM13A	-48.3908	-26.8071	#N/A	-27.1477	-11.036	-26.4041	-53.4043	ENSG00000138640	#N/A	#N/A	-7.51612	#N/A	#N/A	#N/A	-7.94367
HERC3	-22.1963	-29.1955	#N/A	-10.5556	#N/A	-16.6723	-23.7955	ENSG00000138641	-3.27343	-3.12373	-4.67402	#N/A	#N/A	#N/A	#N/A
RASGEF1B	#N/A	-11.6861	-45.1186	-20.7397	-34.1463	-21.4841	-32.116	ENSG00000138670	#N/A	#N/A	-9.33402	#N/A	#N/A	#N/A	-8.35337
BMPR1B	-15.5777	#N/A	-26.2765	-22.9415	-48.8223	#N/A	-58.2118	ENSG00000138696	#N/A	#N/A	#N/A	#N/A	#N/A	#N/A	#N/A
TRPC3	-27.3207	#N/A	-19.1462	-24.0201	#N/A	-18.157	-66.3675	ENSG00000138741	#N/A	#N/A	#N/A	#N/A	#N/A	#N/A	#N/A
SHROOM3	-27.0692	#N/A	-13.5172	-15.9091	-28.784	-14.0711	-51.0317	ENSG00000138771	#N/A	#N/A	#N/A	#N/A	#N/A	#N/A	#N/A
TTLL8	-31.4393	-56.0946	-51.3164	#N/A	-31.897	-50.3875	-52.6002	ENSG00000138892	#N/A	#N/A	#N/A	#N/A	#N/A	#N/A	#N/A
GABARAPL1	-20.0189	-18.7775	-10.3704	-11.1747	#N/A	-40.9813	-55.7031	ENSG00000139112	-5.02481	-5.64273	-26.9148	#N/A	-5.89805	#N/A	-25.1473
FGD4	-22.6038	#N/A	-40.5802	-35.6729	-52.1353	-45.7632	-45.7672	ENSG00000139132	#N/A	#N/A	#N/A	#N/A	#N/A	#N/A	#N/A
KLRG1	-14.7208	-27.6628	#N/A	-35.9366	-43.6846	-47.1385	#N/A	ENSG00000139187	-6.16543	-6.4345	-15.143	-8.12949	-6.03029	#N/A	-28.5103
PIANP	#N/A	-25.5877	-21.376	-19.3185	-16.1042	-34.8845	-46.5524	ENSG00000139200	#N/A	#N/A	#N/A	#N/A	#N/A	#N/A	#N/A
SLC38A4	#N/A	-31.9066	-44.314	#N/A	-38.5812	-28.8403	-43.4384	ENSG00000139209	#N/A	#N/A	#N/A	#N/A	#N/A	#N/A	#N/A
COL2A1	-11.9688	#N/A	-42.0443	-13.4773	-35.4142	#N/A	-47.7921	ENSG00000139219	#N/A	#N/A	#N/A	#N/A	#N/A	#N/A	#N/A
PPFIA2	-45.3632	#N/A	-23.1954	-19.3309	-38.2408	#N/A	-69.0735	ENSG00000139220	#N/A	#N/A	#N/A	#N/A	#N/A	#N/A	#N/A
TMEM132B	-29.2037	-12.1492	-48.6043	#N/A	-25.3349	-16.8643	-79.8939	ENSG00000139364	#N/A	#N/A	#N/A	#N/A	#N/A	#N/A	#N/A
NUP58	-11.1688	-22.2817	-23.6556	-24.481	#N/A	-16.7803	-49.3834	ENSG00000139496	#N/A	#N/A	#N/A	#N/A	#N/A	#N/A	#N/A
CERS5	-27.6314	#N/A	-23.8861	-23.88	-19.6192	#N/A	-19.7009	ENSG00000139624	#N/A	#N/A	#N/A	#N/A	#N/A	#N/A	#N/A
CSAD	-39.791	-10.7932	-13.0435	#N/A	-15.0077	#N/A	-24.2833	ENSG00000139631	#N/A	#N/A	#N/A	#N/A	#N/A	#N/A	#N/A
LMBR1L	-33.9118	#N/A	-30.7843	-17.3025	-11.0968	-16.3016	#N/A	ENSG00000139636	-3.52261	#N/A	-3.9185	#N/A	#N/A	-2.80476	-4.3491
VPS37B	-16.4078	-48.9524	-10.1986	-45.5469	#N/A	#N/A	-24.4444	ENSG00000139722	-4.6127	#N/A	#N/A	#N/A	-3.46742	#N/A	#N/A
ZIC5	-12.9871	#N/A	#N/A	-27.3411	-13.3451	-12.7839	-12.125	ENSG00000139800	#N/A	#N/A	#N/A	#N/A	#N/A	#N/A	#N/A
TTC6	-28.2702	#N/A	-42.7753	-14.2959	-35.5427	-37.8445	-62.8403	ENSG00000139865	#N/A	#N/A	#N/A	#N/A	#N/A	#N/A	#N/A
GPR65	-23.8886	-46.0663	-16.772	-45.7522	-17.8566	-25.2671	#N/A	ENSG00000140030	#N/A	#N/A	#N/A	#N/A	#N/A	#N/A	-3.01833
SLC12A6	-18.1076	#N/A	-22.2648	-15.38	-14.9906	-16.6445	-23.3789	ENSG00000140199	-5.40296	-2.77245	-6.59302	-2.75912	-3.73155	#N/A	#N/A
SCAPER	-10.5366	#N/A	#N/A	-33.0516	-36.073	-31.5138	-23.7599	ENSG00000140386	#N/A	#N/A	-6.09108	#N/A	#N/A	#N/A	-3.39831
NCOA2	-33.1326	-15.9196	-15.4955	-32.3763	#N/A	-29.8427	-14.3026	ENSG00000140396	#N/A	-2.68057	-4.16257	#N/A	#N/A	#N/A	#N/A
IGF1R	-32.2535	-23.8495	#N/A	-23.2962	-51.3045	-33.7262	-31.7313	ENSG00000140443	-4.61673	#N/A	#N/A	#N/A	#N/A	#N/A	-10.0377
CCDC33	-12.4186	-14.898	-20.6507	#N/A	-37.5092	-34.3017	-58.0441	ENSG00000140481	#N/A	#N/A	#N/A	#N/A	#N/A	#N/A	#N/A
RLBP1	-13.8127	#N/A	#N/A	-10.459	-34.1655	-11.641	-26.428	ENSG00000140522	#N/A	#N/A	#N/A	#N/A	#N/A	#N/A	#N/A
GAS8	-26.4732	#N/A	-15.873	-11.9402	-18.6478	#N/A	-62.5776	ENSG00000141013	#N/A	#N/A	#N/A	#N/A	#N/A	#N/A	#N/A
NCOR1	-32.4144	-33.3792	-58.0804	-26.9602	#N/A	-24.5154	-16.627	ENSG00000141027	#N/A	#N/A	-2.16742	#N/A	#N/A	#N/A	#N/A
ZNF287	-17.5381	-32.129	#N/A	-21.9883	-23.5846	#N/A	-50.584	ENSG00000141040	#N/A	#N/A	-27.9864	#N/A	#N/A	#N/A	-3.32148
RANBP10	#N/A	-15.1119	-47.2288	-35.8755	-28.5879	-20.7591	-22.1195	ENSG00000141084	#N/A	#N/A	#N/A	#N/A	#N/A	#N/A	#N/A
OR4D1	-19.9629	-23.976	-50.8752	#N/A	-19.1059	-41.8783	-79.5408	ENSG00000141194	#N/A	#N/A	#N/A	#N/A	#N/A	#N/A	#N/A
VPS53	-18.1528	#N/A	-11.8607	-27.2559	#N/A	-18.1269	-57.9444	ENSG00000141252	#N/A	#N/A	#N/A	#N/A	#N/A	#N/A	#N/A
SPATA22	-37.796	#N/A	-20.2292	-15.162	-73.6611	-12.3446	-52.091	ENSG00000141255	#N/A	#N/A	#N/A	#N/A	#N/A	#N/A	#N/A
RHBDL3	-24.2826	#N/A	-38.3288	-32.7642	-33.9204	-34.5295	-55.9392	ENSG00000141314	#N/A	#N/A	#N/A	#N/A	#N/A	#N/A	#N/A
SPACA3	-28.835	#N/A	-46.7451	#N/A	-34.2079	-16.4527	-62.961	ENSG00000141316	#N/A	#N/A	#N/A	#N/A	#N/A	#N/A	#N/A
C17orf64	#N/A	-39.1675	-27.7778	-12.9883	-42.775	-35.778	#N/A	ENSG00000141371	#N/A	#N/A	#N/A	#N/A	#N/A	#N/A	#N/A
IMPA2	-13.5354	#N/A	-38.5441	#N/A	-28.374	-17.7066	-50.2325	ENSG00000141401	#N/A	#N/A	#N/A	#N/A	#N/A	#N/A	#N/A
GNAL	-22.1045	-14.2641	#N/A	-43.5925	-31.2256	-32.0601	-31.514	ENSG00000141404	#N/A	#N/A	#N/A	#N/A	#N/A	#N/A	#N/A
MEP1B	-32.0679	#N/A	-36.9841	#N/A	-25.4743	-22.849	-56.7174	ENSG00000141434	#N/A	#N/A	#N/A	#N/A	#N/A	#N/A	#N/A
RMC1	-10.7916	-34.6773	-25.9911	-19.952	-10.0681	-40.8507	#N/A	ENSG00000141452	#N/A	#N/A	-2.45806	#N/A	#N/A	#N/A	#N/A
WDR45B	-11.2042	#N/A	-17.0687	-20.9413	-33.1535	-23.3261	#N/A	ENSG00000141580	#N/A	#N/A	#N/A	#N/A	#N/A	#N/A	#N/A
MAPK4	-22.5722	#N/A	-40.6941	-10.6492	-27.597	-30.5212	-39.9323	ENSG00000141639	#N/A	#N/A	#N/A	#N/A	#N/A	#N/A	#N/A
FBXO15	-13.7886	-16.6656	-28.9683	#N/A	#N/A	-31.2637	-14.4192	ENSG00000141665	#N/A	#N/A	#N/A	#N/A	#N/A	#N/A	#N/A
PRDM15	-21.4585	-49.7501	#N/A	-26.8348	#N/A	-31.0294	-42.1094	ENSG00000141956	#N/A	#N/A	#N/A	#N/A	#N/A	#N/A	#N/A
DUS3L	-20.319	-11.5499	-23.2864	-25.6674	-10.6218	#N/A	-21.8432	ENSG00000141994	#N/A	#N/A	#N/A	#N/A	#N/A	#N/A	#N/A
DMRTC2	-23.9724	-11.4061	-33.6911	#N/A	-11.3953	-12.4806	-84.537	ENSG00000142025	#N/A	#N/A	#N/A	#N/A	#N/A	#N/A	#N/A
OR1E3	-33.7139	#N/A	-33.7796	#N/A	-44.2461	-35.3378	-63.8986	ENSG00000142163	#N/A	#N/A	#N/A	#N/A	#N/A	#N/A	#N/A
FBN3	-22.8583	-11.8185	-30.7273	#N/A	#N/A	-21.3973	-53.5845	ENSG00000142449	#N/A	#N/A	#N/A	#N/A	#N/A	#N/A	#N/A
CFAP74	-24.1052	#N/A	-40.7627	#N/A	-28.9165	-23.6387	-80.7966	ENSG00000142609	#N/A	#N/A	#N/A	#N/A	#N/A	#N/A	#N/A
PADI1	-30.1039	-24.6419	-25.849	#N/A	-69.0158	-23.0254	-70.7661	ENSG00000142623	#N/A	#N/A	#N/A	#N/A	#N/A	#N/A	#N/A
NBPF3	-29.819	#N/A	-21.6828	-25.8442	-39.5481	#N/A	-53.2407	ENSG00000142794	#N/A	#N/A	-30.9521	#N/A	-7.39301	#N/A	#N/A
SYPL2	-27.4896	#N/A	-24.597	-13.2245	#N/A	-11.9448	-62.2348	ENSG00000143028	#N/A	#N/A	#N/A	#N/A	#N/A	#N/A	#N/A
ALDH9A1	#N/A	-19.8986	-15.1125	-14.4807	-22.1622	#N/A	-32.1627	ENSG00000143149	#N/A	#N/A	#N/A	#N/A	#N/A	#N/A	#N/A
GPA33	-24.4518	#N/A	-16.9587	-17.8968	#N/A	-55.9173	-49.1346	ENSG00000143167	-19.4667	#N/A	-52.6869	-7.53544	#N/A	-10.5898	-107.562
POU2F1	#N/A	-39.7393	-47.8825	-50.2169	-47.9441	-46.905	-32.1086	ENSG00000143190	#N/A	#N/A	#N/A	#N/A	#N/A	#N/A	#N/A
MAEL	-30.4666	-15.3728	-34.9371	-17.286	-39.1355	#N/A	#N/A	ENSG00000143194	#N/A	#N/A	#N/A	#N/A	#N/A	#N/A	#N/A
FAM163A	-26.4809	-21.4053	-29.6917	-31.887	-28.8527	#N/A	-57.2964	ENSG00000143340	#N/A	#N/A	#N/A	#N/A	#N/A	#N/A	#N/A
ENSA	-22.1073	#N/A	-15.6657	-21.8516	-30.6063	-21.4099	-34.6633	ENSG00000143420	#N/A	#N/A	#N/A	#N/A	#N/A	#N/A	#N/A
SEMA6C	-21.1077	-23.2739	-38.3968	-29.3056	-13.5995	#N/A	#N/A	ENSG00000143434	#N/A	#N/A	#N/A	#N/A	#N/A	#N/A	#N/A
GATAD2B	#N/A	-57.8725	-15.4648	-14.427	#N/A	-13.6111	-21.0167	ENSG00000143614	#N/A	#N/A	-3.15005	#N/A	#N/A	#N/A	#N/A
NVL	-47.3265	-21.5313	-59.5812	-23.0397	#N/A	-33.7276	#N/A	ENSG00000143748	#N/A	#N/A	#N/A	#N/A	#N/A	#N/A	#N/A
SYT2	-27.5691	-24.2413	-22.1517	#N/A	#N/A	-25.1289	-65.3567	ENSG00000143858	#N/A	#N/A	#N/A	#N/A	#N/A	#N/A	#N/A
EXOC6B	-26.4553	#N/A	-29.6812	#N/A	-26.3419	-17.9315	-84.9206	ENSG00000144036	-2.50788	#N/A	-17.5585	#N/A	#N/A	#N/A	#N/A
ST6GAL2	-42.2044	-24.162	#N/A	-17.4642	#N/A	-27.693	-42.8785	ENSG00000144057	#N/A	#N/A	#N/A	#N/A	#N/A	#N/A	#N/A
LYG1	-38.8535	#N/A	#N/A	-12.3106	-24.9535	-11.7297	-51.9549	ENSG00000144214	#N/A	#N/A	#N/A	#N/A	#N/A	#N/A	-25.9759
AFF3	-25.3709	-44.7488	-41.2979	-29.3685	-14.0427	#N/A	-77.3663	ENSG00000144218	#N/A	#N/A	#N/A	#N/A	#N/A	#N/A	#N/A
GALNT13	#N/A	-13.9141	-33.431	-11.1869	-38.7034	#N/A	-69.7954	ENSG00000144278	#N/A	#N/A	#N/A	#N/A	#N/A	#N/A	#N/A
ZNF385B	-34.9601	#N/A	-30.7396	#N/A	-32.8817	-24.2077	-40.8507	ENSG00000144331	#N/A	#N/A	#N/A	#N/A	#N/A	#N/A	#N/A
KANSL1L	-16.0365	-17.0136	-17.8595	#N/A	-37.1541	-25.1054	-31.75	ENSG00000144445	#N/A	#N/A	#N/A	#N/A	#N/A	#N/A	#N/A
SPAG16	#N/A	#N/A	-12.4226	-51.2831	-12.61	-23.1049	-55.4342	ENSG00000144451	#N/A	#N/A	#N/A	#N/A	#N/A	#N/A	#N/A
TRPM8	-28.8829	#N/A	-41.2334	#N/A	-41.8254	-32.8061	-67.5942	ENSG00000144481	#N/A	#N/A	#N/A	#N/A	#N/A	#N/A	#N/A
GADL1	-32.852	-29.1058	-24.0331	-25.4202	#N/A	-36.8238	-69.7915	ENSG00000144644	#N/A	#N/A	#N/A	#N/A	#N/A	#N/A	#N/A
RPL32	-36.4891	-15.069	-43.4895	#N/A	-50.3361	-35.2762	-46.0238	ENSG00000144713	#N/A	#N/A	#N/A	#N/A	-3.36649	#N/A	#N/A
NFKBIZ	-34.0183	-32.9749	#N/A	-18.4534	-21.6155	-45.5255	#N/A	ENSG00000144802	-16.8404	-8.30962	-3.46208	-5.67103	-3.73092	-4.16687	-17.315
LPP	-12.3975	#N/A	-33.3571	-17.665	#N/A	-12.0539	-49.4848	ENSG00000145012	#N/A	#N/A	-15.6184	#N/A	#N/A	#N/A	-2.8911
NICN1	#N/A	-34.6056	-38.3899	-13.7513	#N/A	-29.3816	-15.6507	ENSG00000145029	#N/A	#N/A	#N/A	#N/A	#N/A	#N/A	#N/A
RNF175	-29.4191	-17.5944	#N/A	#N/A	-18.7048	-34.3404	-40.5768	ENSG00000145428	#N/A	#N/A	#N/A	#N/A	#N/A	#N/A	#N/A
GLRA3	-30.3311	-13.1816	-15.9347	-16.0433	#N/A	-27.8756	#N/A	ENSG00000145451	#N/A	#N/A	#N/A	#N/A	#N/A	#N/A	#N/A
CDH18	-43.3563	-22.164	#N/A	#N/A	-22.3078	-13.0877	-49.8202	ENSG00000145526	#N/A	#N/A	#N/A	#N/A	#N/A	#N/A	#N/A
PIK3R1	#N/A	-31.2116	-33.7324	-18.6906	#N/A	-35.1192	-30.8862	ENSG00000145675	-3.38501	-4.47372	-8.11726	-3.60794	-3.15729	-3.39859	-3.0717
SSBP2	-23.7186	-15.1091	#N/A	#N/A	-24.7604	-21.1515	-64.7725	ENSG00000145687	#N/A	#N/A	#N/A	#N/A	#N/A	#N/A	-3.67409
ANKRD31	-14.3884	-21.8377	#N/A	-22.2363	-35.7483	-16.2553	-82.7146	ENSG00000145700	#N/A	#N/A	#N/A	#N/A	#N/A	#N/A	#N/A
MEGF10	-29.8712	#N/A	#N/A	-34.8861	-51.5887	-21.8166	-64.3038	ENSG00000145794	#N/A	#N/A	#N/A	#N/A	#N/A	#N/A	#N/A
DDX46	-36.8882	-37.4012	-40.8387	#N/A	#N/A	-42.5339	-37.7832	ENSG00000145833	#N/A	#N/A	#N/A	#N/A	#N/A	#N/A	#N/A
CPLX2	-30.8489	#N/A	-66.804	-29.6974	-32.7255	-23.7591	-41.9676	ENSG00000145920	#N/A	#N/A	#N/A	#N/A	#N/A	#N/A	#N/A
TENM2	-31.3717	#N/A	-37.3446	#N/A	-35.0951	-35.0507	-59.2802	ENSG00000145934	#N/A	#N/A	#N/A	#N/A	#N/A	#N/A	#N/A
MYLK4	-37.9326	#N/A	-27.1182	-25.8431	-28.109	-21.0106	-50.9188	ENSG00000145949	#N/A	#N/A	#N/A	#N/A	#N/A	#N/A	#N/A
FAM217A	-26.0179	-35.2261	-19.6074	#N/A	-32.8653	-21.8523	-56.6721	ENSG00000145975	#N/A	#N/A	#N/A	#N/A	#N/A	#N/A	#N/A
FARS2	-28.1031	#N/A	-30.3146	-36.5774	#N/A	-20.8413	-33.0726	ENSG00000145982	#N/A	#N/A	#N/A	#N/A	#N/A	#N/A	#N/A
PCDHB18P	-12.236	#N/A	-14.8586	-10.7351	-15.2603	#N/A	-22.1134	ENSG00000146001	#N/A	#N/A	#N/A	#N/A	#N/A	#N/A	#N/A
KLHL3	-18.7113	#N/A	-13.6073	-15.0463	-44.6673	#N/A	-63.082	ENSG00000146021	-2.97008	#N/A	#N/A	#N/A	-2.89355	#N/A	-12.3688
HIST1H2BA	-13.2703	#N/A	-17.8377	-18.7568	#N/A	-24.7828	-18.5777	ENSG00000146047	#N/A	#N/A	#N/A	#N/A	#N/A	#N/A	#N/A
FAM193B	-17.3546	#N/A	-39.8769	-15.9039	#N/A	-18.1069	-15.3968	ENSG00000146067	-2.17072	#N/A	#N/A	#N/A	#N/A	#N/A	#N/A
RNF44	#N/A	-27.333	-31.5079	-36.1409	-23.2178	-18.7814	#N/A	ENSG00000146083	#N/A	#N/A	#N/A	#N/A	#N/A	-2.31383	-6.34972
MLIP	-20.9075	#N/A	-36.6468	#N/A	-37.1379	-13.226	-63.8165	ENSG00000146147	#N/A	#N/A	#N/A	#N/A	#N/A	#N/A	#N/A
HMGCLL1	-34.1854	#N/A	#N/A	-34.227	-56.9993	-24.4976	-56.978	ENSG00000146151	#N/A	#N/A	#N/A	#N/A	#N/A	#N/A	#N/A
CYP39A1	-14.9064	#N/A	-33.4346	#N/A	-21.4478	-18.9992	-63.9904	ENSG00000146233	#N/A	#N/A	#N/A	#N/A	#N/A	#N/A	#N/A
GABRR1	-12.381	-22.4969	-11.4279	-29.6465	-47.7925	-39.1926	#N/A	ENSG00000146276	#N/A	#N/A	#N/A	#N/A	#N/A	#N/A	#N/A
SCML4	-25.39	#N/A	-33.4674	-13.4782	#N/A	-25.639	-47.7525	ENSG00000146285	-7.61696	-2.27118	-6.8528	-4.97223	-6.45043	-7.824	-246.685
TBC1D32	-11.0677	#N/A	-37.9705	#N/A	-19.6089	-23.0732	-67.6066	ENSG00000146350	-3.07063	#N/A	#N/A	#N/A	#N/A	#N/A	-8.59905
RNF217	-10.4629	-26.701	#N/A	-15.5303	-34.9351	#N/A	-56.6667	ENSG00000146373	#N/A	#N/A	#N/A	#N/A	#N/A	#N/A	#N/A
TAAR6	-32.8049	-25.3578	-17.0996	-27.8082	-14.9049	#N/A	-55.637	ENSG00000146383	#N/A	#N/A	#N/A	#N/A	#N/A	#N/A	#N/A
SSC4D	-26.0033	-36.4338	#N/A	#N/A	-29.0502	-14.2497	-85.9785	ENSG00000146700	#N/A	#N/A	#N/A	#N/A	#N/A	#N/A	#N/A
SLC12A9	-18.2866	-27.8663	-22.5003	-20.7564	-28.9576	#N/A	-44.3103	ENSG00000146828	#N/A	#N/A	#N/A	#N/A	#N/A	#N/A	-2.37001
RBMX	-23.0367	-20.7986	#N/A	-23.0367	-15.6085	-17.1392	#N/A	ENSG00000147274	#N/A	#N/A	#N/A	#N/A	#N/A	#N/A	#N/A
FBXO25	#N/A	-30.9946	-22.854	#N/A	-20.8984	-11.8759	-22.0554	ENSG00000147364	#N/A	#N/A	-23.3047	#N/A	#N/A	#N/A	#N/A
SNTG1	#N/A	-29.5579	-38.8889	-17.2547	-32.6515	-23.3843	-45.8431	ENSG00000147481	#N/A	#N/A	#N/A	#N/A	#N/A	#N/A	#N/A
PXDNL	-17.6003	#N/A	#N/A	-13.6645	-40.6712	-28.0548	-52.4948	ENSG00000147485	#N/A	#N/A	#N/A	#N/A	#N/A	#N/A	#N/A
TACC1	-24.5884	-16.4868	-15.3683	-42.9367	#N/A	-26.1537	-39.4181	ENSG00000147526	#N/A	#N/A	#N/A	#N/A	#N/A	#N/A	#N/A
FAM83A	-20.3964	-41.212	-22.9274	-10.466	-21.4008	#N/A	-64.1451	ENSG00000147689	#N/A	#N/A	#N/A	#N/A	#N/A	#N/A	#N/A
IFNA5	-37.3674	#N/A	#N/A	-11.6124	-36.2224	-21.2661	-67.6554	ENSG00000147873	#N/A	#N/A	#N/A	#N/A	#N/A	#N/A	#N/A
SLC25A25	-14.5111	-16.4827	-12.7254	-36.3979	-29.255	#N/A	-10.9188	ENSG00000148339	#N/A	#N/A	#N/A	#N/A	#N/A	#N/A	#N/A
ST8SIA6	-32.7112	#N/A	-32.2355	-14.1814	-36.0139	-25.7874	-64.7894	ENSG00000148488	-7.08628	-12.8734	-12.3621	-5.84355	-22.0324	-10.5155	-49.0721
ITPRIP	-24.3584	#N/A	#N/A	-71.2487	-71.6732	-26.7658	-18.7827	ENSG00000148841	-5.26916	-5.61062	-5.19622	-4.74098	-4.18157	#N/A	-3.91238
RGS10	#N/A	#N/A	-32.6462	-27.6127	-29.8832	-28.4375	-10.1025	ENSG00000148908	#N/A	#N/A	-5.70624	#N/A	#N/A	#N/A	-3.18264
LRRC4C	-29.4008	#N/A	#N/A	-14.1398	-34.3377	-35.7539	-79.7024	ENSG00000148948	#N/A	#N/A	#N/A	#N/A	#N/A	#N/A	#N/A
SLC43A1	-12.1996	-29.8085	-36.7022	#N/A	#N/A	-22.361	-41.8155	ENSG00000149150	#N/A	#N/A	-2.78998	#N/A	#N/A	#N/A	-10.5443
CCDC81	-11.9576	#N/A	-20.0084	#N/A	-50.8515	-27.441	-41.3229	ENSG00000149201	#N/A	#N/A	#N/A	#N/A	#N/A	#N/A	#N/A
TTC12	-13.6533	#N/A	-14.9365	#N/A	-12.8945	-19.6047	-57.4669	ENSG00000149292	#N/A	#N/A	#N/A	#N/A	-4.31083	#N/A	-5.06061
HTR3B	-16.628	-33.5695	-49.7068	-22.5065	#N/A	-25.7037	-75.2904	ENSG00000149305	#N/A	#N/A	#N/A	#N/A	#N/A	#N/A	#N/A
ST14	-27.3974	#N/A	-41.8803	-11.7994	#N/A	-24.3056	-39.9236	ENSG00000149418	#N/A	#N/A	#N/A	#N/A	#N/A	#N/A	#N/A
SLC22A8	-18.9633	-17.7259	-45.1954	#N/A	-25.2548	#N/A	-54.0933	ENSG00000149452	#N/A	#N/A	#N/A	#N/A	#N/A	#N/A	#N/A
ZP1	-20.3158	-15.2887	#N/A	#N/A	-20.0881	-29.3445	-66.6667	ENSG00000149506	#N/A	#N/A	#N/A	#N/A	#N/A	#N/A	#N/A
OCSTAMP	-12.4145	-14.9899	#N/A	-10.0368	-27.9354	-23.11	-51.3797	ENSG00000149635	#N/A	#N/A	#N/A	#N/A	#N/A	#N/A	#N/A
LSM14B	-14.2996	#N/A	-23.9266	-14.6261	#N/A	-14.8584	-11.5434	ENSG00000149657	#N/A	#N/A	#N/A	#N/A	#N/A	#N/A	#N/A
SLC22A9	-19.6486	#N/A	-59.1813	-19.9514	#N/A	-30.8448	-59.1026	ENSG00000149742	#N/A	#N/A	#N/A	#N/A	#N/A	#N/A	#N/A
CNTN5	-37.3372	#N/A	-57.9036	-28.879	-19.8902	#N/A	-47.7398	ENSG00000149972	#N/A	#N/A	#N/A	#N/A	#N/A	#N/A	#N/A
MPP7	-24.6289	#N/A	#N/A	-23.1835	-10.6574	-38.5434	-77.5126	ENSG00000150054	-9.03275	-4.08104	-6.32578	-6.90686	-7.61453	-6.23391	-17.3781
PCDH15	-22.0699	#N/A	-36.5121	#N/A	-18.0413	-23.6366	-49.4453	ENSG00000150275	#N/A	#N/A	#N/A	#N/A	#N/A	#N/A	#N/A
DCUN1D2	#N/A	-46.1348	-24.9126	-46.1386	-47.2593	-32.3815	#N/A	ENSG00000150401	#N/A	#N/A	#N/A	#N/A	#N/A	#N/A	#N/A
LATS2	#N/A	-15.0842	-15.1667	-31.0218	-33.8491	-26.886	#N/A	ENSG00000150457	#N/A	#N/A	#N/A	#N/A	#N/A	#N/A	#N/A
ADGRL3	-28.3566	#N/A	#N/A	-10.2447	-36.7658	-16.4977	-65.6502	ENSG00000150471	#N/A	#N/A	#N/A	#N/A	#N/A	#N/A	#N/A
MIA2	-14.3119	-38.6397	#N/A	-43.3814	#N/A	-42.0588	-29.222	ENSG00000150527	#N/A	-2.13544	#N/A	#N/A	#N/A	#N/A	#N/A
LYPD6B	-13.0664	-12.5764	#N/A	-11.9121	-35.8573	-28.1306	-17.1327	ENSG00000150556	#N/A	#N/A	#N/A	#N/A	#N/A	#N/A	#N/A
UBC	-50.5379	#N/A	-64.1804	#N/A	-26.9185	-30.0805	-38.4553	ENSG00000150991	#N/A	#N/A	-2.4102	-2.31832	#N/A	#N/A	#N/A
THRB	-13.5552	#N/A	-70.3939	#N/A	-35.6204	-27.2158	-86.3825	ENSG00000151090	#N/A	#N/A	#N/A	#N/A	#N/A	#N/A	#N/A
NGLY1	-15.4636	-29.1879	-42.48	-39.5236	#N/A	-38.8019	-15.1102	ENSG00000151092	#N/A	#N/A	#N/A	#N/A	#N/A	#N/A	#N/A
ANK3	-20.4575	#N/A	#N/A	-15.8462	-73.125	-12.4401	-75.7748	ENSG00000151150	#N/A	#N/A	#N/A	#N/A	#N/A	#N/A	#N/A
DIP2C	-23.8827	#N/A	-35.7693	-31.1091	-19.0433	-22.282	-71.0707	ENSG00000151240	#N/A	#N/A	#N/A	#N/A	#N/A	#N/A	#N/A
MIPOL1	-20.0036	-29.7083	#N/A	-25.1654	-36.1964	-17.8534	-41.8708	ENSG00000151338	#N/A	#N/A	#N/A	#N/A	#N/A	#N/A	#N/A
KCTD14	#N/A	-21.8647	-26.6015	#N/A	-33.9722	-24.1773	-36.0094	ENSG00000151364	#N/A	#N/A	#N/A	#N/A	#N/A	#N/A	#N/A
NDUFC2	-22.6756	#N/A	-35.625	-13.3586	#N/A	-16.2087	-27.3413	ENSG00000151366	#N/A	#N/A	#N/A	#N/A	#N/A	#N/A	#N/A
NUBPL	-18.739	#N/A	-14.4254	-12.9883	-17.7738	#N/A	-45.314	ENSG00000151413	#N/A	#N/A	#N/A	#N/A	#N/A	#N/A	#N/A
SCLT1	-11.4539	#N/A	-19.8291	-25.0152	#N/A	-24.8654	-15.4101	ENSG00000151466	#N/A	#N/A	#N/A	#N/A	#N/A	#N/A	#N/A
ANO4	-22.6439	#N/A	#N/A	-22.925	-36.9549	-12.0343	-27.9909	ENSG00000151572	#N/A	#N/A	#N/A	#N/A	#N/A	#N/A	#N/A
ZNF827	-23.4018	#N/A	#N/A	-19.9405	-13.5431	-35.9918	-16.1576	ENSG00000151612	#N/A	#N/A	#N/A	#N/A	#N/A	#N/A	#N/A
DPYSL4	-28.5906	-19.761	#N/A	-25.6773	-35.1153	-30.6134	-18.5521	ENSG00000151640	#N/A	#N/A	#N/A	#N/A	#N/A	#N/A	#N/A
RNF144A	-15.8111	-11.7072	-17.3084	-35.7783	#N/A	-23.298	-42.1709	ENSG00000151692	-5.90292	#N/A	#N/A	-3.10879	#N/A	-3.85219	#N/A
ZNF385D	-35.4969	-14.1606	-48.7811	#N/A	-18.5731	-27.9002	-67.7271	ENSG00000151789	#N/A	#N/A	#N/A	#N/A	#N/A	#N/A	#N/A
GUF1	-14.6356	#N/A	-20.2723	-29.2473	-13.9612	#N/A	-41.8907	ENSG00000151806	#N/A	#N/A	#N/A	#N/A	#N/A	#N/A	#N/A
SLC35F4	-26.0665	#N/A	#N/A	-15.6857	-44.6291	-40.9848	-72.0324	ENSG00000151812	#N/A	#N/A	#N/A	#N/A	#N/A	#N/A	#N/A
SACS	-19.8963	#N/A	#N/A	-19.0953	-31.4735	-23.5865	-24.0091	ENSG00000151835	#N/A	#N/A	#N/A	#N/A	#N/A	#N/A	#N/A
RBM46	-24.1113	-14.3946	#N/A	-24.3083	-43.2435	#N/A	-63.6505	ENSG00000151962	#N/A	#N/A	#N/A	#N/A	#N/A	#N/A	#N/A
RIT2	#N/A	-31.7999	-32.0932	-13.5236	-40.5381	-18.7039	-87.8518	ENSG00000152214	#N/A	#N/A	#N/A	#N/A	#N/A	#N/A	#N/A
PSTPIP2	-33.2281	#N/A	-53.7419	#N/A	-25.5096	-24.295	-48.5571	ENSG00000152229	#N/A	-2.90741	-9.59948	#N/A	#N/A	#N/A	#N/A
SH2D6	#N/A	-23.0235	-16.6667	-12.9425	-30.3803	-38.6961	-32.3744	ENSG00000152292	#N/A	#N/A	#N/A	#N/A	#N/A	#N/A	#N/A
ZNF256	-30.7305	#N/A	#N/A	-23.9102	-16.5885	-21.7014	-21.8539	ENSG00000152454	-5.14393	#N/A	-28.6545	#N/A	-3.67841	#N/A	#N/A
SLC16A12	-20.7257	#N/A	#N/A	-16.4825	-23.5293	-17.2344	-27.2647	ENSG00000152779	#N/A	#N/A	#N/A	#N/A	#N/A	#N/A	#N/A
CNTNAP4	-29.0104	-30.6351	-36.3364	-20.2416	#N/A	-24.8611	-49.5426	ENSG00000152910	#N/A	#N/A	#N/A	#N/A	#N/A	#N/A	#N/A
PART1	#N/A	-17.0673	#N/A	-21.4893	-20.5018	-18.3395	-28.2676	ENSG00000152931	#N/A	#N/A	#N/A	#N/A	#N/A	#N/A	#N/A
LMNTD1	-35.4017	-26.7134	#N/A	-34.7782	-21.4772	#N/A	-52.3756	ENSG00000152936	#N/A	#N/A	#N/A	#N/A	#N/A	#N/A	#N/A
CAST	-22.5724	-14.1472	#N/A	-26.1856	-46.3655	-20.5282	#N/A	ENSG00000153113	#N/A	#N/A	-13.2948	#N/A	#N/A	#N/A	#N/A
CLGN	-36.4383	#N/A	-27.5801	-21.2856	-39.6491	-23.2838	-61.0932	ENSG00000153132	#N/A	#N/A	#N/A	#N/A	#N/A	#N/A	#N/A
CCDC148	-22.7531	-21.9727	#N/A	#N/A	-44.9135	-18.9171	-60.1235	ENSG00000153237	#N/A	#N/A	#N/A	#N/A	#N/A	#N/A	#N/A
ADGRF1	-21.3502	-10.1896	-42.7054	-16.8527	-39.5513	#N/A	-68.5059	ENSG00000153292	#N/A	#N/A	#N/A	#N/A	#N/A	#N/A	#N/A
FRMD1	-22.6908	-15.1267	-34.8343	-12.9854	#N/A	-19.7274	-76.4221	ENSG00000153303	#N/A	#N/A	#N/A	#N/A	#N/A	#N/A	#N/A
TEX29	-22.3556	-12.1992	#N/A	-32.615	#N/A	-26.9447	-42.1022	ENSG00000153495	#N/A	#N/A	#N/A	#N/A	#N/A	#N/A	#N/A
FBXL2	-16.7959	#N/A	-14.8927	-10.8018	-29.6716	#N/A	-19.1746	ENSG00000153558	#N/A	#N/A	#N/A	#N/A	#N/A	#N/A	#N/A
TMPRSS11D	-28.4971	-12.9855	#N/A	-34.3509	-48.3635	-20.1643	-61.6783	ENSG00000153802	#N/A	#N/A	#N/A	#N/A	#N/A	#N/A	#N/A
CMIP	-22.9365	#N/A	-15.0844	-13.1019	-23.4276	-16.5727	-43.4579	ENSG00000153815	#N/A	#N/A	#N/A	#N/A	#N/A	#N/A	#N/A
TRIP12	-17.4775	#N/A	-17.8015	-17.3264	-12.2861	#N/A	-23.3743	ENSG00000153827	#N/A	#N/A	#N/A	#N/A	#N/A	#N/A	#N/A
ASB17	-30.1295	-19.5826	#N/A	-24.0039	-12.9651	#N/A	-78.0354	ENSG00000154007	#N/A	#N/A	#N/A	#N/A	#N/A	#N/A	#N/A
CHST9	#N/A	#N/A	-28.2076	-26.2652	-30.4563	-17.3551	-71.4454	ENSG00000154080	#N/A	#N/A	#N/A	#N/A	#N/A	#N/A	#N/A
UBASH3B	-29.1183	#N/A	-20.0092	-29.8929	-26.17	-24.0888	-69.1679	ENSG00000154127	-3.12837	#N/A	#N/A	#N/A	#N/A	#N/A	-6.76258
RETREG1	-23.2877	#N/A	-29.7914	-26.5129	-45.2034	-21.6236	-56.1043	ENSG00000154153	-7.13292	#N/A	-121.528	#N/A	-25.1796	-9.28273	-19.8703
CDH12	-25.105	-25.1085	-10.0169	#N/A	-41.3141	-13.3931	-66.0856	ENSG00000154162	#N/A	#N/A	#N/A	#N/A	#N/A	#N/A	#N/A
ANGPT1	-27.1934	-24.4885	-32.1943	#N/A	-27.3115	-14.3526	-70.6081	ENSG00000154188	#N/A	#N/A	#N/A	#N/A	#N/A	#N/A	#N/A
PITPNC1	-29.1488	-45.4338	-28.8783	-51.46	-21.4576	-20.6001	#N/A	ENSG00000154217	-4.93395	-2.63038	-4.28672	-2.53037	-4.48951	-3.6248	#N/A
PRKCA	-32.4021	-38.1408	-18.1845	-13.8278	-21.272	-23.337	#N/A	ENSG00000154229	-9.07172	#N/A	-14.2678	#N/A	-3.90554	-3.43199	#N/A
C4orf19	-19.3849	-15.3039	-40.8099	#N/A	-30.8377	-27.6247	-81.8301	ENSG00000154274	#N/A	#N/A	#N/A	#N/A	#N/A	#N/A	#N/A
C10orf90	-28.294	#N/A	-41.3987	-27.6016	#N/A	-18.5599	-83.396	ENSG00000154493	#N/A	#N/A	#N/A	#N/A	#N/A	#N/A	#N/A
USP43	-24.758	-15.1571	-48.9843	#N/A	-24.2079	-40.3869	-48.4456	ENSG00000154914	#N/A	#N/A	#N/A	#N/A	#N/A	#N/A	#N/A
ZNF18	-27.4055	#N/A	-36.4399	#N/A	-29.3927	-22.1109	-44.4345	ENSG00000154957	#N/A	#N/A	#N/A	#N/A	#N/A	#N/A	-2.39053
CA10	-17.483	#N/A	#N/A	-14.1051	-35.2163	-27.1247	-76.1803	ENSG00000154975	#N/A	#N/A	#N/A	#N/A	#N/A	#N/A	#N/A
AZIN1	-29.4397	-49.0806	-27.0559	-41.1714	-46.0072	-45.2516	#N/A	ENSG00000155096	#N/A	#N/A	#N/A	#N/A	#N/A	#N/A	#N/A
CDK19	-28.1719	-33.2001	-13.6574	-11.5462	-10.1855	#N/A	#N/A	ENSG00000155111	#N/A	#N/A	#N/A	#N/A	#N/A	#N/A	#N/A
TTC39B	-32.9617	-34.4319	-12.8169	-29.807	#N/A	-11.1436	-56.5486	ENSG00000155158	-6.1913	-5.12447	-82.372	-5.60802	-3.08489	-4.12365	-97.7066
OR4K1	-31.4691	-16.7276	-26.6502	#N/A	-42.8765	#N/A	-60.8327	ENSG00000155249	#N/A	#N/A	#N/A	#N/A	#N/A	#N/A	#N/A
SLC25A28	#N/A	-15.488	-34.7404	-26.3196	-23.8261	-30.9639	-36.6271	ENSG00000155287	#N/A	#N/A	#N/A	#N/A	#N/A	#N/A	#N/A
C16orf87	#N/A	-16.9239	-42.0616	-12.4095	-35.1892	-37.5405	-48.2923	ENSG00000155330	#N/A	#N/A	#N/A	#N/A	#N/A	#N/A	#N/A
OTOA	#N/A	-37.1455	-34.4332	#N/A	-20.9075	-46.0072	-85.184	ENSG00000155719	#N/A	#N/A	#N/A	#N/A	#N/A	#N/A	#N/A
ELMO1	-15.2297	-49.1405	-19.0006	-37.123	-60.7319	-39.9342	#N/A	ENSG00000155849	#N/A	#N/A	#N/A	#N/A	#N/A	#N/A	#N/A
SLC24A2	-32.1497	-27.7346	#N/A	#N/A	-50.7677	-10.4413	-72.1622	ENSG00000155886	#N/A	#N/A	#N/A	#N/A	#N/A	#N/A	#N/A
DRAM2	#N/A	-29.2127	-35.2152	-26.9905	-26.1672	-18.2966	#N/A	ENSG00000156171	#N/A	#N/A	#N/A	#N/A	#N/A	#N/A	#N/A
WHAMM	-28.6998	-21.1015	-18.0029	-13.9095	-11.3133	#N/A	-34.5918	ENSG00000156232	-5.95352	#N/A	-5.51314	#N/A	-4.54544	#N/A	-5.22154
TIAM1	-28.9297	-21.8804	#N/A	-22.6391	-20.0618	-21.694	-61.8237	ENSG00000156299	#N/A	#N/A	#N/A	#N/A	#N/A	#N/A	#N/A
TDRD9	-21.6745	#N/A	-29.8647	#N/A	-42.9001	-32.9871	-88.3333	ENSG00000156414	#N/A	#N/A	#N/A	#N/A	#N/A	#N/A	#N/A
HK1	-13.1264	#N/A	#N/A	-21.7839	-11.9188	-41.8086	-91.221	ENSG00000156515	#N/A	#N/A	#N/A	#N/A	#N/A	#N/A	#N/A
UNC5D	-25.4857	#N/A	-36.865	#N/A	-32.8727	-29.6628	-43.4417	ENSG00000156687	#N/A	#N/A	#N/A	#N/A	#N/A	#N/A	#N/A
WDYHV1	-20.0865	#N/A	-30.8855	#N/A	-16.6485	-22.7773	-11.4627	ENSG00000156795	#N/A	#N/A	#N/A	#N/A	#N/A	#N/A	#N/A
TATDN2	#N/A	#N/A	-19.4433	-26.2613	-12.4395	-32.7273	-30.8433	ENSG00000157014	#N/A	#N/A	#N/A	#N/A	#N/A	#N/A	#N/A
ZFYVE9	-26.1916	#N/A	-28.4464	-29.7932	#N/A	-47.6247	-88.4951	ENSG00000157077	#N/A	#N/A	#N/A	#N/A	#N/A	#N/A	-7.07884
SLC6A1	-26.4727	#N/A	-47.3671	#N/A	-37.4622	-32.9497	-62.6701	ENSG00000157103	#N/A	#N/A	#N/A	#N/A	#N/A	#N/A	#N/A
HYDIN	-28.3016	#N/A	-52.0206	#N/A	-50.0587	-22.1692	-62.9469	ENSG00000157423	#N/A	#N/A	#N/A	#N/A	#N/A	#N/A	#N/A
CACNA2D3	-32.5288	#N/A	-42.1765	#N/A	-14.0741	-24.6281	-71.3212	ENSG00000157445	#N/A	#N/A	#N/A	#N/A	#N/A	#N/A	#N/A
MUM1L1	-32.8324	#N/A	#N/A	-30.1945	-22.6906	-32.4081	-50.487	ENSG00000157502	#N/A	#N/A	#N/A	#N/A	#N/A	#N/A	#N/A
DYRK1A	-15.3409	-23.6802	#N/A	-28.8823	#N/A	-35.6474	-10.7765	ENSG00000157540	-2.1087	-2.35905	-4.05883	#N/A	#N/A	#N/A	#N/A
SVOPL	-24.9418	-25.8135	-27.9565	#N/A	-61.2118	-20.9191	-70.0279	ENSG00000157703	#N/A	#N/A	#N/A	#N/A	#N/A	#N/A	#N/A
UBN2	-23.0959	-30.1561	-23.3048	-12.6095	-34.2397	#N/A	-72.43	ENSG00000157741	#N/A	#N/A	-2.43857	#N/A	#N/A	#N/A	#N/A
SKI	-17.3326	-39.2407	-45.1587	#N/A	#N/A	-59.1351	-14.6089	ENSG00000157933	#N/A	#N/A	-2.8243	#N/A	#N/A	#N/A	#N/A
PTPDC1	-18.2733	-24.8672	-28.366	-11.0043	#N/A	#N/A	-33.7302	ENSG00000158079	#N/A	#N/A	#N/A	#N/A	#N/A	#N/A	#N/A
ABHD3	-24.7713	-22.3126	#N/A	-14.0824	-14.6165	#N/A	-17.7864	ENSG00000158201	#N/A	#N/A	#N/A	#N/A	#N/A	#N/A	#N/A
SLC13A3	-22.5562	#N/A	-22.1679	-13.0052	#N/A	-10.4648	-10.6375	ENSG00000158296	#N/A	#N/A	#N/A	#N/A	#N/A	#N/A	#N/A
MITD1	#N/A	-17.3474	-14.233	-25.7887	#N/A	-13.4425	-20.2957	ENSG00000158411	#N/A	#N/A	#N/A	#N/A	#N/A	#N/A	#N/A
DNAH3	-32.1679	#N/A	-34.2898	-29.0245	#N/A	-29.9173	-83.266	ENSG00000158486	#N/A	#N/A	#N/A	#N/A	#N/A	#N/A	#N/A
GDPD5	#N/A	#N/A	-30.1302	-23.252	-33.3577	-34.5503	-43.3889	ENSG00000158555	-4.02297	#N/A	-18.6178	#N/A	#N/A	-3.54707	-27.2887
ELK4	-40.7218	-14.1742	-20.7183	#N/A	-16.9242	-21.3127	-21.4815	ENSG00000158711	#N/A	#N/A	#N/A	#N/A	#N/A	#N/A	#N/A
DMTN	-31.993	-27.8121	-20.4376	#N/A	-21.3898	-33.7368	-42.969	ENSG00000158856	-5.03054	-2.44555	-38.0614	-3.94619	-3.43134	-9.96757	-6.95759
FAM160B2	#N/A	#N/A	-24.2857	-11.551	-22.0892	-15.8492	-53.5803	ENSG00000158863	#N/A	#N/A	#N/A	#N/A	#N/A	#N/A	#N/A
FCER1G	#N/A	#N/A	-29.5495	-40.0823	-24.3386	-14.3696	-36.9395	ENSG00000158869	#N/A	#N/A	#N/A	#N/A	#N/A	#N/A	#N/A
RUNX1	-20.1953	-23.967	#N/A	-34.0075	-27.984	-36.6378	#N/A	ENSG00000159216	#N/A	-2.04322	-2.80849	#N/A	#N/A	#N/A	-5.16842
GIP	-19.5531	#N/A	-47.4682	#N/A	-16.2466	-31.1334	-75.3782	ENSG00000159224	#N/A	#N/A	#N/A	#N/A	#N/A	#N/A	#N/A
M1AP	-18.952	-25.1765	#N/A	-25.3895	-19.9176	-18.6512	-56.0366	ENSG00000159374	#N/A	#N/A	#N/A	#N/A	#N/A	#N/A	#N/A
CELF3	-38.5795	-13.1985	#N/A	-23.9848	-29.6242	#N/A	-41.9151	ENSG00000159409	#N/A	#N/A	#N/A	#N/A	#N/A	#N/A	#N/A
TGM7	-25.7613	#N/A	-27.9523	-37.3408	-26.615	#N/A	-59.747	ENSG00000159495	#N/A	#N/A	#N/A	#N/A	#N/A	#N/A	#N/A
ZFYVE28	-26.2582	-15.1094	#N/A	-21.4662	-50.1966	-26.4617	-49.3554	ENSG00000159733	#N/A	#N/A	-29.7982	#N/A	-4.94067	-3.55301	#N/A
RGS12	-20.5237	#N/A	-33.7981	-12.5768	-28.8951	-47.2902	-50.5552	ENSG00000159788	#N/A	#N/A	#N/A	#N/A	#N/A	#N/A	#N/A
ZNF235	-21.6127	#N/A	-82.1393	-23.4302	#N/A	-28.2367	-52.1614	ENSG00000159917	#N/A	#N/A	-36.874	#N/A	#N/A	#N/A	#N/A
OR3A3	-24.9787	#N/A	-38.774	-25.8456	-28.2695	#N/A	-70.057	ENSG00000159961	#N/A	#N/A	#N/A	#N/A	#N/A	#N/A	#N/A
PDE9A	-26.4965	#N/A	#N/A	-16.1399	-34.4379	-20.9666	-67.8427	ENSG00000160191	-10.1043	#N/A	-11.2489	#N/A	#N/A	#N/A	-14.3494
TRAPPC10	-17.162	-10.8712	-14.1092	-15.2474	#N/A	-12.632	-27.4349	ENSG00000160218	#N/A	-3.68221	-6.96764	-2.9097	#N/A	#N/A	#N/A
HIPK4	-26.8519	#N/A	-22.5524	#N/A	-19.5861	-13.6278	-64.7429	ENSG00000160396	#N/A	#N/A	#N/A	#N/A	#N/A	#N/A	#N/A
TOR2A	#N/A	#N/A	-15.6169	-18.3083	-32.9443	-10.2725	-17.6772	ENSG00000160404	#N/A	#N/A	#N/A	#N/A	#N/A	#N/A	#N/A
BRSK1	-21.391	-19.4762	-44.3767	#N/A	-27.6402	-21.1252	-61.868	ENSG00000160469	#N/A	#N/A	#N/A	#N/A	#N/A	#N/A	#N/A
NLRP4	-20.761	#N/A	-21.4917	-27.8872	#N/A	-17.855	-53.7713	ENSG00000160505	#N/A	#N/A	#N/A	#N/A	#N/A	#N/A	#N/A
TAOK1	-27.5379	-10.873	#N/A	-19.278	-39.7003	-16.298	-22.4206	ENSG00000160551	#N/A	-3.66947	-4.71864	#N/A	#N/A	#N/A	#N/A
SIK3	-20.4163	-18.4698	-12.0551	-22.632	#N/A	-42.8475	-12.2222	ENSG00000160584	#N/A	#N/A	#N/A	#N/A	#N/A	#N/A	#N/A
ANO10	-11.938	-37.0644	-16.9493	-28.7934	-30.9028	-42.6489	#N/A	ENSG00000160746	#N/A	#N/A	#N/A	#N/A	#N/A	#N/A	#N/A
ZNF333	-13.1273	#N/A	-25.0486	-31.7988	#N/A	-30.452	-14.1799	ENSG00000160961	#N/A	#N/A	#N/A	#N/A	#N/A	#N/A	#N/A
MRNIP	-13.1181	-19.9434	-22.3664	-27.1459	-15.2775	#N/A	-29.1204	ENSG00000161010	-2.35437	#N/A	-2.22072	#N/A	#N/A	#N/A	-2.69293
SCGB3A1	-34.43	-16.0012	#N/A	-13.4207	-36.4009	#N/A	-39.3384	ENSG00000161055	#N/A	#N/A	#N/A	#N/A	#N/A	#N/A	#N/A
PCYT1A	-10.6951	-25.1307	#N/A	#N/A	-21.5539	-40.8369	-13.6264	ENSG00000161217	#N/A	#N/A	#N/A	#N/A	#N/A	#N/A	#N/A
ZNF385A	-16.5747	#N/A	-30.202	-33.4282	-37.9894	#N/A	-27.8143	ENSG00000161642	#N/A	#N/A	#N/A	#N/A	#N/A	#N/A	#N/A
MED11	-27.1353	-32.6668	-10.1363	#N/A	#N/A	-39.3201	-22.5024	ENSG00000161920	#N/A	#N/A	#N/A	#N/A	#N/A	#N/A	#N/A
BICDL2	#N/A	#N/A	-26.1016	-14.4048	-27.8144	-21.5822	-38.2275	ENSG00000162069	#N/A	#N/A	#N/A	#N/A	#N/A	#N/A	#N/A
SHANK2	-24.971	-14.2745	-29.4444	#N/A	-29.0634	-34.1769	-78.7863	ENSG00000162105	#N/A	#N/A	#N/A	#N/A	#N/A	#N/A	#N/A
UBXN1	#N/A	-28.3027	-33.2309	-14.6693	-29.0079	#N/A	-12.3728	ENSG00000162191	#N/A	#N/A	#N/A	#N/A	#N/A	#N/A	#N/A
JAK1	-34.9163	-19.4596	-12.2286	#N/A	-10.8925	#N/A	-16.3611	ENSG00000162434	#N/A	#N/A	-2.28023	#N/A	#N/A	#N/A	-2.11181
UBXN10	-22.936	-39.0483	#N/A	-40.0342	-29.6832	-29.9115	-17.7521	ENSG00000162543	#N/A	#N/A	#N/A	#N/A	#N/A	#N/A	#N/A
TTLL10	-29.7898	-21.4439	#N/A	-14.7206	-27.7585	-46.7861	-78.9202	ENSG00000162571	#N/A	#N/A	#N/A	#N/A	#N/A	#N/A	#N/A
LSP1P3	-26.8109	#N/A	#N/A	-25.0729	-13.4522	-23.6638	-58.5375	ENSG00000162685	#N/A	#N/A	#N/A	#N/A	#N/A	#N/A	#N/A
AGL	#N/A	-29.2392	-13.2308	-33.3359	-31.1675	-30.2042	#N/A	ENSG00000162688	#N/A	#N/A	#N/A	#N/A	#N/A	#N/A	#N/A
ZNF496	-33.5754	-25.5237	-11.1906	-14.3502	-39.3432	-18.1085	#N/A	ENSG00000162714	#N/A	#N/A	#N/A	#N/A	#N/A	#N/A	#N/A
OR2M5	-43.5938	-16.4718	-25.4009	#N/A	-32.8025	-30.1095	-69.9574	ENSG00000162727	#N/A	#N/A	#N/A	#N/A	#N/A	#N/A	#N/A
DENND2D	-15.433	-45.109	#N/A	-43.0376	-52.9895	-40.2376	-19.5992	ENSG00000162777	#N/A	#N/A	#N/A	#N/A	#N/A	#N/A	#N/A
CNST	#N/A	#N/A	-19.5179	-28.3728	-49.0651	-29.0902	-20.9218	ENSG00000162852	-2.70739	#N/A	-2.9967	#N/A	#N/A	#N/A	#N/A
STPG2	#N/A	-10.4375	-32.6201	#N/A	-27.892	-10.6686	-15.6938	ENSG00000163116	#N/A	#N/A	#N/A	#N/A	#N/A	#N/A	#N/A
ERCC3	#N/A	-24.6901	-17.6515	-24.5113	-28.6548	-40.3352	#N/A	ENSG00000163161	#N/A	#N/A	#N/A	#N/A	#N/A	#N/A	#N/A
LCE3D	#N/A	#N/A	-20.0171	-24.3157	-23.9726	-11.3278	-66.2678	ENSG00000163202	#N/A	#N/A	#N/A	#N/A	#N/A	#N/A	#N/A
DHX57	-18.1542	#N/A	-10.1383	-30.6957	-49.1816	#N/A	-15.5782	ENSG00000163214	#N/A	#N/A	#N/A	#N/A	#N/A	#N/A	#N/A
ARHGAP25	-15.1714	-33.0109	#N/A	-35.7534	-15.4247	-21.7626	-30.1207	ENSG00000163219	#N/A	#N/A	-3.37359	#N/A	#N/A	#N/A	-12.6277
CRYGC	-21.8978	#N/A	-17.963	#N/A	-38.2341	-17.5233	-36.6162	ENSG00000163254	#N/A	#N/A	#N/A	#N/A	#N/A	#N/A	#N/A
ALPI	-40.6411	-17.7386	-54.0581	#N/A	-24.2862	-12.0647	#N/A	ENSG00000163295	#N/A	#N/A	#N/A	#N/A	#N/A	#N/A	#N/A
EOGT	-21.2488	-45.9427	-17.4471	#N/A	-18.2389	#N/A	-42.2276	ENSG00000163378	#N/A	#N/A	-3.94971	#N/A	#N/A	#N/A	-2.49998
LMOD3	-26.0038	-25.2741	#N/A	-14.492	-21.2295	-33.3181	-39.5663	ENSG00000163380	#N/A	#N/A	#N/A	#N/A	#N/A	#N/A	#N/A
DPPA2	-28.5812	#N/A	#N/A	-22.5849	-46.3558	-24.923	-71.4674	ENSG00000163530	#N/A	#N/A	#N/A	#N/A	#N/A	#N/A	#N/A
IFI16	-28.1781	-19.8431	-20.3205	-18.35	-27.137	#N/A	#N/A	ENSG00000163565	#N/A	#N/A	#N/A	#N/A	#N/A	#N/A	#N/A
EFHB	-28.0352	#N/A	-24.182	#N/A	-27.014	-47.5774	-50.0834	ENSG00000163576	#N/A	#N/A	#N/A	#N/A	#N/A	#N/A	#N/A
ICA1L	#N/A	-21.5617	#N/A	-21.6106	-17.7361	-15.945	-16.0177	ENSG00000163596	-3.67391	#N/A	#N/A	#N/A	-3.82245	#N/A	#N/A
ALB	-28.4141	#N/A	-18.6206	-12.0904	-23.2819	-24.475	-81.483	ENSG00000163631	#N/A	#N/A	#N/A	#N/A	#N/A	#N/A	#N/A
PSMD6	-30.2045	-15.4746	-19.2672	#N/A	-19.2687	#N/A	-41.2965	ENSG00000163636	#N/A	#N/A	#N/A	#N/A	#N/A	#N/A	#N/A
PPM1K	-19.9039	#N/A	-16.5532	-29.0316	-47.4569	#N/A	-18.4259	ENSG00000163644	#N/A	#N/A	#N/A	#N/A	#N/A	#N/A	#N/A
CLRN1	-11.7818	#N/A	-11.0103	-21.2199	-32.4926	#N/A	-58.2518	ENSG00000163646	#N/A	#N/A	#N/A	#N/A	#N/A	#N/A	#N/A
CCDC158	-42.9937	-28.6599	-33.581	-22.6969	#N/A	-27.0599	#N/A	ENSG00000163749	#N/A	#N/A	#N/A	#N/A	#N/A	#N/A	#N/A
LRRC2	-44.0204	-34.0054	#N/A	-10.3389	-23.3081	-15.2782	-50.4077	ENSG00000163827	#N/A	#N/A	#N/A	#N/A	#N/A	#N/A	#N/A
ZNF148	#N/A	-12.4502	-24.3011	-21.6566	#N/A	-18.0519	-14.4298	ENSG00000163848	#N/A	#N/A	-2.87044	#N/A	#N/A	#N/A	#N/A
TMEM41A	-12.9899	#N/A	-16.9251	-13.8832	-23.8912	#N/A	-20.9639	ENSG00000163900	#N/A	#N/A	#N/A	#N/A	#N/A	#N/A	#N/A
UVSSA	-21.3847	-19.7424	-22.1581	#N/A	#N/A	-17.9273	-54.3981	ENSG00000163945	#N/A	-2.25599	#N/A	#N/A	#N/A	#N/A	-2.22791
ARHGEF3	#N/A	-38.6542	#N/A	-25.4688	-53.9837	-10.9546	-54.0077	ENSG00000163947	-2.51524	-3.33703	-11.5792	-2.86548	#N/A	#N/A	-3.03429
ZDHHC19	-21.0082	-14.9496	-74.039	#N/A	#N/A	-20.2715	-49.5684	ENSG00000163958	#N/A	#N/A	#N/A	#N/A	#N/A	#N/A	#N/A
METAP1	-12.1255	-25.8509	-14.6383	-13.3709	#N/A	#N/A	-16.1905	ENSG00000164024	#N/A	#N/A	#N/A	#N/A	#N/A	#N/A	#N/A
SLC9B1	-20.0509	#N/A	-20.8041	#N/A	-28.4588	-19.4301	-30.0154	ENSG00000164037	-5.96713	#N/A	#N/A	#N/A	#N/A	#N/A	#N/A
SLC9B2	-23.7797	-23.5482	-17.5253	-11.8622	#N/A	-19.3905	#N/A	ENSG00000164038	#N/A	#N/A	-42.6622	#N/A	#N/A	#N/A	-5.57181
ZNF589	-15.0507	#N/A	#N/A	-25.1686	-19.1936	-12.4136	-20.4893	ENSG00000164048	#N/A	#N/A	#N/A	#N/A	#N/A	#N/A	#N/A
FBXW12	-21.1031	-12.0186	#N/A	-17.4889	-29.4926	-27.6923	-38.7691	ENSG00000164049	#N/A	#N/A	#N/A	#N/A	#N/A	#N/A	#N/A
PRMT9	-30.7978	-12.7293	-63.1193	-11.939	#N/A	#N/A	-11.6464	ENSG00000164169	#N/A	#N/A	#N/A	#N/A	#N/A	#N/A	#N/A
SLC45A2	-13.835	#N/A	-12.0526	-14.913	-18.948	#N/A	-34.6904	ENSG00000164175	#N/A	#N/A	#N/A	#N/A	#N/A	#N/A	#N/A
ADGRV1	-28.4273	#N/A	-55.09	#N/A	-47.6719	-17.3378	-47.0934	ENSG00000164199	#N/A	#N/A	#N/A	#N/A	#N/A	#N/A	#N/A
EGFLAM	-31.8426	#N/A	-53.0079	#N/A	-37.2582	-32.5209	-54.0482	ENSG00000164318	#N/A	#N/A	#N/A	#N/A	#N/A	#N/A	#N/A
FAM170A	-15.8289	-17.4838	-18.9545	#N/A	-25.4203	-29.8732	-42.1788	ENSG00000164334	#N/A	#N/A	#N/A	#N/A	#N/A	#N/A	#N/A
LINC01600	-23.3629	-17.5386	#N/A	-26.833	-45.9677	-24.3773	-34.233	ENSG00000164385	#N/A	#N/A	#N/A	#N/A	#N/A	#N/A	#N/A
GDF9	-11.7361	-14.359	-10.8508	-20.3656	-27.763	-12.9566	#N/A	ENSG00000164404	#N/A	#N/A	#N/A	#N/A	#N/A	#N/A	#N/A
GJB7	-11.1723	#N/A	-11.3339	-11.8418	-14.6967	#N/A	-26.9085	ENSG00000164411	#N/A	#N/A	#N/A	#N/A	#N/A	#N/A	#N/A
SLC35A1	#N/A	-16.4286	-21.9662	-25.8978	#N/A	-11.2663	-37.4424	ENSG00000164414	#N/A	#N/A	#N/A	#N/A	#N/A	#N/A	#N/A
IL31RA	#N/A	-16.7229	-19.5767	#N/A	-47.2718	-21.1574	-73.5503	ENSG00000164509	#N/A	#N/A	#N/A	#N/A	#N/A	#N/A	#N/A
ANKRD55	-28.4504	#N/A	-55.5804	-14.8852	-42.2962	-28.5876	-65.5901	ENSG00000164512	#N/A	#N/A	#N/A	#N/A	#N/A	#N/A	#N/A
RAET1E	-32.7106	#N/A	-58.6077	#N/A	-32.1331	-36.2274	-66.6702	ENSG00000164520	#N/A	#N/A	#N/A	#N/A	#N/A	#N/A	#N/A
KIAA0895	-58.4367	-60.2316	-15.4148	#N/A	-28.7306	-23.5649	-63.7731	ENSG00000164542	#N/A	#N/A	#N/A	#N/A	#N/A	#N/A	#N/A
TRA2A	-12.6508	-55.9471	-19.7682	#N/A	#N/A	-25.8075	-19.9306	ENSG00000164548	#N/A	#N/A	#N/A	#N/A	#N/A	#N/A	-2.52108
FAM183BP	-23.4362	-14.6621	-24.5386	#N/A	-30.8648	#N/A	-36.0583	ENSG00000164556	#N/A	#N/A	#N/A	#N/A	#N/A	#N/A	#N/A
SUN3	-15.5942	-30.2961	#N/A	-10.6143	-38.4805	-15.0386	#N/A	ENSG00000164744	#N/A	#N/A	#N/A	#N/A	#N/A	#N/A	#N/A
SLC30A8	-19.0991	#N/A	-47.1434	#N/A	-39.3376	-18.1019	-54.5508	ENSG00000164756	#N/A	#N/A	#N/A	#N/A	#N/A	#N/A	#N/A
MED30	-17.5758	#N/A	-15.7609	#N/A	-18.4917	-20.0394	-18.5615	ENSG00000164758	#N/A	#N/A	#N/A	-3.22001	-2.85828	#N/A	#N/A
CSMD3	-24.1656	-14.8611	#N/A	#N/A	-33.5508	-39.5926	-64.0525	ENSG00000164796	#N/A	#N/A	#N/A	#N/A	#N/A	#N/A	#N/A
SPIDR	-39.3779	-34.8796	-12.8389	-19.1951	-48.2792	-22.2007	#N/A	ENSG00000164808	#N/A	#N/A	#N/A	#N/A	#N/A	#N/A	#N/A
SUN1	-10.2324	#N/A	#N/A	-12.4753	-20.5988	-10.1885	-13.5256	ENSG00000164828	#N/A	#N/A	#N/A	#N/A	#N/A	#N/A	-2.47331
OXR1	-22.3124	#N/A	-17.4215	#N/A	-43.1432	-12.0234	-48.4937	ENSG00000164830	#N/A	#N/A	#N/A	#N/A	#N/A	#N/A	-7.31561
TMEM184A	-26.0479	#N/A	-24.3127	-16.2686	#N/A	-28.6286	-48.8488	ENSG00000164855	#N/A	#N/A	#N/A	#N/A	#N/A	#N/A	#N/A
CCDC171	-15.6195	-14.0836	#N/A	-10.4122	-52.3024	-11.3933	-31.1384	ENSG00000164989	#N/A	#N/A	#N/A	#N/A	#N/A	#N/A	#N/A
NIPSNAP3B	-28.5152	-31.4949	-12.5573	-10.3536	#N/A	-26.0711	-21.6369	ENSG00000165028	#N/A	#N/A	#N/A	#N/A	#N/A	#N/A	#N/A
CPA6	-26.4348	-18.7403	#N/A	#N/A	-52.0618	-29.8323	-63.6944	ENSG00000165078	#N/A	#N/A	#N/A	#N/A	#N/A	#N/A	#N/A
RNF183	-19.6732	#N/A	-34.2368	-14.3709	#N/A	-21.932	-46.4962	ENSG00000165188	#N/A	#N/A	#N/A	#N/A	#N/A	#N/A	#N/A
ARMC3	#N/A	-15.6938	-37.951	-21.7358	-42.0478	-24.2102	-66.2097	ENSG00000165309	#N/A	#N/A	#N/A	#N/A	#N/A	#N/A	#N/A
WRN	-20.8634	-10.0742	-17.8078	#N/A	#N/A	-12.7861	-13.0748	ENSG00000165392	#N/A	#N/A	#N/A	#N/A	#N/A	#N/A	#N/A
CFL2	-33.6524	#N/A	-34.9262	-18.0371	#N/A	-26.8736	-13.6661	ENSG00000165410	#N/A	#N/A	#N/A	#N/A	#N/A	#N/A	-2.79294
TTC8	-21.6206	-34.3506	#N/A	#N/A	-43.2445	-27.2566	-57.9219	ENSG00000165533	#N/A	#N/A	#N/A	#N/A	#N/A	#N/A	#N/A
BEND7	-23.6771	-17.0534	-52.849	#N/A	-35.6366	-33.105	-59.7764	ENSG00000165626	#N/A	#N/A	#N/A	#N/A	#N/A	#N/A	#N/A
NSD1	-15.4543	-14.6653	-13.7015	#N/A	#N/A	-18.4741	-54.024	ENSG00000165671	#N/A	-2.33424	-2.72692	-2.3088	#N/A	#N/A	#N/A
ZNF219	-16.7454	#N/A	-15.3439	-11.1682	-14.1807	-33.0445	-57.1781	ENSG00000165804	#N/A	#N/A	#N/A	#N/A	#N/A	#N/A	#N/A
VWA2	-29.0335	-22.0053	#N/A	#N/A	-52.2755	-15.8774	-62.1624	ENSG00000165816	#N/A	#N/A	#N/A	#N/A	#N/A	#N/A	#N/A
SERPINA12	-30.0363	-27.943	#N/A	-14.9562	-40.7775	-20.8867	-68.8958	ENSG00000165953	#N/A	#N/A	#N/A	#N/A	#N/A	#N/A	#N/A
PDZRN4	-24.1224	-11.6167	-41.3099	-13.5759	#N/A	-32.1201	#N/A	ENSG00000165966	#N/A	#N/A	#N/A	#N/A	#N/A	#N/A	#N/A
CCDC38	-19.4266	-11.7728	-33.0706	-44.8646	#N/A	-26.0021	-17.9517	ENSG00000165972	#N/A	#N/A	#N/A	#N/A	#N/A	#N/A	#N/A
R3HCC1L	-20.3857	-33.1952	-40.3915	#N/A	#N/A	-14.7991	-22.3811	ENSG00000166024	#N/A	#N/A	#N/A	#N/A	#N/A	#N/A	#N/A
SVOP	-48.6631	-15.5909	#N/A	#N/A	-34.1094	-27.1708	-52.7332	ENSG00000166111	#N/A	#N/A	#N/A	#N/A	#N/A	#N/A	#N/A
SPATA19	-25.4957	#N/A	-40.9329	#N/A	-32.3615	-39.5802	-54.1697	ENSG00000166118	#N/A	#N/A	#N/A	#N/A	#N/A	#N/A	#N/A
BAG5	-24.8485	-30.6272	#N/A	-16.992	-11.9684	-13.6097	-24.4189	ENSG00000166170	#N/A	#N/A	-2.3268	#N/A	#N/A	#N/A	#N/A
MYRFL	-13.8063	#N/A	-34.2783	#N/A	-25.945	-26.3642	-59.5173	ENSG00000166268	#N/A	#N/A	#N/A	#N/A	#N/A	#N/A	#N/A
C11orf65	-17.4244	-28.5103	-63.6864	-19.4066	-30.883	-10.8333	#N/A	ENSG00000166323	-10.8615	-4.52678	-7.27745	-3.79177	-3.98393	#N/A	-4.74578
USP54	-17.4066	#N/A	-37.3811	-13.9994	-40.1196	-11.5725	-60.873	ENSG00000166348	#N/A	#N/A	#N/A	#N/A	#N/A	#N/A	#N/A
C11orf74	-24.1649	-16.4028	-37.619	-17.9104	#N/A	#N/A	-39.9632	ENSG00000166352	#N/A	#N/A	#N/A	#N/A	#N/A	#N/A	#N/A
PPFIBP2	-19.1758	-22.2915	-45.8228	-19.1765	#N/A	-19.1336	#N/A	ENSG00000166387	#N/A	#N/A	#N/A	#N/A	#N/A	#N/A	#N/A
MOGAT2	-21.7142	#N/A	-26.3607	#N/A	-31.1518	-20.4971	-33.6053	ENSG00000166391	#N/A	#N/A	#N/A	#N/A	#N/A	#N/A	#N/A
RIC3	-24.4787	#N/A	-23.8511	#N/A	-30.642	-11.7628	-66.4281	ENSG00000166405	-10.5949	#N/A	-1974.46	-3.11569	-33.1556	-4.44682	-112.036
ZNF143	-10.71	-35.4176	#N/A	-15.8245	#N/A	-30.3952	-23.6123	ENSG00000166478	#N/A	#N/A	#N/A	#N/A	#N/A	#N/A	#N/A
CLEC3A	-20.5502	#N/A	-40.9117	#N/A	-54.9359	-37.829	-71.5229	ENSG00000166509	#N/A	#N/A	#N/A	#N/A	#N/A	#N/A	#N/A
RIMKLB	-27.6433	#N/A	-19.4255	-36.5616	-28.4664	-40.249	-58.9078	ENSG00000166532	-3.46564	#N/A	#N/A	#N/A	#N/A	#N/A	-10.1278
A2ML1	-34.7409	-22.0456	-69.5421	-14.6683	-31.1351	#N/A	-64.551	ENSG00000166535	#N/A	#N/A	#N/A	#N/A	#N/A	#N/A	#N/A
GALR1	-20.64	-15.0845	#N/A	-16.9271	#N/A	-16.7016	-63.2894	ENSG00000166573	#N/A	#N/A	#N/A	#N/A	#N/A	#N/A	#N/A
BLCAP	-22.3661	-16.5022	-14.9567	-26.8687	-20.6232	-14.8122	#N/A	ENSG00000166619	#N/A	#N/A	#N/A	#N/A	#N/A	#N/A	#N/A
CATSPER2	-18.6379	#N/A	-15.063	-14.819	#N/A	-16.4721	-42.3686	ENSG00000166762	#N/A	#N/A	#N/A	#N/A	#N/A	#N/A	-2.55864
OR4D6	-21.2125	-33.8609	-41.1345	#N/A	-44.6895	-21.854	-62.1807	ENSG00000166884	#N/A	#N/A	#N/A	#N/A	#N/A	#N/A	#N/A
STX3	-18.8047	-11.6223	-18.1004	#N/A	-28.408	-13.5688	-81.6374	ENSG00000166900	#N/A	#N/A	#N/A	#N/A	#N/A	#N/A	#N/A
EPB42	-20.7387	-17.706	-28.2385	#N/A	-26.1113	#N/A	-66.6309	ENSG00000166947	#N/A	#N/A	#N/A	#N/A	#N/A	#N/A	#N/A
SMAD3	#N/A	-22.4215	-19.046	-20.2867	#N/A	-51.6051	-59.5833	ENSG00000166949	#N/A	#N/A	-2.74193	#N/A	#N/A	#N/A	-21.2057
EVA1C	#N/A	-34.5432	-19.0297	-10.3322	#N/A	-33.7338	-59.7619	ENSG00000166979	-3.10048	#N/A	-21.7293	#N/A	#N/A	-3.93401	-7.80109
MEI1	-20.7113	-18.7599	-24.1235	#N/A	-28.6876	-18.8917	-73.9749	ENSG00000167077	#N/A	#N/A	-3.20267	#N/A	#N/A	#N/A	#N/A
B4GALNT2	-31.7474	-19.6124	-45.6288	#N/A	-48.3103	#N/A	-62.4934	ENSG00000167080	#N/A	#N/A	#N/A	#N/A	#N/A	#N/A	#N/A
LOXHD1	-33.2738	-12.3086	-51.7174	#N/A	-41.5261	#N/A	-54.4233	ENSG00000167210	#N/A	#N/A	#N/A	#N/A	#N/A	#N/A	#N/A
ZNF91	-31.0837	#N/A	-60.4231	-21.2519	-28.0535	-11.4125	-57.1762	ENSG00000167232	#N/A	#N/A	-31.7676	#N/A	#N/A	#N/A	#N/A
MMP26	-30.4266	#N/A	-58.6991	#N/A	-40.9304	-24.2831	-64.3857	ENSG00000167346	#N/A	#N/A	#N/A	#N/A	#N/A	#N/A	#N/A
ZNF180	-17.7183	-29.6559	-35.3806	-36.3228	-15.0956	#N/A	#N/A	ENSG00000167384	#N/A	#N/A	#N/A	#N/A	#N/A	#N/A	#N/A
GNG8	-24.3311	#N/A	-26.3861	-28.0002	-18.9346	-22.5754	-33.1918	ENSG00000167414	#N/A	#N/A	-11.8192	#N/A	#N/A	#N/A	-30.883
ANKRD11	#N/A	#N/A	-13.2166	-18.476	-21.2459	-15.5822	-12.617	ENSG00000167522	#N/A	#N/A	#N/A	#N/A	#N/A	#N/A	#N/A
ZNF641	-19.8814	-37.159	-11.8171	-28.2457	-13.0524	#N/A	-13.6568	ENSG00000167528	#N/A	#N/A	-4.16697	#N/A	#N/A	#N/A	#N/A
CACNB3	-26.2182	#N/A	-17.4183	-23.0114	#N/A	-42.1318	-11.164	ENSG00000167535	#N/A	#N/A	#N/A	#N/A	#N/A	#N/A	#N/A
ZNF610	-21.0678	#N/A	-34.1009	-23.6797	-38.8949	#N/A	-61.4223	ENSG00000167554	#N/A	#N/A	#N/A	#N/A	#N/A	#N/A	#N/A
TRAPPC9	-17.9359	-39.7372	-21.4304	-13.6209	-18.4955	#N/A	-17.6781	ENSG00000167632	#N/A	#N/A	#N/A	#N/A	#N/A	#N/A	#N/A
ZNF283	-19.4067	#N/A	-44.7658	-14.4665	-18.9934	#N/A	-83.7137	ENSG00000167637	#N/A	#N/A	#N/A	#N/A	#N/A	#N/A	#N/A
ZNF83	-17.6512	-32.9424	-56.1141	-38.7585	#N/A	-29.9662	-15.9993	ENSG00000167766	-2.39602	#N/A	-32.8069	#N/A	#N/A	#N/A	#N/A
ZNF558	-35.2647	#N/A	-25.9245	-10.9985	-29.9134	-22.1001	-79.1978	ENSG00000167785	#N/A	#N/A	-4.28691	#N/A	#N/A	#N/A	-2.03341
CABP2	-19.3407	#N/A	-47.6955	#N/A	-26.2597	-20.0036	-61.5804	ENSG00000167791	#N/A	#N/A	#N/A	#N/A	#N/A	#N/A	#N/A
OR8J3	-21.0585	#N/A	-39.3695	#N/A	-23.6192	-34.4572	-83.5663	ENSG00000167822	#N/A	#N/A	#N/A	#N/A	#N/A	#N/A	#N/A
OR5I1	-29.9408	#N/A	-35.7322	-13.2564	-16.8942	-22.2768	-43.6432	ENSG00000167825	#N/A	#N/A	#N/A	#N/A	#N/A	#N/A	#N/A
ZNF232	-29.7105	-28.292	-22.1529	-21.7853	-24.4383	-25.5834	#N/A	ENSG00000167840	#N/A	#N/A	#N/A	#N/A	#N/A	#N/A	#N/A
TRANK1	#N/A	-12.7553	-11.7337	-27.0519	-13.0745	-20.2489	-51.4054	ENSG00000168016	#N/A	#N/A	-10.0693	#N/A	#N/A	#N/A	-22.8991
KCNJ4	-30.4592	#N/A	-27.8945	-13.0455	-11.1143	-21.7572	-48.7558	ENSG00000168135	#N/A	#N/A	#N/A	#N/A	#N/A	#N/A	#N/A
RBPJ	-27.1642	-37.619	-35.6493	-20.4544	#N/A	-33.0603	-13.6379	ENSG00000168214	#N/A	#N/A	#N/A	#N/A	#N/A	#N/A	#N/A
PTGDR	-27.6027	#N/A	-16.8342	-40.2194	#N/A	-13.437	-69.7972	ENSG00000168229	#N/A	#N/A	-47.4862	#N/A	#N/A	#N/A	-34.9703
DNAJC7	-13.064	#N/A	-32.6782	-10.9872	#N/A	-14.8012	-17.9804	ENSG00000168259	#N/A	#N/A	#N/A	#N/A	#N/A	#N/A	#N/A
BMI1	-13.8729	-41.2054	-34.4134	-17.373	-20.2069	#N/A	-23.1396	ENSG00000168283	#N/A	#N/A	#N/A	#N/A	#N/A	#N/A	#N/A
FAM107A	-26.0585	-10.5724	#N/A	#N/A	-34.1582	-14.0904	-71.5811	ENSG00000168309	#N/A	#N/A	#N/A	#N/A	#N/A	#N/A	#N/A
PPDPFL	-33.6418	-16.0087	-29.6689	#N/A	-28.8504	-23.4432	-57.4297	ENSG00000168333	#N/A	#N/A	#N/A	#N/A	#N/A	#N/A	#N/A
SCN11A	-20.6304	-21.9266	-38.1593	#N/A	-34.7173	-18.642	-79.6868	ENSG00000168356	#N/A	#N/A	#N/A	#N/A	#N/A	#N/A	#N/A
ING5	#N/A	-11.4869	-36.4338	-10.4789	-17.8266	#N/A	-40.5361	ENSG00000168395	#N/A	#N/A	#N/A	#N/A	#N/A	#N/A	#N/A
RHOH	-20.949	-21.4721	-18.5284	#N/A	#N/A	-47.923	-18.8097	ENSG00000168421	-5.67634	#N/A	#N/A	-3.45904	-3.53545	#N/A	-103.416
TXNDC2	-23.8793	-26.5454	-25.7003	-19.5559	-62.7354	-30.0888	#N/A	ENSG00000168454	#N/A	#N/A	#N/A	#N/A	#N/A	#N/A	#N/A
FAM178B	-31.1329	#N/A	-40.3218	-10.0351	-31.2219	#N/A	-43.372	ENSG00000168754	#N/A	#N/A	#N/A	#N/A	#N/A	#N/A	#N/A
BTNL3	#N/A	#N/A	-10.9597	-13.4667	-37.6645	-13.6637	-55.7657	ENSG00000168903	#N/A	#N/A	#N/A	#N/A	#N/A	#N/A	#N/A
STXBP6	-24.0114	#N/A	-33.6242	-21.627	#N/A	-13.2305	-69.4463	ENSG00000168952	#N/A	#N/A	#N/A	#N/A	#N/A	#N/A	#N/A
ZBTB43	-17.3572	#N/A	#N/A	-17.9712	-12.9643	-18.5045	-11.2973	ENSG00000169155	#N/A	#N/A	#N/A	#N/A	#N/A	#N/A	#N/A
GSG1L	-19.9047	#N/A	-47.4157	-25.738	-65.4433	-27.2143	-61.8953	ENSG00000169181	#N/A	#N/A	#N/A	#N/A	#N/A	#N/A	#N/A
KCNAB1	#N/A	-22.4234	-17.9563	-16.0484	-24.9182	-19.028	-36.8182	ENSG00000169282	#N/A	#N/A	#N/A	#N/A	#N/A	#N/A	#N/A
RNASE2	#N/A	-42.244	-41.1494	-43.4848	-56.1291	-31.1592	-72.4866	ENSG00000169385	#N/A	#N/A	#N/A	#N/A	#N/A	#N/A	#N/A
KCNK9	-27.0753	#N/A	-57.2264	-17.828	-34.4002	#N/A	-49.3153	ENSG00000169427	#N/A	#N/A	#N/A	#N/A	#N/A	#N/A	#N/A
OR4K15	-33.8786	#N/A	-29.5413	-10.6694	-25.1258	-42.2958	-79.8429	ENSG00000169488	#N/A	#N/A	#N/A	#N/A	#N/A	#N/A	#N/A
TM2D2	-19.9215	-14.55	-10.6395	-32.9294	-34.0177	#N/A	#N/A	ENSG00000169490	#N/A	#N/A	#N/A	#N/A	#N/A	#N/A	#N/A
MUC15	-26.0998	-27.5075	-52.4265	#N/A	-37.0613	-22.0665	-66.9571	ENSG00000169550	#N/A	#N/A	#N/A	#N/A	#N/A	#N/A	#N/A
ZEB2	-29.7888	-28.0572	#N/A	-39.384	-36.4919	-51.884	-29.655	ENSG00000169554	#N/A	#N/A	#N/A	#N/A	#N/A	#N/A	#N/A
HEXDC	-25.9795	#N/A	-23.3946	-17.554	-11.183	-41.9204	-35.3249	ENSG00000169660	#N/A	#N/A	#N/A	#N/A	#N/A	#N/A	#N/A
GP9	#N/A	-22.6928	-12.1366	-14.2722	#N/A	-18.164	-28.9468	ENSG00000169704	#N/A	#N/A	#N/A	#N/A	#N/A	#N/A	#N/A
LINGO1	-32.641	-17.6587	-51.3206	#N/A	-31.4832	-40.1178	-37.1926	ENSG00000169783	#N/A	#N/A	#N/A	#N/A	#N/A	#N/A	#N/A
AHSP	-31.1768	-21.1367	-45.2882	#N/A	-19.1872	#N/A	-85.6534	ENSG00000169877	#N/A	#N/A	#N/A	#N/A	#N/A	#N/A	#N/A
ITGAM	-19.1208	-52.9831	#N/A	-46.3164	-25.4456	-48.7894	-59.3056	ENSG00000169896	#N/A	#N/A	-6.65563	#N/A	#N/A	#N/A	-7.50457
OTUD3	-17.5773	-13.8571	-20.9799	#N/A	#N/A	-24.2585	-63.2997	ENSG00000169914	-2.06814	-2.05905	-2.1295	-2.13549	#N/A	-2.10066	-1.94821
ZNF212	-13.5016	-25.0829	-54.432	#N/A	-30.9388	-26.9833	-52.5798	ENSG00000170260	#N/A	#N/A	#N/A	#N/A	#N/A	#N/A	#N/A
CMTM8	-16.5082	-18.5216	-58.4081	#N/A	#N/A	-26.9463	-45.345	ENSG00000170293	#N/A	#N/A	#N/A	#N/A	#N/A	#N/A	#N/A
NFRKB	-26.7786	-15.5902	-16.5499	-17.111	#N/A	-30.3863	-15.7272	ENSG00000170322	#N/A	#N/A	#N/A	#N/A	#N/A	#N/A	#N/A
B3GNT2	-10.3892	#N/A	-26.9135	-25.3485	#N/A	-26.8578	-12.1808	ENSG00000170340	#N/A	-4.49834	#N/A	#N/A	#N/A	#N/A	#N/A
KRT78	-28.1818	-20.1016	-36.9118	#N/A	-20.4557	-41.7315	-54.3376	ENSG00000170423	#N/A	#N/A	#N/A	#N/A	#N/A	#N/A	#N/A
ADORA2B	-15.2513	-19.2482	-33.2318	#N/A	-34.6557	-35.3758	-54.9287	ENSG00000170425	#N/A	#N/A	#N/A	#N/A	#N/A	#N/A	#N/A
SERPINB9	-39.607	#N/A	#N/A	-19.9133	-27.5624	-23.4803	-21.8844	ENSG00000170542	#N/A	#N/A	-11.8398	#N/A	#N/A	#N/A	#N/A
SGCD	-27.4871	#N/A	-15.2496	-29.9453	-43.3149	-16.7938	-50.4744	ENSG00000170624	#N/A	#N/A	#N/A	#N/A	#N/A	#N/A	#N/A
ARMC10	#N/A	-22.8542	#N/A	-29.6999	-17.6986	-18.8204	-24.5686	ENSG00000170632	#N/A	#N/A	#N/A	#N/A	#N/A	#N/A	#N/A
ACYP2	#N/A	#N/A	-12.0986	-14.311	-41.5693	-13.1286	-12.49	ENSG00000170634	#N/A	#N/A	#N/A	#N/A	#N/A	#N/A	#N/A
CAVIN4	-18.226	-11.7111	#N/A	#N/A	-38.7587	-14.6252	-37.2888	ENSG00000170681	#N/A	#N/A	#N/A	#N/A	#N/A	#N/A	#N/A
TTLL6	-30.8933	#N/A	-22.9724	-61.0699	-30.9207	-46.5791	-55.5503	ENSG00000170703	#N/A	#N/A	#N/A	#N/A	#N/A	#N/A	#N/A
SDR16C5	-30.9808	#N/A	-32.0691	-16.2816	-16.4725	-25.7013	-51.5081	ENSG00000170786	#N/A	#N/A	#N/A	#N/A	#N/A	#N/A	#N/A
FSHR	-22.4759	-10.6324	-47.2601	-23.831	#N/A	#N/A	-34.036	ENSG00000170820	#N/A	#N/A	#N/A	#N/A	#N/A	#N/A	#N/A
PPM1D	-12.3178	-30.7736	-13.7525	-22.5127	-14.5371	#N/A	#N/A	ENSG00000170836	#N/A	#N/A	#N/A	#N/A	#N/A	#N/A	#N/A
OR7G2	-23.6408	#N/A	-23.7356	-16.6196	-26.8041	-19.3843	-57.8562	ENSG00000170923	#N/A	#N/A	#N/A	#N/A	#N/A	#N/A	#N/A
PKHD1	-20.9095	#N/A	-48.1842	#N/A	-36.6665	-38.2928	-48.4579	ENSG00000170927	#N/A	#N/A	#N/A	#N/A	#N/A	#N/A	#N/A
ZNF160	-19.0371	#N/A	-10.8212	-20.0064	#N/A	-15.5808	-52.014	ENSG00000170949	#N/A	#N/A	-2.96153	#N/A	#N/A	#N/A	-2.09652
DCDC1	-21.3699	#N/A	-36.9192	#N/A	-32.2665	-10.6322	-46.2246	ENSG00000170959	#N/A	#N/A	#N/A	#N/A	#N/A	#N/A	#N/A
OR4D5	-27.4337	-24.9353	-38.1992	-10.6363	#N/A	-16.5828	-59.5182	ENSG00000171014	#N/A	#N/A	#N/A	#N/A	#N/A	#N/A	#N/A
PYGO1	#N/A	#N/A	-26.476	-25.886	-21.8634	-23.6241	-18.7572	ENSG00000171016	#N/A	#N/A	#N/A	#N/A	#N/A	#N/A	#N/A
PRKCE	-21.6882	-58.5331	#N/A	-19.7799	-28.8587	-44.8417	-45.1653	ENSG00000171132	#N/A	#N/A	#N/A	#N/A	#N/A	#N/A	-2.45874
OR2K2	-19.9541	#N/A	-18.0291	#N/A	-30.2884	-28.963	-50.8584	ENSG00000171133	#N/A	#N/A	#N/A	#N/A	#N/A	#N/A	#N/A
OR2M4	-34.3107	#N/A	-48.0203	#N/A	-36.231	-16.2412	-65.0594	ENSG00000171180	#N/A	#N/A	#N/A	#N/A	#N/A	#N/A	#N/A
GRIK1	-14.1517	#N/A	-19.9518	#N/A	-19.3495	-27.1805	-64.7644	ENSG00000171189	#N/A	#N/A	#N/A	#N/A	#N/A	#N/A	#N/A
MUC7	-41.3349	#N/A	#N/A	-14.7462	-24.9692	-25.307	-70.1182	ENSG00000171195	#N/A	#N/A	#N/A	#N/A	#N/A	#N/A	#N/A
SMR3B	-34.3751	#N/A	#N/A	-13.6608	-35.5889	-25.981	-35.5343	ENSG00000171201	#N/A	#N/A	#N/A	#N/A	#N/A	#N/A	#N/A
FAM241B	-34.8868	#N/A	-37.7664	-11.0304	#N/A	-35.8607	-27.4886	ENSG00000171224	#N/A	#N/A	-25.6821	#N/A	#N/A	-4.74583	#N/A
HOPX	-31.589	-34.398	#N/A	-22.0105	-36.8022	-31.1911	-80.9697	ENSG00000171476	-3.99345	#N/A	-22.8795	#N/A	#N/A	#N/A	-35.8091
OR1B1	-41.1288	#N/A	-38.3912	#N/A	-49.6547	-15.0849	-82.544	ENSG00000171484	#N/A	#N/A	#N/A	#N/A	#N/A	#N/A	#N/A
SPACA5	-26.9782	#N/A	-56.749	#N/A	-24.4723	-25.9739	-43.8109	ENSG00000171489	#N/A	#N/A	#N/A	#N/A	#N/A	#N/A	#N/A
LRRC8D	-20.1796	-41.8417	-24.7103	-49.7293	-40.2034	-18.9603	#N/A	ENSG00000171492	#N/A	#N/A	#N/A	#N/A	#N/A	#N/A	#N/A
LPAR3	-13.953	#N/A	-10.9074	-13.6613	-29.9943	#N/A	-35.3174	ENSG00000171517	#N/A	#N/A	#N/A	#N/A	#N/A	#N/A	#N/A
DSCAM	-31.4146	-17.1536	-18.1847	-16.7837	-25.8667	#N/A	-62.4037	ENSG00000171587	#N/A	#N/A	#N/A	#N/A	#N/A	#N/A	#N/A
S100Z	-18.349	-17.4811	-37.519	#N/A	-44.0864	#N/A	-64.3823	ENSG00000171643	#N/A	#N/A	#N/A	#N/A	#N/A	#N/A	#N/A
TMEM51	-25.1037	#N/A	-24.5139	-16.7118	-33.6186	-31.8553	#N/A	ENSG00000171729	#N/A	#N/A	#N/A	#N/A	#N/A	#N/A	#N/A
BCL2	#N/A	-11.3745	-23.1944	-16.5985	-11.5695	#N/A	-13.7996	ENSG00000171791	#N/A	-2.41367	-7.02181	-3.1542	-4.51961	#N/A	#N/A
KLF17	-32.8234	-43.0651	#N/A	#N/A	-21.003	-40.5849	-58.1034	ENSG00000171872	#N/A	#N/A	#N/A	#N/A	#N/A	#N/A	#N/A
OR10H2	-32.314	-32.6317	-35.7314	#N/A	-30.7959	-25.3036	-56.2026	ENSG00000171942	#N/A	#N/A	#N/A	#N/A	#N/A	#N/A	#N/A
JMJD1C	#N/A	-37.7886	-24.0417	-18.2603	#N/A	-28.3138	-10.2065	ENSG00000171988	#N/A	#N/A	-7.3148	#N/A	#N/A	#N/A	#N/A
ORMDL3	-30.9806	-45.0301	-50.2808	-26.8803	-38.852	-45.2334	#N/A	ENSG00000172057	#N/A	#N/A	#N/A	#N/A	-2.59	#N/A	#N/A
RCAN2	-20.0682	#N/A	-24.217	#N/A	-37.0812	-10.253	-68.6485	ENSG00000172348	#N/A	#N/A	#N/A	#N/A	#N/A	#N/A	#N/A
FUT9	-21.6803	#N/A	-23.9935	-30.7761	-29.5822	-25.0348	-65.8356	ENSG00000172461	#N/A	#N/A	#N/A	#N/A	#N/A	#N/A	#N/A
ZNF24	-19.987	-47.518	-33.8192	-14.8143	-21.1992	-34.7825	#N/A	ENSG00000172466	#N/A	#N/A	-2.11692	#N/A	#N/A	#N/A	#N/A
AFF1	#N/A	-11.3672	-36.0992	-14.7709	-18.2404	#N/A	-27.4074	ENSG00000172493	#N/A	-2.59235	-4.13696	#N/A	#N/A	#N/A	#N/A
OR10H5	-38.1654	#N/A	-52.9441	#N/A	-34.0165	-27.0831	-75.1171	ENSG00000172519	#N/A	#N/A	#N/A	#N/A	#N/A	#N/A	#N/A
AGAP5	-17.1654	#N/A	-11.9452	#N/A	-12.9737	-18.2377	-22.9933	ENSG00000172650	#N/A	#N/A	#N/A	#N/A	#N/A	#N/A	#N/A
RPL38	-30.7628	-19.3892	-34.4272	#N/A	#N/A	-27.9871	-56.5662	ENSG00000172809	#N/A	#N/A	#N/A	#N/A	-3.12939	#N/A	-3.2188
CES4A	-34.8577	-17.741	-26.6582	-23.631	#N/A	#N/A	-23.8873	ENSG00000172824	-6.497	#N/A	-16.9753	#N/A	#N/A	#N/A	-11.8323
FRG2C	-22.1405	#N/A	-18.7255	-13.8281	-43.9497	#N/A	-49.8896	ENSG00000172969	#N/A	#N/A	#N/A	#N/A	#N/A	#N/A	#N/A
ARPP21	-18.2639	-14.7374	-48.8014	#N/A	-39.4106	-15.7662	-52.6337	ENSG00000172995	#N/A	#N/A	#N/A	#N/A	#N/A	#N/A	#N/A
TADA2B	#N/A	-23.1819	-14.3046	-41.5558	-27.8123	-48.0397	-16.9345	ENSG00000173011	#N/A	#N/A	-3.3116	#N/A	#N/A	#N/A	#N/A
[truncated: 812 more rows]

## Sheet: profile 5 out of 7 fig. S18
	Supporting Information for Supplementary Fig. 18- Methylation profile of hypermethylated and downregulated genes in 5 out of 7 tumors
gene name	Tumor 1	Tumor 2	Tumor 3	Tumor 4	Tumor 5	Tumor 6	Tumor 8	gene ID	Tumor 1	Tumor 2	Tumor 3	Tumor 4	Tumor 5	Tumor 6	Tumor 8
LINC01578	44.6092	21.3524	46.3008	#N/A	22.8837	16.5242	39.6501	ENSG00000272888	-9.78637	-6.06907	-11.3095	-7.43964	-6.17424	-7.79857	-9.36315
PRKCH	18.9746	15.3412	44.4362	12.1717	25.713	27.963	16.8381	ENSG00000027075	-3.04205	-3.50978	-9.09486	-3.85109	-2.57477	-2.9587	-36.3688
PRKCQ	#N/A	29.2605	14.9977	46.0034	32.0466	13.0291	82.5	ENSG00000065675	-7.29559	-4.18686	-34.8524	-6.08224	-3.14719	-5.03405	-85.0265
RORA	17.8517	24.9594	50.692	11.1661	16.7507	36.8175	24.4099	ENSG00000069667	-3.04999	-11.8127	-19.3053	-11.983	-8.3575	-7.5449	-20.3021
TXK	50.119	42.9242	70.3902	12.2643	43.1432	23.7407	64.8346	ENSG00000074966	-16.2652	-4.98092	-25.9661	-7.70917	-4.80115	-5.50655	-118.104
CUBN	27.2064	#N/A	#N/A	22.7525	54.3486	20.214	48.5607	ENSG00000107611	-4.51377	-2.70152	-26.9381	-4.57303	-5.69354	-7.82105	-31.9461
CYTH1	24.8097	14.7159	39.5317	11.2184	13.2433	24.7619	23.3544	ENSG00000108669	-4.22925	-2.15919	-16.0155	-2.81618	-2.6141	-2.57356	-5.25362
IL23A	49.7085	#N/A	64.0056	17.6132	68.8613	25.7323	#N/A	ENSG00000110944	-12.0027	-3.22757	-9.01192	-4.45005	-8.80918	-7.56392	-57.1882
RIPOR2	29.5945	10.7916	73.0603	15.4583	10.1138	14.1858	37.3132	ENSG00000111913	-8.89818	-2.93494	-60.7539	-6.80668	-3.45486	-5.56776	-187.532
PTP4A1	29.5482	32.8652	15.9646	#N/A	59.8644	12.9861	29.582	ENSG00000112245	-4.9553	-8.35449	-3.12497	-5.03605	-3.62374	-3.1149	-3.06988
RASGRF2	17.7212	25.154	86.4101	18.1818	24.5527	16.9248	15.5967	ENSG00000113319	-6.28103	-3.16419	-18.266	-3.28128	-10.3118	-6.87005	-28.3445
FOXP1	28.2609	13.2275	42.1995	12.7909	19.0093	18.6508	11.5444	ENSG00000114861	-7.46324	-2.76549	-10.5748	-2.97099	-7.16845	-6.82191	-32.096
EPC1	#N/A	19.4103	39.4805	16.7014	47.0312	21.144	13.8005	ENSG00000120616	-4.39328	-4.01088	-8.06489	-4.6954	-4.09922	-4.16542	-4.08989
ATM	19.5933	18.0435	#N/A	18.1123	13.0093	40.3267	12.1544	ENSG00000149311	-6.72548	-3.40705	-13.6133	-4.32731	-3.10716	-3.12721	-4.93215
SPEF2	#N/A	#N/A	70.5219	13.7953	15.6178	14.3046	27.7637	ENSG00000152582	-10.6792	-3.0424	-45.585	-3.73875	-7.79674	-7.12564	-22.3005
CD96	#N/A	20.9997	57.9221	39.8253	#N/A	26.1816	52.1789	ENSG00000153283	-6.322	-4.03462	-60.8949	-6.83366	-2.77361	-5.82108	-79.0208
TTC39C	#N/A	33.4197	17.9582	12.5908	28.5899	24.788	#N/A	ENSG00000168234	-3.62567	-2.99343	-9.29236	-3.03659	-2.54597	-3.95687	-42.5844
NOL4L	29.8423	#N/A	30.9736	12.3146	#N/A	36.7247	30.4735	ENSG00000197183	-3.70273	-3.27373	-12.5772	-3.93288	-3.09052	-4.30488	-33.6385
SLFN12L	#N/A	10.4081	69.3498	40.7444	49.7321	13.3585	13.1548	ENSG00000205045	-3.26669	-4.80486	-14.8828	-10.0309	-5.72444	-4.67603	-3.34879
CYFIP2	25.9151	17.8331	42.5926	31.1018	17.7289	24.6777	#N/A	ENSG00000055163	-3.5699	-2.40117	-6.24935	-5.13905	-2.78779	-3.82182	#N/A
MGAT4A	27.99	15.5694	67.6047	30.8596	28.5542	14.3547	29.3717	ENSG00000071073	-2.3077	-4.62966	-42.2436	-2.82726	-5.4689	#N/A	-9.43551
DGKD	21.6635	#N/A	42.5862	#N/A	23.9495	16.8086	10.3006	ENSG00000077044	-5.94733	#N/A	-5.33152	-2.86096	-5.52784	-4.00417	-10.8767
SESN1	18.772	#N/A	37.4962	#N/A	23.8986	21.8911	40.9583	ENSG00000080546	-7.60252	-3.07874	-3.20945	-3.21015	-2.79476	#N/A	-4.98808
TCF7	39.9712	31.0309	65.2225	27.5694	33.6819	23.2804	#N/A	ENSG00000081059	-16.3161	#N/A	-12.7347	-5.28444	-7.1835	-10.4451	-201.755
SUN2	#N/A	20	61.0859	11.436	36.6865	12.41	47.619	ENSG00000100242	-2.89548	#N/A	-2.67685	-4.85352	-4.3077	-3.82327	-3.05516
GRAP2	25.5458	20.0642	42.1563	24.0787	15.9264	21.2683	#N/A	ENSG00000100351	-6.14258	#N/A	-164.861	-5.84091	-8.39331	-4.18119	-171.071
STK4	30.7461	13.2481	65.769	29.0214	28.9886	17.4428	64.8204	ENSG00000101109	-2.11859	-2.47961	-5.12548	-2.82563	-2.09061	#N/A	-5.03047
SPOCK2	40.4214	#N/A	76.5823	34.1097	56.2566	#N/A	36.1111	ENSG00000107742	-7.74713	#N/A	-68.3863	-4.89145	-2.65122	-5.33157	-89.9693
BACH2	#N/A	10.0947	57.617	12.6072	17.4165	39.3336	37.6404	ENSG00000112182	-11.7222	#N/A	-4.70477	-2.76359	-6.32614	-12.09	-275.346
PDE4D	#N/A	15.6652	40.9056	19.314	30.6762	16.3947	43.3466	ENSG00000113448	-7.1781	-10.5293	-104.138	-4.4313	-4.31615	#N/A	-24.4544
SRSF7	30.6389	14.7376	#N/A	32.4839	16.0544	24.556	#N/A	ENSG00000115875	-2.80763	-2.83462	#N/A	-3.85579	-3.73195	-3.06505	-2.59401
RCAN3	32.513	13.3357	58.2584	25.1374	33.6295	29.8942	#N/A	ENSG00000117602	-8.48389	#N/A	-492.08	-12.5304	-13.3129	-7.69045	-84.2801
SH2D3A	#N/A	29.6451	54.6105	61.9282	43.6931	#N/A	22.3545	ENSG00000125731	-4.91302	#N/A	-28.8847	-4.79636	-2.40864	-5.46345	-51.6276
FGD3	12.191	24.4145	#N/A	23.9658	#N/A	19.7126	13.9394	ENSG00000127084	-3.06297	#N/A	-12.7864	-4.20635	-3.04114	-3.62977	-2.47856
DYRK2	26.785	#N/A	19.4145	18.8627	25.3449	29.2132	65.5041	ENSG00000127334	-3.09507	#N/A	-5.26364	-2.67601	-5.51364	-3.61774	-14.1087
OSER1	14.5893	20	70.4015	26.7471	28.1746	18.7996	45.1404	ENSG00000132823	-4.24683	#N/A	-5.28402	-3.93699	-4.20523	-4.54439	-4.01064
LEF1	21.3407	21.4279	35.314	33.3267	17.8847	29.8336	37.1585	ENSG00000138795	-7.10333	#N/A	-6.96602	-11.372	-3.95756	-7.36931	-22.6327
PGGHG	39.0046	18.7286	44.1716	32.9231	52.6621	28.5234	28.9322	ENSG00000142102	-3.54879	#N/A	-3.84227	-2.86837	-3.25361	-4.97452	-26.7965
CD226	35.0954	16.5594	38.2971	13.2779	22.6243	21.4967	14.2607	ENSG00000150637	-7.42636	-4.63297	-2.99997	-4.48502	#N/A	-5.05077	-84.5169
MBNL1	34.0943	12.3406	62.2048	15.1752	23.457	27.6868	32.9481	ENSG00000152601	-2.56358	-2.68874	-6.65513	-3.28717	-2.84696	#N/A	-2.34823
PITPNC1	20.8041	44.3943	38.433	27.5425	44.3083	#N/A	20.1235	ENSG00000154217	-4.93395	-2.63038	-4.28672	-2.53037	-4.48951	-3.6248	#N/A
TSC22D3	#N/A	#N/A	69.9978	34.8986	25.6182	14.6625	28.4043	ENSG00000157514	-36.4337	-11.4806	-8.15325	-15.4923	-11.674	#N/A	-25.5944
APBB1	44.5013	43.9179	#N/A	45.0185	18.1047	#N/A	48.2511	ENSG00000166313	-3.05354	#N/A	-35.2842	-3.34375	-4.00634	-4.36117	-31.7645
RIC3	20.3836	#N/A	54.2547	12.7466	45.2592	#N/A	19.8252	ENSG00000166405	-10.5949	#N/A	-1974.46	-3.11569	-33.1556	-4.44682	-112.036
LRRN3	22.9564	41.1308	31.3358	22.5522	30.4135	32.9943	#N/A	ENSG00000173114	-7.74226	-4.79111	-106.709	#N/A	-44.4326	-30.8768	-32.1877
TBC1D10C	#N/A	18.7169	63.7093	19.7343	#N/A	39.1258	50	ENSG00000175463	-2.92207	#N/A	-35.3489	-3.74258	-3.03377	-3.5976	-3.28632
EVL	12.1956	37.9102	22.8858	32.503	18.8889	20.9199	64.8693	ENSG00000196405	-2.78665	#N/A	-4.59745	-2.88274	-2.663	-2.78411	-16.1203
MDS2	16.491	#N/A	51.5098	27.4787	45.9042	38.3896	30.3348	ENSG00000197880	-25.9291	#N/A	-68.8872	-9.32403	-34.6008	-11.6017	-22.1289
FXYD7	16.1729	27.963	76.6548	17.7602	12.6249	25.7995	#N/A	ENSG00000221946	-6.07316	#N/A	-32.0398	-3.08513	-78.5168	-13.3862	-238.638
CHRM3-AS2	12.3461	#N/A	67.1759	#N/A	11.2162	24.2717	47.9167	ENSG00000233355	-27.4975	#N/A	-4388.72	-34.9937	-22.4071	-5.43395	-412.556
LINC00402	38.8843	41.3093	76.9087	25.3481	59.5705	49.0849	#N/A	ENSG00000235532	-7.36895	#N/A	-328.733	-10.7292	-24.845	-7.51809	-955.851
LINC01550	18.7909	22.9735	34.1165	15.3265	32.3313	#N/A	48.8551	ENSG00000246223	-6.09841	#N/A	-336.256	-3.69112	-17.0835	-7.49125	-97.4523
PCED1B-AS1	37.4423	13.9535	66.8756	18.2323	36.6071	14.1586	25.5316	ENSG00000247774	-4.94177	#N/A	-74.6497	-6.89281	-6.1162	-4.20346	-5.77565
DGKA	33.0343	12.4368	62.71	29.8352	30.6721	38.1923	64.2987	ENSG00000065357	-6.18756	#N/A	-14.604	-3.2669	#N/A	-3.27058	-7.20427
TNRC6B	24.4726	34.3239	#N/A	34.313	10.0201	13.227	59.5378	ENSG00000100354	#N/A	-3.07481	-5.00853	#N/A	-2.74358	-2.75801	-2.99009
MLC1	#N/A	#N/A	75.2187	11.4139	36.1878	16.4774	26.7725	ENSG00000100427	-21.7566	-6.42192	-30.7369	-6.33477	#N/A	#N/A	-25.0512
SRSF5	20.1909	12.2412	27.4165	24.9949	10.4722	22.2555	#N/A	ENSG00000100650	-3.25943	#N/A	-3.57366	#N/A	-2.60382	-2.47941	-3.06937
GATA3	30.5107	18.5111	64.4764	#N/A	25.7772	22.0734	27.2222	ENSG00000107485	#N/A	-5.7322	-7.69509	-5.13586	-2.99175	-9.27287	#N/A
KLF3	#N/A	26.2698	37.9193	#N/A	23.5653	26.9665	12.3926	ENSG00000109787	-5.4352	-4.81306	-39.2576	-2.35199	#N/A	#N/A	-6.35407
CCND3	33.985	16.9751	#N/A	32.475	#N/A	56.3467	42.727	ENSG00000112576	-3.74993	#N/A	-2.58481	-3.55663	#N/A	-3.04285	-3.81851
PTGER2	#N/A	12.395	62.2249	20.0546	#N/A	12.6634	25.463	ENSG00000125384	-4.76783	-11.7883	-30.4056	-4.34121	#N/A	#N/A	-12.947
TESPA1	23.6908	12.2483	40.2833	25.7826	19.5257	10.0382	20.9187	ENSG00000135426	-4.66893	#N/A	-130.135	-5.11905	-3.16283	-4.88152	#N/A
SLC12A6	27.9754	24.4444	52.9872	13.7513	26.9038	15.5107	39.604	ENSG00000140199	-5.40296	-2.77245	-6.59302	-2.75912	-3.73155	#N/A	#N/A
CCDC141	23.1284	19.1601	73.2607	#N/A	33.5624	18.4143	48.0662	ENSG00000163492	#N/A	-4.67114	-225.264	-9.94983	-26.9722	#N/A	-7.55064
ARHGEF3	32.0443	11.1672	18.2206	28.2027	23.7748	12.645	14.1314	ENSG00000163947	-2.51524	-3.33703	-11.5792	-2.86548	#N/A	#N/A	-3.03429
DPEP2	57.486	27.8107	42.1171	57.3507	28.7221	#N/A	42.3547	ENSG00000167261	-4.97277	#N/A	-30.9031	#N/A	-6.13189	-4.67017	-5.77646
TMIGD2	38.6338	65.3347	40.7315	24.6204	33.1125	32.469	#N/A	ENSG00000167664	-49.2248	#N/A	-158.896	#N/A	-17.0812	-19.0577	-65.0172
TANC2	22.7443	34.9169	19.803	15.0266	44.4508	18.1411	46.9892	ENSG00000170921	#N/A	-4.75452	-2.44377	#N/A	-4.17157	-4.22032	-6.58228
ARHGAP45	39.5777	26.5001	42.9875	31.9436	29.7812	29.7587	35.9788	ENSG00000180448	-2.30447	#N/A	-2.21283	-3.43797	#N/A	-3.44525	-4.26226
LINC02273	14.8655	52.7146	#N/A	20.2391	30.4924	36.949	40.5468	ENSG00000245954	#N/A	#N/A	-745.071	-13.6291	-8.4071	-4.95121	-191.322
RASGRF2-AS1	27.4829	25.3313	58.5251	23.7374	55.9993	26.509	55.3505	ENSG00000251450	-11.2904	#N/A	-76.3189	#N/A	-50.0479	-8.06103	-65.9267
KCNA3	30.0831	20.7037	41.675	55.7037	#N/A	14.0212	29.3912	ENSG00000259834	#N/A	-8.85295	-868.493	-5.96947	-4.7069	#N/A	-22.6149
HIST1H2AB	26.544	16.5043	#N/A	#N/A	16.0473	14.8118	48.0942	ENSG00000278463	-12.4363	-13.3782	-82.6009	-18.0776	#N/A	-13.4398	#N/A
LINC002481	28.0315	41.7607	42.7558	19.8824	33.3494	32.7899	26.0071	ENSG00000246526	#N/A	#N/A	-66.3698	-11.1072	-54.6199	-14.4119	-23.7355
INPP4A	34.7642	54.9431	#N/A	38.505	#N/A	49.5908	47.2177	ENSG00000040933	-3.48439	-3.0703	-5.05673	-3.22106	#N/A	#N/A	#N/A
SYNE2	22.7552	22.1964	12.9543	14.8781	#N/A	#N/A	17.6254	ENSG00000054654	-4.81064	-4.32523	-9.5352	-3.87207	#N/A	#N/A	#N/A
ADGRL1	#N/A	27.8141	30.6492	34.7169	40.777	#N/A	53.3333	ENSG00000072071	-3.62328	#N/A	5.12219	#N/A	-2.2202	-2.88903	-16.1949
ICAM3	#N/A	12.4845	38.2431	16.6243	11.8893	13.4449	46.7707	ENSG00000076662	#N/A	#N/A	-14.6923	-3.5617	#N/A	-2.74554	-6.04367
STK17B	30.0794	17.0458	58.7676	23.2738	27.529	27.0552	29.7778	ENSG00000081320	-3.81817	#N/A	-15.1558	-4.72231	#N/A	#N/A	-10.8026
FYB1	35.2868	27.8877	63.5858	28.8889	34.3077	14.3539	16.8412	ENSG00000082074	-3.70283	-3.39593	-100.481	#N/A	#N/A	#N/A	-5.0931
CASS4	#N/A	11.9014	55.6933	12.2925	#N/A	19.3607	28.4613	ENSG00000087589	-3.64284	-3.33263	-8.76827	#N/A	#N/A	#N/A	-22.4526
PCSK5	#N/A	24.8577	46.2777	18.4006	34.9575	18.9984	#N/A	ENSG00000099139	-4.36202	-3.78508	-13.4808	#N/A	#N/A	-5.89618	#N/A
ARRDC2	51.1391	21.3562	55.5103	28.2812	32.3545	25.0312	57.0336	ENSG00000105643	-3.39307	#N/A	-3.96411	#N/A	-4.3936	#N/A	-6.38767
PRKAG2	#N/A	11.8071	66.9092	#N/A	14.4033	15.15	57.0871	ENSG00000106617	-2.02488	#N/A	-15.9344	#N/A	-2.39772	#N/A	-3.46272
SLC38A1	14.4087	11.6852	#N/A	13.1722	31.4815	16.5152	#N/A	ENSG00000111371	-2.04313	#N/A	-1.94208	-3.51383	-2.73232	#N/A	#N/A
IFNG	#N/A	24.4954	37.5213	28.057	17.1168	#N/A	37.4581	ENSG00000111537	#N/A	-12.0209	-12.4431	#N/A	-11.2445	#N/A	-25.884
CYTIP	29.7161	24.5238	52.1804	41.2698	30.1794	14.5202	15.0794	ENSG00000115165	-3.75413	#N/A	-6.93701	-3.09278	#N/A	#N/A	-2.58456
UXS1	30.7135	17.5895	65.1162	17.1296	25.9114	32.3365	52.1936	ENSG00000115652	-2.23291	#N/A	-2.29873	-2.22365	#N/A	#N/A	-2.6073
EPHX2	28.281	25.6917	47.3611	10.9298	17.4775	#N/A	#N/A	ENSG00000120915	-5.59247	#N/A	-59.9385	#N/A	-5.08049	#N/A	-83.4379
PYROXD1	56.5327	17.4648	58.0777	32.8127	63.6876	19.1589	33.9314	ENSG00000121350	#N/A	-2.30583	-3.03966	-2.42151	#N/A	#N/A	-1.99514
CRACR2A	15.9322	12.8549	#N/A	25.1999	#N/A	18.8735	67.3681	ENSG00000130038	#N/A	-2.8932	#N/A	-3.35074	-2.8912	-2.90978	#N/A
LGR6	16.0635	27.7447	47.4725	11.4642	#N/A	#N/A	36.9095	ENSG00000133067	-10.7303	#N/A	-57.4594	#N/A	#N/A	-8.37218	-174.206
DOCK10	10.4412	19.0714	38.5683	16.367	#N/A	25.1692	79.6403	ENSG00000135905	#N/A	#N/A	-3.29434	-2.71368	-2.52759	#N/A	-6.18393
HDC	11.0329	#N/A	25.617	13.741	#N/A	13.7806	36.4154	ENSG00000140287	-13.8307	#N/A	#N/A	#N/A	-52.223	-19.2621	-40.594
NLRC5	38.8245	37.9495	38.6049	25.339	12.7152	52.4966	30.3647	ENSG00000140853	#N/A	#N/A	-6.42604	-3.76153	-3.07361	#N/A	-3.37802
SKAP1	#N/A	50.1697	13.8591	37.2232	#N/A	33.2214	28.3069	ENSG00000141293	#N/A	#N/A	-3.15008	-4.98123	-2.77772	-4.83243	#N/A
ADD3	21.5008	#N/A	67.0052	11.165	21.2846	15.3307	77.6649	ENSG00000148700	#N/A	-2.99866	-18.2659	#N/A	#N/A	-3.3164	-3.40858
UTRN	#N/A	16.9064	33.8102	#N/A	31.5992	22.0586	35.2233	ENSG00000152818	#N/A	-3.13359	-4.1399	-2.47493	#N/A	#N/A	-7.25903
TAGAP	28.3274	28.2899	34.7017	15.5366	#N/A	17.6786	64.9206	ENSG00000164691	-5.2155	#N/A	-10.1325	#N/A	-4.24457	#N/A	-10.0119
RHOH	44.4544	10.119	49.0781	13.1074	25.4898	13.9153	18.254	ENSG00000168421	-5.67634	#N/A	#N/A	-3.45904	-3.53545	#N/A	-103.416
TVP23C	43.425	#N/A	15.0052	11.162	51.1763	43.8764	#N/A	ENSG00000175106	#N/A	#N/A	-23.9593	-3.27858	-4.37004	#N/A	-3.84071
PCED1B	55.6649	#N/A	65.2004	16.9075	51.768	#N/A	33.9066	ENSG00000179715	#N/A	#N/A	-24.8442	-3.41941	-4.22675	#N/A	-3.53726
LCK	59.8058	11.1892	69.5439	20.5591	32.8526	37.8873	68.2042	ENSG00000182866	-3.19378	#N/A	-81.8132	-3.85894	#N/A	-3.7262	#N/A
SLC35E2B	15.0019	32.6389	46.8529	24.5874	15.5128	#N/A	69.0455	ENSG00000189339	#N/A	-2.62782	-3.32966	#N/A	-2.18556	#N/A	-2.65577
MDM4	17.9014	#N/A	27.1311	30.0001	23.788	22.1325	77.3939	ENSG00000198625	-2.61438	#N/A	-4.86511	#N/A	-2.5668	#N/A	-2.87171
PDE7A	#N/A	10.7491	36.9476	39.3212	14.7174	18.5651	17.2737	ENSG00000205268	#N/A	#N/A	-3.92215	-3.57967	-4.53136	-4.23359	#N/A
MIATNB	27.2406	16.7635	49.7857	29.4368	44.4732	18.0504	57.8912	ENSG00000244625	-4.75083	#N/A	-6.03833	#N/A	-2.86353	#N/A	-3.3174
LINC01619	23.5719	17.7172	#N/A	23.5901	25.0897	21.8456	#N/A	ENSG00000257242	-3.95641	#N/A	-13.9301	-3.95636	#N/A	#N/A	-114.201
CELF2	34.0321	23.5295	21.4913	17.7778	13.2861	10.8246	36.4871	ENSG00000048740	#N/A	-2.87723	#N/A	-2.98957	#N/A	#N/A	-28.8367
FOXN3	#N/A	#N/A	70.9365	40.9855	26.7273	22.3744	59.7768	ENSG00000053254	#N/A	-2.56045	-11.1833	#N/A	-2.76074	#N/A	#N/A
PKN2	34.9944	51.8764	#N/A	#N/A	29.7707	30.0246	49.3947	ENSG00000065243	#N/A	-2.28726	-2.67956	#N/A	#N/A	#N/A	-3.19084
DLG1	#N/A	16.9444	30.5616	#N/A	26.1574	14.4435	86.9068	ENSG00000075711	#N/A	-2.17669	-2.28126	#N/A	#N/A	#N/A	-2.47358
ARHGAP15	#N/A	25.4363	#N/A	18.5359	32.7219	27.353	52.39	ENSG00000075884	#N/A	#N/A	-3.47994	-3.74	#N/A	#N/A	-3.68775
AKNA	#N/A	10.402	55.913	17.7947	23.5997	#N/A	35.8569	ENSG00000106948	#N/A	#N/A	-3.73483	-3.20507	-2.79271	#N/A	#N/A
TSPAN14	45.2482	#N/A	89.0988	19.9014	16.9603	#N/A	36.8845	ENSG00000108219	-2.29909	#N/A	-6.02953	#N/A	#N/A	#N/A	-2.03373
ECHDC2	16.3314	34.2894	56.3368	11.2646	22.3709	#N/A	44.1464	ENSG00000121310	#N/A	#N/A	-21.0691	#N/A	#N/A	-2.15749	-19.6391
PLEKHG3	23.7449	13.2471	55.0178	25.4152	38.9796	11.5884	#N/A	ENSG00000126822	#N/A	-4.90063	-22.5075	#N/A	#N/A	#N/A	-32.8486
SLC35D2	25.3785	#N/A	37.4214	39.188	38.3366	#N/A	36.615	ENSG00000130958	#N/A	#N/A	-9.3178	#N/A	-2.65154	#N/A	-10.3295
SYNE1	17.716	28.8417	60.1342	18.1575	30.5192	22.226	27.1416	ENSG00000131018	#N/A	#N/A	-32.2649	-4.17252	#N/A	#N/A	-9.17418
CD101	43.8152	31.1465	46.3324	28.3904	74.2009	26.6863	36.981	ENSG00000134256	#N/A	#N/A	-55.769	#N/A	#N/A	-15.9133	-20.073
TMEM8B	#N/A	12.0073	11.0905	11.0147	12.0073	#N/A	10.2154	ENSG00000137103	-3.44838	#N/A	#N/A	#N/A	-3.33458	-2.82532	#N/A
ATXN7L1	26.4628	21.2041	57.4823	21.5422	30.1257	14.2857	11.4483	ENSG00000146776	2.25529	-2.84317	-27.2729	#N/A	#N/A	#N/A	-14.3435
DOK2	#N/A	37.7801	60.1251	19.3672	#N/A	12.8788	57.7077	ENSG00000147443	#N/A	#N/A	-4.2133	#N/A	#N/A	-2.3018	-13.0356
RABGAP1L	25.9055	20.5026	45.0455	#N/A	27.5508	38.0428	54.9649	ENSG00000152061	#N/A	#N/A	-8.46592	-2.23035	#N/A	#N/A	-5.5072
NMT2	#N/A	11.3492	78.7469	36.5965	27.7778	38.3144	56.2965	ENSG00000152465	#N/A	#N/A	-15.829	#N/A	#N/A	-3.80615	-8.63399
PAN3	#N/A	18.7932	47.0777	#N/A	21.0593	17.1976	51.5053	ENSG00000152520	-2.13769	#N/A	-3.18251	#N/A	-2.12126	#N/A	#N/A
GBP5	21.3889	25.6988	25.4117	#N/A	79.3182	65.0463	61.3624	ENSG00000154451	#N/A	-5.05905	-13.6298	#N/A	#N/A	#N/A	-11.0852
RNF166	#N/A	20.7462	67.9622	15.467	30.6822	40.1466	38.7535	ENSG00000158717	#N/A	#N/A	#N/A	-3.12578	#N/A	-3.12922	-3.373
RUNX1	12.3062	13.2825	33.9791	32.065	30.9812	14.7024	23.4235	ENSG00000159216	#N/A	-2.04322	-2.80849	#N/A	#N/A	#N/A	-5.16842
TRAPPC10	22.5505	10.0843	22.6946	#N/A	27.2532	25.7498	25.0902	ENSG00000160218	#N/A	-3.68221	-6.96764	-2.9097	#N/A	#N/A	#N/A
EIF4E3	18.8644	24.3088	66.2933	47.1209	62.6855	43.5355	35.1292	ENSG00000163412	#N/A	-2.94288	-43.4614	#N/A	#N/A	#N/A	-6.93586
HPGD	#N/A	20.2786	58.6591	27.0808	15.4984	12.8524	14.392	ENSG00000164120	#N/A	#N/A	-594.529	#N/A	-3.93726	-3.55038	#N/A
NFIL3	21.4434	17.2872	#N/A	#N/A	31.0981	25.0418	21.3236	ENSG00000165030	-2.53175	-3.9453	#N/A	#N/A	#N/A	#N/A	-6.46928
TIGIT	#N/A	18.5512	51.6881	28.7987	30.106	#N/A	46.7161	ENSG00000181847	#N/A	#N/A	-17.0709	#N/A	-6.77034	#N/A	-54.7931
IKZF1	#N/A	17.594	59.1781	41.5204	56.4615	45.3897	26.0168	ENSG00000185811	#N/A	#N/A	-3.02863	-2.35644	-2.49723	#N/A	#N/A
SEMA4D	#N/A	37.9877	60.5049	29.6982	30.9921	23.6074	37.9184	ENSG00000187764	#N/A	#N/A	#N/A	-2.15638	-2.92319	#N/A	-51.6834
SELL	47.0186	42.0956	45.2572	26.3802	22.0528	17.7009	11.9991	ENSG00000188404	-3.22563	#N/A	-19.6318	#N/A	#N/A	#N/A	-12.1528
ADAMTSL4-AS1	35.5353	46.0697	39.5118	23.343	25.8958	65.4111	#N/A	ENSG00000203804	#N/A	-4.43386	-13.5174	#N/A	#N/A	#N/A	-5.33441
CDC37L1-AS1	10.7701	13.3151	#N/A	#N/A	18.4945	10.7768	34.4171	ENSG00000273061	-5.54462	#N/A	#N/A	-5.34229	#N/A	#N/A	-20.9041
LINC01891	14.4783	26.003	40.7845	38.5579	19.5829	26.8617	17.7717	ENSG00000231682	#N/A	#N/A	-195.805	#N/A	#N/A	-5.31002	-167.899
ITGAL	21.3492	19.2763	76.7771	32.3356	#N/A	17.6909	#N/A	ENSG00000005844	#N/A	#N/A	-28.5939	-4.10796	#N/A	#N/A	#N/A
FYN	31.4687	18.094	16.2263	23.0983	23.9677	10.2631	23.75	ENSG00000010810	-2.86337	#N/A	#N/A	#N/A	#N/A	#N/A	-33.3509
TRAF1	#N/A	17.3737	36.2155	21.4559	12.4934	45.2491	13.3777	ENSG00000056558	2.24493	#N/A	-2.60476	#N/A	-2.20543	#N/A	#N/A
TRAF3IP2	30.1986	35.7159	44.4864	20.4713	48.1525	16.827	23.1212	ENSG00000056972	#N/A	#N/A	-6.79882	#N/A	#N/A	#N/A	-5.32926
PPP2R5C	34.9811	21.0795	42.7427	24.1667	10.5087	19.8674	20.0458	ENSG00000078304	#N/A	#N/A	-6.00814	#N/A	#N/A	#N/A	-3.10142
ABCB1	#N/A	27.9939	58.2553	16.6512	#N/A	36.0341	25.7327	ENSG00000085563	#N/A	#N/A	-56.848	#N/A	-6.3903	#N/A	#N/A
IFT74	10.5565	16.4828	34.2824	#N/A	29.9656	#N/A	57.0795	ENSG00000096872	#N/A	#N/A	-4.0592	#N/A	#N/A	#N/A	-7.71693
LEPROTL1	48.9689	46.0861	54.0489	26.8791	16.453	10.6677	49.8792	ENSG00000104660	#N/A	#N/A	-3.82313	#N/A	#N/A	#N/A	-5.30652
PEX11G	14.017	23.0233	#N/A	#N/A	31.7669	43.6948	32.4594	ENSG00000104883	-4.30378	#N/A	#N/A	#N/A	#N/A	-4.50905	#N/A
CPEB3	56.274	#N/A	47.7302	#N/A	15.2866	19.7203	65.4503	ENSG00000107864	#N/A	-2.91241	-4.13556	#N/A	#N/A	#N/A	#N/A
CPT1A	#N/A	27.4243	57.5236	11.5869	24.1667	#N/A	43.8452	ENSG00000110090	#N/A	#N/A	-12.7528	#N/A	#N/A	#N/A	-13.8317
SPTBN1	38.8538	19.4771	#N/A	15.1238	49.9103	12.4506	49.8701	ENSG00000115306	#N/A	#N/A	-12.6818	#N/A	#N/A	#N/A	-3.62242
ST3GAL5	#N/A	18.5014	39.2609	26.3798	41.2566	20	51.3678	ENSG00000115525	#N/A	#N/A	-2.266	#N/A	#N/A	#N/A	-3.12608
LGALS8	25.5682	19.6908	89.9266	43.7288	54.5225	#N/A	#N/A	ENSG00000116977	#N/A	#N/A	-6.49057	#N/A	#N/A	#N/A	-2.64128
PYROXD2	15.9861	22.7344	39.5424	21.495	32.9775	#N/A	#N/A	ENSG00000119943	#N/A	#N/A	#N/A	#N/A	#N/A	-3.73959	-6.31327
GTDC1	28.3348	#N/A	20.5089	39.2646	11.0277	#N/A	49.9318	ENSG00000121964	#N/A	#N/A	-3.4504	#N/A	#N/A	#N/A	-4.93358
CLYBL	#N/A	64.0814	#N/A	47.6961	52.0811	52.8325	22.8623	ENSG00000125246	#N/A	#N/A	#N/A	#N/A	-4.36206	#N/A	-8.01704
APOL3	35.9682	#N/A	34.6187	34.4771	18.4314	18.0562	50.2201	ENSG00000128284	#N/A	#N/A	-2.2132	#N/A	#N/A	#N/A	-4.42813
VPS13C	#N/A	#N/A	33.009	23.5984	35.3635	19.697	42.248	ENSG00000129003	#N/A	#N/A	-5.77223	#N/A	#N/A	#N/A	-2.3044
POMT1	50.0972	25.0972	64.3982	28.6025	#N/A	54.4912	56.7917	ENSG00000130714	#N/A	#N/A	-1.95793	#N/A	#N/A	#N/A	-1.96957
NUP210	25.0748	#N/A	44.632	32.86	#N/A	41.7481	66.0416	ENSG00000132182	#N/A	#N/A	#N/A	-3.52639	-2.11724	#N/A	#N/A
SPART	31.8006	20.4074	72.2445	14.7401	26.8311	10.3476	#N/A	ENSG00000133104	#N/A	#N/A	-6.8963	#N/A	#N/A	#N/A	-3.71083
KLRD1	#N/A	21.4451	#N/A	12.9402	16.5377	17.071	18.5381	ENSG00000134539	#N/A	-12.1706	#N/A	#N/A	#N/A	#N/A	-92.2833
ITM2B	49.3851	18.0715	50.0834	14.1313	35.513	#N/A	14.8167	ENSG00000136156	#N/A	#N/A	-4.28554	#N/A	#N/A	#N/A	-3.96149
FAM13A	21.4205	18.2287	40.4165	22.133	#N/A	22	21.8783	ENSG00000138640	#N/A	#N/A	-7.51612	#N/A	#N/A	#N/A	-7.94367
MBNL2	#N/A	20	55.9738	#N/A	36.834	13.6885	30.2586	ENSG00000139793	#N/A	#N/A	-6.45376	#N/A	#N/A	#N/A	-2.73909
NCOA2	#N/A	#N/A	57.8206	23.6563	16.8827	25.8166	18.9933	ENSG00000140396	#N/A	-2.68057	-4.16257	#N/A	#N/A	#N/A	#N/A
IGF1R	29.2526	15.0496	49.34	10.7213	34.9633	34.1017	#N/A	ENSG00000140443	-4.61673	#N/A	#N/A	#N/A	#N/A	#N/A	-10.0377
RERE	#N/A	20	81.2456	35.9497	#N/A	26.5072	59.5338	ENSG00000142599	#N/A	#N/A	-2.48729	#N/A	#N/A	#N/A	-8.76315
C1orf162	#N/A	10.1483	31.8987	31.7253	25.3972	19.3833	24.9243	ENSG00000143110	#N/A	#N/A	-5.01828	#N/A	#N/A	#N/A	-3.45391
SDE2	#N/A	20.4101	#N/A	16.1538	47.9206	13.75	48.995	ENSG00000143751	#N/A	-5.15315	#N/A	-3.88582	#N/A	#N/A	#N/A
NBEAL1	24.6241	16.0907	43.9856	#N/A	15.3671	#N/A	31.3391	ENSG00000144426	#N/A	-9.87783	-7.73256	#N/A	#N/A	#N/A	#N/A
TNFAIP8	27.1033	#N/A	43.5557	22.4636	30.7745	21.9297	28.9101	ENSG00000145779	#N/A	#N/A	-2.48778	#N/A	#N/A	#N/A	-2.55951
RASSF3	38.4946	34.5061	62.4827	12.3462	20.5054	30.4166	12.7468	ENSG00000153179	#N/A	#N/A	-2.63861	#N/A	#N/A	#N/A	-3.77566
SLA	39.0829	20.216	42.0003	25.3915	#N/A	16.6857	63.9556	ENSG00000155926	#N/A	#N/A	-2.26136	#N/A	#N/A	#N/A	-4.54019
AUTS2	24.3056	20.119	51.6213	20.0493	13.2266	26.6688	#N/A	ENSG00000158321	#N/A	-4.29501	#N/A	#N/A	#N/A	#N/A	-37.9495
JAML	28.4851	17.5908	41.2585	33.7789	38.9453	16.6544	32.3773	ENSG00000160593	#N/A	#N/A	-116.716	#N/A	#N/A	#N/A	-26.2641
BEND5	17.5796	#N/A	65.8017	#N/A	23.9673	13.1785	33.1842	ENSG00000162373	3.56388	#N/A	-54.0424	#N/A	#N/A	#N/A	-8.94138
CNST	#N/A	12.9416	47.4256	21.4207	41.9404	#N/A	73.6759	ENSG00000162852	-2.70739	#N/A	-2.9967	#N/A	#N/A	#N/A	#N/A
RNF149	14.8876	#N/A	28.0098	15.817	24.9985	23.5232	11.9747	ENSG00000163162	#N/A	#N/A	-7.47361	#N/A	#N/A	#N/A	-2.25549
ARHGAP25	10.4031	11.5483	21.7654	15.7473	12.485	15.1378	34.2534	ENSG00000163219	#N/A	#N/A	-3.37359	#N/A	#N/A	#N/A	-12.6277
ZNF83	#N/A	32.3142	68.0208	21.1806	29.6296	#N/A	49.0288	ENSG00000167766	-2.39602	#N/A	-32.8069	#N/A	#N/A	#N/A	#N/A
SF1	13.4951	25.7678	#N/A	15.5852	22.6206	15.2271	#N/A	ENSG00000168066	#N/A	#N/A	#N/A	-3.12834	-3.16592	#N/A	#N/A
MTSS1	35.9144	18.2209	87.6143	10.2725	23.4226	46.2532	62.4735	ENSG00000170873	#N/A	#N/A	-7.71342	#N/A	#N/A	#N/A	-5.96375
ZNF160	27.5966	17.9707	28.9103	12.8297	#N/A	#N/A	53.1795	ENSG00000170949	#N/A	#N/A	-2.96153	#N/A	#N/A	#N/A	-2.09652
ZNF554	11.17	#N/A	12.9437	11.17	11.17	#N/A	12.9915	ENSG00000172006	#N/A	#N/A	#N/A	#N/A	#N/A	-2.9253	-8.16763
NR1D2	38.9073	#N/A	45.9569	13.5407	#N/A	26.1574	26.5625	ENSG00000174738	#N/A	#N/A	-8.11586	#N/A	-4.75903	#N/A	#N/A
GPR171	28.4403	58.3695	58.6806	27.3771	19.9436	43.3864	51.8297	ENSG00000174946	#N/A	#N/A	-16.5681	#N/A	2.57841	#N/A	-24.7108
CD28	51.9018	34.0585	#N/A	46.282	35.7204	33.6391	37.2043	ENSG00000178562	-6.37446	#N/A	-12.5534	#N/A	#N/A	#N/A	#N/A
ZNF571	16.0229	11.626	60.644	17.4679	29.4938	20.8466	26.4742	ENSG00000180479	-4.15753	#N/A	-70.411	#N/A	#N/A	#N/A	#N/A
PLAG1	20.7477	25.4858	52.3058	#N/A	15.0677	10.4167	62.4149	ENSG00000181690	#N/A	#N/A	-10.6062	#N/A	#N/A	#N/A	-4.62437
BTLA	30.8333	13.9773	60.8025	61.8005	37.466	21.3054	66.4509	ENSG00000186265	#N/A	#N/A	-66.5696	#N/A	#N/A	#N/A	-28.2073
NCR3LG1	#N/A	36.9543	43.4968	21.7638	#N/A	17.0117	16.6667	ENSG00000188211	#N/A	-9.40447	#N/A	#N/A	#N/A	#N/A	-13.8588
CD47	24.8851	31.5544	87.249	23.0407	48.8486	23.021	49.9356	ENSG00000196776	-2.62819	#N/A	#N/A	#N/A	#N/A	#N/A	-2.62432
HIST4H4	28.4536	57.712	54.2928	31.9481	33.1349	28.4226	51.5403	ENSG00000197837	#N/A	-4.22487	-2.89974	#N/A	#N/A	#N/A	#N/A
ITGB2-AS1	23.372	18.0321	43.5962	47.5243	20.7686	22.1045	#N/A	ENSG00000227039	-4.43887	#N/A	-18.9013	#N/A	#N/A	#N/A	#N/A
ZNF595	20.0072	17.495	#N/A	12.5853	27.2024	18.4464	#N/A	ENSG00000272602	#N/A	#N/A	-21.4196	#N/A	#N/A	#N/A	-8.40115
PDK2	#N/A	15.4762	39.7776	#N/A	30.1227	15.7407	26.6667	ENSG00000005882	#N/A	#N/A	-6.99985	#N/A	#N/A	#N/A	#N/A
JARID2	21.5541	13.7307	22.935	#N/A	53.6662	#N/A	29.2857	ENSG00000008083	#N/A	#N/A	#N/A	#N/A	#N/A	#N/A	-3.68636
CYB561	35.2385	32.6135	23.1287	46.7522	52.4778	33.0996	37.9266	ENSG00000008283	#N/A	#N/A	#N/A	#N/A	#N/A	#N/A	-4.35896
RNF19A	17.4233	#N/A	17.2068	16.4628	14.9682	#N/A	20.5764	ENSG00000034677	#N/A	#N/A	-4.93317	#N/A	#N/A	#N/A	#N/A
PIK3CB	21.5268	24.074	49.2089	#N/A	24.4077	12.1836	27.8719	ENSG00000051382	#N/A	#N/A	-19.7676	#N/A	#N/A	#N/A	#N/A
PRDM1	28.3108	28.9277	47.8051	25.9477	61.331	11.3137	#N/A	ENSG00000057657	#N/A	#N/A	-4.36043	#N/A	#N/A	6.21093	7.16445
ANKRD44	39.3808	14.8313	33.5979	16.3415	13.3247	46.3414	35.3968	ENSG00000065413	#N/A	#N/A	-9.05697	#N/A	#N/A	#N/A	#N/A
IDI1	29.0387	10.1876	20.7244	22.73	43.2132	27.3648	19.3775	ENSG00000067064	#N/A	#N/A	#N/A	-3.80703	#N/A	#N/A	#N/A
HDAC4	#N/A	40.0843	33.1944	23.3727	#N/A	43.5084	40.9082	ENSG00000068024	#N/A	#N/A	#N/A	#N/A	#N/A	#N/A	-2.67873
INPP5A	#N/A	19.0591	20.0236	27.1129	18.2927	14.565	#N/A	ENSG00000068383	#N/A	#N/A	#N/A	#N/A	#N/A	#N/A	-5.72693
MAST4	21.1953	12.191	60.6915	#N/A	18.4915	11.0655	45.7875	ENSG00000069020	#N/A	#N/A	-11.371	#N/A	#N/A	#N/A	#N/A
MBNL3	17.9509	12.947	#N/A	12.0578	13.8422	20.9915	49.2857	ENSG00000076770	#N/A	#N/A	#N/A	#N/A	-3.1547	#N/A	#N/A
ZNF506	39.4583	25.2146	63.2588	18.8496	25.5145	#N/A	#N/A	ENSG00000081665	#N/A	#N/A	-12.9219	#N/A	#N/A	#N/A	#N/A
ZCCHC6	#N/A	#N/A	14.7012	18.6054	11.2774	26.26	69.4567	ENSG00000083223	#N/A	#N/A	-4.11209	#N/A	#N/A	#N/A	#N/A
TASP1	19.347	17.1843	37.6134	11.8763	15.381	#N/A	#N/A	ENSG00000089123	-2.51185	#N/A	2.36166	#N/A	#N/A	#N/A	#N/A
MED15	67.504	#N/A	62.1722	16.6667	21.8741	19.8333	39.5098	ENSG00000099917	#N/A	#N/A	#N/A	#N/A	#N/A	#N/A	-3.15999
SPG11	30.6962	29.7499	58.5334	10.8763	51.5849	20.1552	55.9101	ENSG00000104133	#N/A	#N/A	-3.44116	#N/A	#N/A	#N/A	#N/A
OLFM2	47.6694	30.0558	68.5114	37.1175	54.907	46.5274	60.0521	ENSG00000105088	#N/A	4.49478	#N/A	#N/A	#N/A	#N/A	-4.29713
FKBP14	#N/A	11.1153	65.1918	#N/A	22.5277	18.1217	19.4132	ENSG00000106080	#N/A	#N/A	#N/A	#N/A	#N/A	2.5555	-8.12545
DOCK8	36.8137	34.9397	31.5699	19.1352	73.8469	10.0469	38.2097	ENSG00000107099	#N/A	#N/A	#N/A	#N/A	#N/A	#N/A	-14.4147
SETX	22.0063	21.7262	#N/A	#N/A	19.6221	15.5046	32.8935	ENSG00000107290	#N/A	#N/A	-2.6365	#N/A	#N/A	#N/A	#N/A
FNBP4	39.3449	#N/A	#N/A	15.1756	18.4285	16.6667	55.2196	ENSG00000109920	#N/A	#N/A	-2.56569	#N/A	#N/A	#N/A	#N/A
SLC11A2	59.938	11.9753	61.3033	22.9848	51.1611	26.332	27.7433	ENSG00000110911	#N/A	#N/A	-7.90536	#N/A	#N/A	#N/A	#N/A
OAS3	#N/A	16.5468	72.2312	10.7786	#N/A	31.6094	31.49	ENSG00000111331	3.471	#N/A	#N/A	#N/A	4.33966	#N/A	-2.69997
ARHGDIB	25.3764	18.3915	48.4736	18.7151	29.7222	10.3968	21.5812	ENSG00000111348	#N/A	#N/A	#N/A	#N/A	#N/A	#N/A	-7.01112
NEDD9	#N/A	15.3125	#N/A	18.6458	12.7923	18.5744	65.9524	ENSG00000111859	#N/A	#N/A	#N/A	#N/A	#N/A	#N/A	-2.70166
BBX	#N/A	12.6323	44.5258	#N/A	17.7681	14.3915	39.4233	ENSG00000114439	#N/A	#N/A	-2.38676	#N/A	#N/A	#N/A	#N/A
SF3B1	17.9309	12.6551	33.257	17.5608	#N/A	18.2292	48.1841	ENSG00000115524	#N/A	#N/A	-3.50979	#N/A	#N/A	#N/A	#N/A
TRAK2	38.6183	#N/A	64.0216	38.151	20.7543	#N/A	23.0319	ENSG00000115993	#N/A	#N/A	-2.97246	#N/A	#N/A	#N/A	#N/A
LRMP	20.119	15.6649	14.7549	11.5283	#N/A	#N/A	62.2506	ENSG00000118308	-2.34928	3.12289	5.42537	#N/A	#N/A	2.29373	3.4362
CCNI	50.0148	50.6657	26.3064	47.7714	42.4987	51.1876	27.832	ENSG00000118816	#N/A	#N/A	-2.35147	#N/A	#N/A	#N/A	#N/A
ACOT2	60.8694	26.6635	#N/A	40.7188	13.9314	13.9314	34.5791	ENSG00000119673	#N/A	#N/A	3.17393	#N/A	#N/A	#N/A	-6.28651
GPR68	32.8296	#N/A	84.3502	51.9949	36.7045	#N/A	40.2172	ENSG00000119714	#N/A	#N/A	6.56309	#N/A	#N/A	#N/A	-4.09071
SOCS2	47.0995	18.8736	58.9547	10.325	#N/A	53.91	32.0459	ENSG00000120833	#N/A	#N/A	#N/A	#N/A	-2.7092	#N/A	#N/A
ACVR2A	34.8271	22.7504	40.5431	14.9444	#N/A	#N/A	26.0884	ENSG00000121989	#N/A	#N/A	#N/A	#N/A	#N/A	#N/A	-8.53764
HCST	#N/A	18.8029	17.4708	#N/A	55.033	10.5834	19.7626	ENSG00000126264	#N/A	#N/A	#N/A	#N/A	#N/A	#N/A	-5.86403
CCR7	19.8789	16.9701	#N/A	38.2735	28.4586	22.4518	26.9163	ENSG00000126353	#N/A	#N/A	#N/A	#N/A	#N/A	#N/A	-54.2817
NFATC1	27.2036	24.2127	#N/A	16.1706	#N/A	23.2027	28.6111	ENSG00000131196	#N/A	#N/A	2.55973	#N/A	#N/A	#N/A	-8.4365
ZNF414	#N/A	43.7738	40.64	32.4465	29.157	26.1099	68.5691	ENSG00000133250	#N/A	#N/A	#N/A	#N/A	#N/A	-2.35783	#N/A
LPIN1	22.6332	17.5103	17.118	14.9584	#N/A	#N/A	46.2037	ENSG00000134324	#N/A	#N/A	-5.64376	#N/A	#N/A	#N/A	#N/A
NT5E	28.5896	#N/A	50.5173	23.1465	10	13.5136	20.9811	ENSG00000135318	#N/A	#N/A	-6.08622	#N/A	#N/A	#N/A	#N/A
CIR1	31.7753	16.6646	28.6439	10.5841	#N/A	14.2075	24.8322	ENSG00000138433	#N/A	#N/A	-4.01872	#N/A	#N/A	#N/A	#N/A
NEDD1	47.0047	18.6536	#N/A	30.0065	#N/A	59.1563	62.5	ENSG00000139350	#N/A	#N/A	-2.21705	#N/A	#N/A	#N/A	#N/A
MAP3K12	12.371	15.2794	38.664	#N/A	16.5406	15.7914	62.0243	ENSG00000139625	#N/A	#N/A	-2.83459	#N/A	#N/A	#N/A	#N/A
UBE2Q2	#N/A	#N/A	34.9005	18.7587	39.942	14.2063	20.8808	ENSG00000140367	#N/A	#N/A	-2.49731	#N/A	#N/A	#N/A	#N/A
BCL2A1	37.5136	#N/A	12.5339	35.3944	40.8565	#N/A	37.0006	ENSG00000140379	#N/A	#N/A	#N/A	#N/A	3.09772	#N/A	-3.86616
DGKZ	15.9408	18.2641	34.1928	16.2834	18.5484	#N/A	33.105	ENSG00000149091	#N/A	#N/A	#N/A	-2.71535	#N/A	#N/A	2.49157
SLX4IP	#N/A	12.3505	67.86	14.1045	21.3385	18.7592	#N/A	ENSG00000149346	#N/A	#N/A	-16.9623	#N/A	#N/A	#N/A	#N/A
ARID5B	19.2353	16.0938	39.9194	26.0375	#N/A	14.0476	#N/A	ENSG00000150347	#N/A	#N/A	-20.1688	#N/A	#N/A	#N/A	#N/A
PRDM8	46.0003	#N/A	52.9047	10.1736	45.0763	#N/A	30.5334	ENSG00000152784	#N/A	#N/A	-7.09991	#N/A	#N/A	#N/A	#N/A
CAST	40.7595	18.3226	79.8239	#N/A	26.2889	24.6418	37.8327	ENSG00000153113	#N/A	#N/A	-13.2948	#N/A	#N/A	#N/A	#N/A
CCSAP	#N/A	19.872	34.5079	24.1987	16.7507	52.9642	43.8291	ENSG00000154429	#N/A	#N/A	#N/A	#N/A	#N/A	#N/A	-5.0621
GNAQ	42.4401	11.8989	58.4804	14.9493	21.1313	18.1538	51.8992	ENSG00000156052	#N/A	#N/A	-21.3763	#N/A	#N/A	#N/A	#N/A
ITGB2	25.0056	50.8427	42.4008	20.2475	19.396	22.1045	22.9766	ENSG00000160255	#N/A	#N/A	-4.50163	#N/A	#N/A	#N/A	#N/A
PRMT2	33.4699	28.2821	#N/A	40.2779	#N/A	28.851	24.7148	ENSG00000160310	#N/A	#N/A	-5.60439	#N/A	#N/A	#N/A	#N/A
IKZF3	12.7265	17.6263	40.7731	26.3663	19.649	18.7774	#N/A	ENSG00000161405	#N/A	#N/A	-6.08001	#N/A	#N/A	#N/A	#N/A
ATP1A1	23.0658	15.3692	#N/A	42.2138	56.2324	14.5971	44.9905	ENSG00000163399	#N/A	#N/A	2.282	#N/A	#N/A	#N/A	-2.53909
LZTFL1	20.5159	27.0747	#N/A	35.3568	26.5194	#N/A	33.7519	ENSG00000163818	-2.38794	#N/A	#N/A	#N/A	#N/A	#N/A	#N/A
DCBLD1	29.1143	#N/A	36.3581	13.2327	25.4425	#N/A	33.8515	ENSG00000164465	#N/A	#N/A	-3.13424	#N/A	3.95603	3.30631	#N/A
SYTL3	#N/A	23.1154	21.984	26.392	19.4655	24.0422	26.6492	ENSG00000164674	#N/A	#N/A	#N/A	#N/A	-3.60683	#N/A	#N/A
SUN1	29.8847	11.2914	30.7885	14.7948	26.2948	41.3689	23.3943	ENSG00000164828	#N/A	#N/A	#N/A	#N/A	#N/A	#N/A	-2.47331
OXR1	#N/A	30.5503	55.0824	10.6715	20.3175	25.3761	29.2718	ENSG00000164830	#N/A	#N/A	#N/A	#N/A	#N/A	#N/A	-7.31561
KIF27	31.9181	14.9004	#N/A	#N/A	11.2629	11.7258	52.4982	ENSG00000165115	#N/A	-4.22944	#N/A	#N/A	#N/A	#N/A	#N/A
NDST2	18.6301	30.0587	38.1512	#N/A	#N/A	11.5556	40.7275	ENSG00000166507	#N/A	#N/A	-10.0996	#N/A	#N/A	#N/A	#N/A
MAPRE2	#N/A	20	50.6579	#N/A	14.8888	18.8889	17.0362	ENSG00000166974	#N/A	#N/A	#N/A	#N/A	#N/A	#N/A	-3.13262
LDLRAD4	18.8032	16.5057	#N/A	14.8651	10.6609	15.6137	15.0734	ENSG00000168675	#N/A	#N/A	-4.67837	#N/A	#N/A	#N/A	#N/A
SERPINB9	15.2689	30.2133	49.0052	26.6534	#N/A	23.8062	29.5039	ENSG00000170542	#N/A	#N/A	-11.8398	#N/A	#N/A	#N/A	#N/A
ZNF296	#N/A	24.013	43.8945	27.5571	49.2276	#N/A	24.5906	ENSG00000170684	#N/A	#N/A	3.53042	#N/A	#N/A	#N/A	-17.6238
PIK3CD	#N/A	38.8759	30.9397	22.4073	18.4848	21.0798	15.4355	ENSG00000171608	#N/A	#N/A	#N/A	-2.45726	#N/A	#N/A	#N/A
ENC1	13.8613	16.1818	60.615	#N/A	31.8967	15.7894	#N/A	ENSG00000171617	#N/A	#N/A	#N/A	#N/A	#N/A	#N/A	-6.51943
ZNF540	14.5275	11.626	56.5951	17.4679	29.4938	20.8466	29.9534	ENSG00000171817	#N/A	#N/A	-26.2041	#N/A	#N/A	#N/A	#N/A
JMJD1C	#N/A	31.36	33.6891	#N/A	45.6743	14.2857	27.7778	ENSG00000171988	#N/A	#N/A	-7.3148	#N/A	#N/A	#N/A	#N/A
SLFN12	19.0579	#N/A	32.4983	14.0213	24.4581	16.9669	41.0098	ENSG00000172123	#N/A	#N/A	-4.93106	#N/A	2.897	#N/A	#N/A
IL16	22.179	25.129	41.071	34.6456	64.2966	34.9523	56.3487	ENSG00000172349	#N/A	#N/A	#N/A	#N/A	#N/A	#N/A	-3.32396
KLHL6	#N/A	36.3081	55.1244	25.6761	36.2429	21.8346	12.9137	ENSG00000172578	#N/A	#N/A	8.41665	#N/A	#N/A	#N/A	-5.38043
SNX32	28.141	#N/A	82.5123	19.8886	14.7477	22.4609	#N/A	ENSG00000172803	-4.14009	#N/A	#N/A	#N/A	#N/A	#N/A	#N/A
HKR1	#N/A	21.7151	30.0504	#N/A	31.4383	20.492	60.0667	ENSG00000181666	#N/A	#N/A	-22.8489	#N/A	#N/A	#N/A	#N/A
DIABLO	#N/A	29.8096	65.8578	26.0792	#N/A	26.5309	43.6356	ENSG00000184047	#N/A	#N/A	#N/A	#N/A	-4.09316	#N/A	#N/A
CHM	#N/A	27.7194	67.5132	15.9452	18.7082	15.1543	40.7311	ENSG00000188419	#N/A	#N/A	-2.02092	#N/A	#N/A	#N/A	#N/A
ZNF567	16.9427	12.4439	47.5535	#N/A	#N/A	15.0957	54.955	ENSG00000189042	#N/A	#N/A	-33.1758	#N/A	#N/A	#N/A	#N/A
LITAF	17.4995	#N/A	36.1462	15.1788	33.4949	39.9614	32.1705	ENSG00000189067	#N/A	#N/A	-3.40418	#N/A	#N/A	#N/A	#N/A
TPK1	#N/A	28.8387	55.233	37.4287	15.1377	#N/A	17.7778	ENSG00000196511	#N/A	#N/A	-3.59046	#N/A	#N/A	#N/A	#N/A
MKL1	#N/A	14.5688	33.559	25.7081	40.3837	19.3416	25.5177	ENSG00000196588	#N/A	#N/A	#N/A	#N/A	#N/A	#N/A	-2.23041
ZNF84	22.6299	#N/A	#N/A	11.8328	23.8114	10.4754	19.5044	ENSG00000198040	#N/A	#N/A	-13.4842	#N/A	#N/A	#N/A	#N/A
ZBTB14	24.9017	15.4419	33.7976	#N/A	#N/A	21.4665	35.9881	ENSG00000198081	#N/A	#N/A	-3.26632	#N/A	#N/A	#N/A	#N/A
ZNF649	12.499	17.1429	22.0472	#N/A	36.2421	21.7411	20.6872	ENSG00000198093	#N/A	#N/A	-19.8379	#N/A	#N/A	#N/A	#N/A
SLC9A6	#N/A	#N/A	31.2963	12.9158	15.7005	38.1667	35.6085	ENSG00000198689	#N/A	#N/A	-2.36445	#N/A	#N/A	#N/A	2.84679
ZDBF2	10.8195	37.1947	55.8406	23.9137	35.5208	20.57	34.6811	ENSG00000204186	#N/A	#N/A	-48.7241	#N/A	#N/A	#N/A	#N/A
ATP6V0E2-AS1	29.7558	25.6081	#N/A	25.4061	29.3331	#N/A	14.708	ENSG00000204934	#N/A	#N/A	-29.0234	#N/A	#N/A	#N/A	#N/A
SMIM30	#N/A	18.0736	53.4902	#N/A	25.4167	10.297	25.4327	ENSG00000214194	#N/A	#N/A	-2.83993	#N/A	#N/A	#N/A	#N/A
LINC01534	16.9427	12.4439	43.5234	#N/A	#N/A	21.8573	54.955	ENSG00000225975	#N/A	#N/A	-18.5135	#N/A	#N/A	#N/A	#N/A
MICAL3	18.8692	26.5262	56.1088	12.0093	18.2304	#N/A	51.1167	ENSG00000243156	#N/A	#N/A	#N/A	#N/A	#N/A	#N/A	-7.46519
ZNF300P1	#N/A	10.3542	38.1045	#N/A	40.3815	27.8533	35.6544	ENSG00000197083	#N/A	#N/A	#N/A	#N/A	#N/A	#N/A	#N/A
COL6A4P2	#N/A	35.398	13.5357	28.7208	34.8665	27.2932	16.4152	ENSG00000228252	#N/A	#N/A	#N/A	#N/A	#N/A	#N/A	#N/A
KATNBL1P6	18.21	18.5536	13.704	#N/A	#N/A	20.2609	12.5254	ENSG00000228283	#N/A	#N/A	#N/A	#N/A	#N/A	#N/A	#N/A
DDX11L5	10.8051	15.6744	30.5398	#N/A	14.0383	16.6475	#N/A	ENSG00000236875	#N/A	#N/A	#N/A	#N/A	#N/A	#N/A	#N/A
ARMC4P1	30.9817	#N/A	78.8199	31.9267	#N/A	21.9384	73.2626	ENSG00000238021	#N/A	#N/A	#N/A	#N/A	#N/A	#N/A	#N/A
MIR1273F	#N/A	34.2894	65.7417	11.2646	22.3709	#N/A	63.2295	ENSG00000264834	#N/A	#N/A	#N/A	#N/A	#N/A	#N/A	#N/A
BLACAT1	22.3393	#N/A	54.1856	14.9647	16.1255	#N/A	74.1095	ENSG00000281406	#N/A	#N/A	#N/A	#N/A	#N/A	#N/A	#N/A
LINC01230	21.8553	11.707	46.1755	17.8943	23.0212	20.5652	#N/A	ENSG00000281769	#N/A	#N/A	#N/A	#N/A	#N/A	#N/A	#N/A
CFTR	27.3642	31.4017	43.4908	13.8523	12.9366	13.9846	#N/A	ENSG00000001626	#N/A	#N/A	#N/A	#N/A	#N/A	#N/A	#N/A
ICA1	#N/A	17.1023	67.1165	13.3991	21.245	#N/A	74.6488	ENSG00000003147	#N/A	4.68642	12.5074	#N/A	#N/A	#N/A	#N/A
ALS2	14.1489	#N/A	61.7195	#N/A	24.4189	28.395	62.2939	ENSG00000003393	#N/A	#N/A	#N/A	#N/A	#N/A	#N/A	#N/A
HOXA11	21.4212	#N/A	67.0485	20.8747	39.0272	12.8201	#N/A	ENSG00000005073	#N/A	#N/A	#N/A	#N/A	#N/A	#N/A	#N/A
DHX33	#N/A	19.4102	21.6405	16.0393	18.2462	25.9908	#N/A	ENSG00000005100	2.92926	#N/A	2.88286	#N/A	#N/A	#N/A	#N/A
MEOX1	#N/A	25.7142	#N/A	35.8363	33.8094	33.0687	35.0257	ENSG00000005102	25.1922	8.27145	#N/A	13.216	8.02338	3.13558	#N/A
ABCC8	#N/A	15.8176	34.7453	#N/A	43.2419	30.4398	58.2048	ENSG00000006071	#N/A	#N/A	#N/A	#N/A	#N/A	#N/A	#N/A
TAC1	28.1358	14.612	44.0398	21.2534	24.1777	#N/A	#N/A	ENSG00000006128	#N/A	#N/A	#N/A	#N/A	336.499	#N/A	#N/A
ETV1	#N/A	26.8819	67.6613	14.1941	26.8516	16.7556	34.3712	ENSG00000006468	27.889	#N/A	#N/A	#N/A	21.8967	#N/A	#N/A
ELAC2	12.0833	#N/A	28.2313	14.9132	16.1546	#N/A	35.2619	ENSG00000006744	#N/A	#N/A	2.15163	#N/A	#N/A	#N/A	#N/A
SCIN	19.5372	15.0316	64.674	13.3882	#N/A	33.8899	#N/A	ENSG00000006747	#N/A	#N/A	#N/A	#N/A	#N/A	#N/A	#N/A
GAS7	22.9586	26.3598	43.9432	12.3068	38.245	#N/A	44.1948	ENSG00000007237	5.92597	#N/A	#N/A	#N/A	#N/A	#N/A	#N/A
PAX6	13.4154	10.7469	24.8377	15.7366	#N/A	#N/A	39.8633	ENSG00000007372	#N/A	#N/A	#N/A	#N/A	#N/A	#N/A	#N/A
TSR3	39.8299	31.1508	31.0185	#N/A	#N/A	14.7633	22.743	ENSG00000007520	#N/A	#N/A	4.63947	#N/A	#N/A	#N/A	2.65905
TFAP2B	23.0075	#N/A	49.6114	#N/A	53.5376	16.1508	25.5483	ENSG00000008196	#N/A	#N/A	#N/A	#N/A	#N/A	#N/A	#N/A
MMP25	#N/A	11.6105	59.3036	#N/A	35.9805	13.5263	33.2289	ENSG00000008516	4.33816	#N/A	#N/A	4.40299	4.50984	3.58504	#N/A
ETV7	#N/A	10.1018	87.3827	#N/A	30.4324	16.9239	33.4276	ENSG00000010030	3.57541	4.52158	#N/A	7.99038	4.57757	12.0681	#N/A
MAMLD1	#N/A	#N/A	61.4974	15.2116	36.7883	21.4098	41.4793	ENSG00000013619	#N/A	#N/A	#N/A	#N/A	#N/A	#N/A	#N/A
BID	35.3402	27.9951	22.9378	49.3915	#N/A	#N/A	26.071	ENSG00000015475	#N/A	#N/A	3.81728	#N/A	#N/A	2.42576	#N/A
ISL1	#N/A	19.2171	57.0619	11.9603	38.8304	17.0391	31.1815	ENSG00000016082	#N/A	#N/A	#N/A	#N/A	#N/A	#N/A	#N/A
IL20RA	18.1881	#N/A	55.4605	14.5572	23.9224	25.4327	23.9774	ENSG00000016402	#N/A	#N/A	#N/A	#N/A	#N/A	#N/A	#N/A
ZFP64	#N/A	#N/A	88.3506	22.0246	43.9832	15.6644	11.6404	ENSG00000020256	#N/A	#N/A	#N/A	#N/A	#N/A	#N/A	2.80096
SLC45A4	26.4768	#N/A	31.2183	25.6164	58.6132	#N/A	20.1179	ENSG00000022567	2.86953	#N/A	#N/A	#N/A	#N/A	#N/A	#N/A
GRAMD1B	27.6957	#N/A	36.6437	23.0169	23.5128	24.0197	25.4545	ENSG00000023171	3.10372	#N/A	4.57615	#N/A	#N/A	#N/A	#N/A
POU2F2	#N/A	#N/A	30.0241	14.4239	34.7392	23.9883	62.4425	ENSG00000028277	#N/A	#N/A	#N/A	#N/A	#N/A	#N/A	#N/A
CASR	18.9294	17.4309	62.4719	13.8146	45.6224	21.3721	#N/A	ENSG00000036828	#N/A	#N/A	#N/A	#N/A	#N/A	#N/A	#N/A
TRIO	37.2835	10.6075	43.5856	12.9097	#N/A	19.5449	20.5754	ENSG00000038382	14.6843	#N/A	#N/A	#N/A	#N/A	#N/A	8.94693
PNKP	19.0807	16.5819	17.0184	#N/A	12.818	14.6958	21.2374	ENSG00000039650	#N/A	#N/A	#N/A	#N/A	#N/A	#N/A	#N/A
STAU2	#N/A	10.9665	30.7875	#N/A	35.6166	10.871	13.9092	ENSG00000040341	#N/A	#N/A	#N/A	#N/A	#N/A	#N/A	#N/A
MYO16	#N/A	25.9411	84.6489	18.0686	24.2125	#N/A	18.323	ENSG00000041515	#N/A	#N/A	#N/A	#N/A	#N/A	#N/A	#N/A
ANO2	11.9573	30.1056	30.3144	29.4894	17.0006	20.3543	#N/A	ENSG00000047617	#N/A	#N/A	#N/A	#N/A	#N/A	#N/A	#N/A
HDAC9	34.4592	14.1068	71.0699	#N/A	20.9247	14.2219	#N/A	ENSG00000048052	#N/A	#N/A	5.28246	#N/A	#N/A	#N/A	#N/A
LMO3	22.9744	16.0113	67.7467	11.3333	#N/A	15.463	38.5859	ENSG00000048540	#N/A	#N/A	748.309	#N/A	#N/A	#N/A	#N/A
KITLG	26.6091	#N/A	59.6775	21.4631	27.3463	#N/A	42.955	ENSG00000049130	#N/A	#N/A	#N/A	#N/A	#N/A	#N/A	#N/A
NEDD4L	14.064	14.4444	29.6986	34.6632	29.6413	29.0642	17.7808	ENSG00000049759	#N/A	#N/A	#N/A	#N/A	#N/A	#N/A	#N/A
TNIP3	27.0314	12.7056	38.4587	26.78	33.7814	14.2557	#N/A	ENSG00000050730	#N/A	#N/A	#N/A	#N/A	#N/A	#N/A	#N/A
ALX4	43.8797	#N/A	38.2145	#N/A	29.6777	12.1618	36.039	ENSG00000052850	#N/A	#N/A	#N/A	#N/A	#N/A	#N/A	#N/A
PHF21B	14.5095	#N/A	67.0152	#N/A	25.6873	12.4947	68.9037	ENSG00000056487	#N/A	#N/A	#N/A	#N/A	#N/A	#N/A	#N/A
ATG5	25.1659	30.2849	22.8209	18.9058	20.4701	#N/A	19.2147	ENSG00000057663	#N/A	#N/A	#N/A	#N/A	#N/A	#N/A	#N/A
ZNF112	#N/A	28.8492	50.9917	#N/A	29.5899	12.2208	23.5899	ENSG00000062370	#N/A	#N/A	#N/A	#N/A	#N/A	#N/A	#N/A
POLD1	14.8515	#N/A	27.2865	28.2762	10.9702	#N/A	22.627	ENSG00000062822	2.95691	#N/A	6.57377	#N/A	#N/A	#N/A	5.52437
ST3GAL6	22.2652	22.2142	40.5594	#N/A	25.9731	#N/A	24.9617	ENSG00000064225	#N/A	#N/A	#N/A	#N/A	#N/A	#N/A	#N/A
CHI3L2	49.5725	27.9816	29.6535	45.4058	#N/A	55.3234	67.3358	ENSG00000064886	#N/A	#N/A	21.7725	#N/A	#N/A	#N/A	#N/A
PPP2R5A	36.1553	#N/A	48.3237	40.1651	12.3494	28.8478	20.8403	ENSG00000066027	#N/A	#N/A	#N/A	#N/A	#N/A	#N/A	#N/A
CTNNA2	25.8131	36.8505	38.9312	#N/A	19.3998	#N/A	32.4952	ENSG00000066032	#N/A	#N/A	#N/A	#N/A	#N/A	#N/A	#N/A
FGFR2	#N/A	20.1791	67.7351	10.9626	#N/A	16.1354	82.9326	ENSG00000066468	#N/A	#N/A	#N/A	#N/A	#N/A	#N/A	#N/A
ABCC9	44.2635	10.8779	54.9749	14.3824	14.7271	24.1263	16.2633	ENSG00000069431	#N/A	30.5145	#N/A	88.6649	#N/A	40.9634	#N/A
PTPN3	28.0824	15.4943	44.7919	13.7349	30.5061	16.9729	14.6551	ENSG00000070159	9.04753	#N/A	26.8271	#N/A	#N/A	#N/A	#N/A
FGF10	20.2697	10.361	58.1708	15.0347	18.8821	17.0453	34.4361	ENSG00000070193	#N/A	#N/A	#N/A	368.143	#N/A	#N/A	#N/A
JMJD6	36.4523	15.5768	#N/A	12.9014	27.2096	19.0206	21.0924	ENSG00000070495	#N/A	#N/A	#N/A	#N/A	#N/A	#N/A	#N/A
WDR1	39.7026	14.0873	47.7796	27.397	21.3869	21.9192	#N/A	ENSG00000071127	#N/A	#N/A	#N/A	#N/A	#N/A	#N/A	#N/A
LNX1	#N/A	14.8186	36.4744	#N/A	39.3917	17.1718	44.6524	ENSG00000072201	#N/A	#N/A	32.8103	#N/A	#N/A	#N/A	#N/A
TIPIN	#N/A	#N/A	21.8038	29.9404	23.504	12.2305	19.3113	ENSG00000075131	3.59704	#N/A	4.5338	#N/A	#N/A	2.48131	3.43177
SEMA3C	17.5784	#N/A	75.667	32.5583	29.4981	32.0518	#N/A	ENSG00000075223	#N/A	#N/A	#N/A	12.8037	20.6121	#N/A	#N/A
SLC25A3	31.1581	43.6745	#N/A	37.3343	54.5924	67.692	#N/A	ENSG00000075415	#N/A	#N/A	#N/A	#N/A	#N/A	#N/A	#N/A
RAB7A	11.9817	17.7655	86.9296	16.9007	32.1429	21.0795	27.36	ENSG00000075785	#N/A	#N/A	2.10725	#N/A	#N/A	#N/A	2.5905
TOP2B	44.3159	38.2414	#N/A	18.683	36.0841	#N/A	56.3547	ENSG00000077097	#N/A	#N/A	#N/A	#N/A	#N/A	#N/A	#N/A
NEBL	26.2535	10.34	17.1501	25.034	#N/A	#N/A	37.9194	ENSG00000078114	#N/A	#N/A	#N/A	#N/A	#N/A	#N/A	#N/A
RBFOX1	20.7004	10.9942	39.7816	#N/A	21.6936	18.5881	11.2169	ENSG00000078328	#N/A	#N/A	#N/A	#N/A	#N/A	#N/A	#N/A
EDN1	31.7666	17.6861	60.1883	#N/A	28.6409	11.135	#N/A	ENSG00000078401	#N/A	#N/A	9.9333	4.41886	10.9198	#N/A	#N/A
MYH7B	#N/A	14.5691	51.3038	#N/A	42.2403	12.2329	61.5949	ENSG00000078814	#N/A	#N/A	#N/A	#N/A	#N/A	#N/A	#N/A
RUNX1T1	16.3433	12.0385	48.2948	#N/A	74.0997	12.3689	18.6079	ENSG00000079102	#N/A	#N/A	#N/A	#N/A	#N/A	#N/A	#N/A
SLC1A3	42.9875	14.7538	74.6337	#N/A	15.4549	#N/A	25.1347	ENSG00000079215	87.1209	17.9925	#N/A	78.2482	114.179	238.189	48.8711
FDFT1	10.6976	15.3497	62.8141	12.29	#N/A	12.0103	34.8542	ENSG00000079459	#N/A	#N/A	2.88689	#N/A	#N/A	#N/A	2.72064
CHRNA3	40.7396	27.9876	57.7693	41.7506	52.0853	25.7063	44.9673	ENSG00000080644	#N/A	#N/A	#N/A	#N/A	#N/A	#N/A	#N/A
KCNN2	#N/A	11.9688	53.6492	12.8815	#N/A	15	43.3965	ENSG00000080709	#N/A	#N/A	#N/A	#N/A	#N/A	#N/A	#N/A
MEF2C	23.976	11.5849	#N/A	#N/A	24.3648	12.449	22.6302	ENSG00000081189	#N/A	#N/A	8.49304	#N/A	#N/A	#N/A	#N/A
LRP2	17.8221	#N/A	68.184	13.0871	10.341	#N/A	16.1411	ENSG00000081479	#N/A	#N/A	#N/A	#N/A	#N/A	#N/A	#N/A
PCDHB4	#N/A	27.6721	46.2731	#N/A	29.757	18.5708	30.4632	ENSG00000081818	#N/A	#N/A	#N/A	#N/A	#N/A	#N/A	#N/A
FAT1	29.9316	#N/A	70.9046	11.2715	23.7291	14.3086	41.4583	ENSG00000083857	69.8046	#N/A	#N/A	68.7909	66.7143	58.3665	#N/A
MECOM	23.2128	18.1515	63.9333	#N/A	17.6852	10.9982	17.374	ENSG00000085276	11.5519	#N/A	#N/A	17.7475	31.3597	11.205	#N/A
PGS1	#N/A	13.2439	52.2616	28.1145	36.2696	#N/A	34.54	ENSG00000087157	#N/A	#N/A	#N/A	#N/A	#N/A	#N/A	#N/A
GNAS	26.4301	43.6383	34.9103	20.407	#N/A	21.0885	14.0387	ENSG00000087460	#N/A	#N/A	#N/A	#N/A	#N/A	#N/A	#N/A
DZANK1	20.349	21.3625	36.4597	26.5425	#N/A	24.8941	44.3125	ENSG00000089091	#N/A	#N/A	#N/A	#N/A	#N/A	#N/A	#N/A
KDM2B	21.8315	22.7948	34.9393	#N/A	35.3236	31.8461	37.4963	ENSG00000089094	#N/A	#N/A	#N/A	#N/A	#N/A	#N/A	#N/A
TBX5	14.5434	12.1196	41.9124	13.4759	17.9236	#N/A	71.5413	ENSG00000089225	#N/A	#N/A	#N/A	#N/A	#N/A	#N/A	#N/A
GANAB	66.4315	43.3263	#N/A	53.1739	29.2215	#N/A	43.6284	ENSG00000089597	#N/A	#N/A	#N/A	#N/A	#N/A	#N/A	#N/A
ANKRD24	31.651	10.351	47.8389	11.1462	12.5538	18.4788	25.6942	ENSG00000089847	#N/A	#N/A	4.90572	#N/A	#N/A	#N/A	#N/A
GOLGA3	20.9524	22.998	50.5894	25.3195	#N/A	20.5435	10.2193	ENSG00000090615	#N/A	#N/A	#N/A	#N/A	#N/A	#N/A	#N/A
EXOC1	#N/A	63.125	61.3052	53.873	#N/A	24.5176	19.6296	ENSG00000090989	#N/A	#N/A	#N/A	#N/A	#N/A	#N/A	2.27067
POU4F3	11.5219	20.6329	66.561	12.0817	39.3332	21.8018	36.2018	ENSG00000091010	#N/A	#N/A	#N/A	#N/A	#N/A	#N/A	#N/A
ZFHX4	19.9495	10.2559	57.425	#N/A	#N/A	24.049	22.2172	ENSG00000091656	#N/A	#N/A	#N/A	#N/A	#N/A	#N/A	#N/A
G2E3	#N/A	10.869	64.7006	#N/A	43.6803	12.0108	54.1299	ENSG00000092140	#N/A	#N/A	#N/A	#N/A	#N/A	#N/A	#N/A
SNAP23	#N/A	11.6823	25.0255	11.2566	28.9708	12.3942	23.6225	ENSG00000092531	#N/A	#N/A	#N/A	#N/A	#N/A	2.60558	#N/A
TBX15	#N/A	19.4319	55.1327	19.5606	#N/A	16.3282	22.0933	ENSG00000092607	#N/A	#N/A	#N/A	#N/A	#N/A	38.8474	#N/A
EZR	48.7899	12.7407	47.9691	29.8602	12.588	22.0222	19.1952	ENSG00000092820	#N/A	#N/A	#N/A	#N/A	#N/A	#N/A	#N/A
NANS	29.7962	25.5503	54.7927	25.5497	22.5926	40.2725	78.7317	ENSG00000095380	#N/A	#N/A	2.48467	#N/A	#N/A	#N/A	#N/A
MYO3A	15.9	#N/A	49.0185	11.6032	14.5169	13.759	10.7274	ENSG00000095777	#N/A	#N/A	#N/A	#N/A	#N/A	#N/A	#N/A
DSP	#N/A	28.3819	57.9009	#N/A	15.7749	18.9029	51.9673	ENSG00000096696	#N/A	#N/A	#N/A	#N/A	#N/A	#N/A	#N/A
CECR2	37.3535	15.2715	67.4811	12.4479	#N/A	17.6251	35.5711	ENSG00000099954	#N/A	#N/A	#N/A	#N/A	#N/A	#N/A	#N/A
SF3A1	25.6887	15.034	42.2666	#N/A	#N/A	19.2471	25.8397	ENSG00000099995	#N/A	#N/A	#N/A	#N/A	#N/A	#N/A	#N/A
MAPK1	17.7563	13.6407	#N/A	15.5715	13.3842	16.6683	#N/A	ENSG00000100030	#N/A	#N/A	#N/A	#N/A	#N/A	#N/A	#N/A
RSPH14	37.0197	15.4859	45.9384	#N/A	#N/A	28.7946	14.6092	ENSG00000100218	#N/A	#N/A	#N/A	#N/A	#N/A	#N/A	#N/A
NEFH	21.7875	#N/A	60.4357	#N/A	33.4679	21.4951	42.8221	ENSG00000100285	5.18384	#N/A	15.2961	#N/A	#N/A	#N/A	#N/A
ARSA	30.9974	20.0397	47.6036	39.7555	54.8306	34.0093	36.4513	ENSG00000100299	#N/A	#N/A	#N/A	#N/A	#N/A	#N/A	#N/A
MYH9	#N/A	28.0441	51.2968	15.6592	35.2331	#N/A	27.3284	ENSG00000100345	#N/A	#N/A	#N/A	#N/A	#N/A	#N/A	#N/A
FAM118A	31.4664	12.5	23.7253	25.765	27.0099	15.2498	#N/A	ENSG00000100376	#N/A	#N/A	#N/A	#N/A	#N/A	#N/A	#N/A
RANGAP1	16.8393	#N/A	28.8597	22.2445	#N/A	29.1726	43.29	ENSG00000100401	#N/A	#N/A	5.82869	#N/A	#N/A	#N/A	2.14929
TRMU	43.7988	21.4145	#N/A	19.3365	45.8301	22.5256	#N/A	ENSG00000100416	#N/A	#N/A	4.06401	#N/A	#N/A	#N/A	#N/A
DNAJC5	28.7881	#N/A	41.2151	17.2963	29.8463	29.3834	#N/A	ENSG00000101152	#N/A	#N/A	#N/A	#N/A	#N/A	#N/A	#N/A
PRELID3B	23.2062	#N/A	74.4335	33.431	#N/A	24.5951	28.7157	ENSG00000101166	#N/A	#N/A	2.14133	#N/A	#N/A	#N/A	#N/A
SEL1L2	#N/A	14.2005	57.9235	#N/A	15.7385	36.0898	21.1105	ENSG00000101251	#N/A	#N/A	#N/A	#N/A	#N/A	#N/A	#N/A
MAP1LC3A	#N/A	#N/A	44.5936	10.1422	18.9692	23.652	19.1303	ENSG00000101460	#N/A	5.09364	#N/A	4.80733	4.19206	3.50891	#N/A
CELF4	13.9841	13.5251	62.6354	10.7621	#N/A	#N/A	21.5907	ENSG00000101489	#N/A	#N/A	#N/A	#N/A	#N/A	#N/A	#N/A
RBFA	#N/A	#N/A	23.8665	39.2299	34.3398	23.0736	25.3477	ENSG00000101546	#N/A	#N/A	#N/A	#N/A	#N/A	#N/A	#N/A
CEP76	74.9288	16.3095	#N/A	25.8283	#N/A	48.6319	29.9471	ENSG00000101624	#N/A	#N/A	#N/A	#N/A	#N/A	#N/A	#N/A
HTR2A	30.7428	#N/A	26.7062	27.3185	56.399	34.6771	#N/A	ENSG00000102468	#N/A	#N/A	#N/A	#N/A	#N/A	#N/A	#N/A
ARHGEF7	36.8401	34.8384	56.7772	25.8836	42.5548	27.7827	31.6138	ENSG00000102606	#N/A	#N/A	#N/A	#N/A	#N/A	#N/A	#N/A
CMC2	21.8346	13.2004	40.3922	13.0756	#N/A	19.006	36.4603	ENSG00000103121	#N/A	#N/A	#N/A	#N/A	#N/A	#N/A	#N/A
GSPT1	31.1275	16.9279	#N/A	27.8757	#N/A	28.2066	43.0708	ENSG00000103342	#N/A	#N/A	#N/A	#N/A	#N/A	#N/A	2.94309
SALL1	#N/A	24.7571	80.0086	14.2857	#N/A	10.2373	37.579	ENSG00000103449	#N/A	#N/A	#N/A	#N/A	#N/A	#N/A	#N/A
TOX3	17.4788	21.0247	61.1529	#N/A	#N/A	11.0774	28.7271	ENSG00000103460	#N/A	#N/A	#N/A	#N/A	#N/A	#N/A	#N/A
TTC23	19.2772	46	43.1841	#N/A	42.4166	26.8269	#N/A	ENSG00000103852	#N/A	8.96089	#N/A	11.0208	10.1791	9.47982	#N/A
CALB1	#N/A	18.3615	60.0203	16.9111	26.8861	10.0762	51.2492	ENSG00000104327	#N/A	#N/A	#N/A	#N/A	#N/A	#N/A	#N/A
STK3	26.2848	11.1946	40.354	14.0242	17.4653	11.9222	20.9343	ENSG00000104375	3.60403	#N/A	#N/A	5.08605	6.87131	5.32382	3.41329
KLHDC4	18.2824	#N/A	36.1523	22.6503	26.0008	16.0422	15.9514	ENSG00000104731	#N/A	#N/A	#N/A	#N/A	#N/A	#N/A	#N/A
MAP4K1	#N/A	31.7003	21.2073	19.6551	30.9966	#N/A	10.546	ENSG00000104814	#N/A	#N/A	#N/A	#N/A	#N/A	#N/A	3.72428
DKKL1	27.1072	#N/A	62.4136	11.1637	26.4508	#N/A	24.9803	ENSG00000104901	#N/A	#N/A	#N/A	#N/A	#N/A	#N/A	#N/A
GRWD1	#N/A	16.7857	59.3018	18.5265	#N/A	20.4121	48.7662	ENSG00000105447	#N/A	#N/A	6.99804	#N/A	#N/A	#N/A	#N/A
DLX5	18.4613	44.4177	70.6556	13.3706	#N/A	11.46	#N/A	ENSG00000105880	#N/A	#N/A	#N/A	#N/A	#N/A	#N/A	#N/A
WNT2	15.8654	12.073	#N/A	15.9688	#N/A	18.1244	46.6155	ENSG00000105989	#N/A	#N/A	#N/A	#N/A	#N/A	#N/A	#N/A
HOXA2	27.0837	18.897	50.5748	#N/A	35.2652	22.7095	48.2165	ENSG00000105996	#N/A	#N/A	#N/A	#N/A	#N/A	#N/A	#N/A
EVX1	28.2088	20.7788	62.6762	17.006	11.5295	12.0277	18.436	ENSG00000106038	#N/A	#N/A	#N/A	#N/A	#N/A	#N/A	#N/A
CHCHD2	36.4578	#N/A	32.3201	13.1572	46.6294	23.8514	50.1744	ENSG00000106153	#N/A	#N/A	4.55385	#N/A	#N/A	#N/A	#N/A
MEOX2	28.1005	13.5089	70.7732	16.6852	#N/A	11.5696	#N/A	ENSG00000106511	#N/A	286.096	#N/A	448.576	#N/A	191.721	#N/A
COA1	12.3129	#N/A	10.1394	27.868	26.7966	#N/A	61.2554	ENSG00000106603	#N/A	#N/A	#N/A	#N/A	#N/A	#N/A	#N/A
ELAVL2	25.9984	12.7473	57.4612	19.9496	24.8892	19.3863	28.4292	ENSG00000107105	#N/A	#N/A	#N/A	#N/A	#N/A	#N/A	#N/A
PIP5K1B	#N/A	#N/A	49.7288	24.3362	56.4253	19.3532	56.0553	ENSG00000107242	#N/A	3.91583	6.9599	#N/A	#N/A	8.80651	20.0061
RAPGEF1	#N/A	10.7598	18.1323	22.7218	39.0741	22.7207	31.1549	ENSG00000107263	#N/A	#N/A	#N/A	#N/A	#N/A	#N/A	#N/A
SLC25A11	11.8516	25.3276	19.4841	19.2386	30.6641	13.8837	#N/A	ENSG00000108528	#N/A	#N/A	4.09639	#N/A	#N/A	#N/A	#N/A
CPD	50.2474	13.8393	77.6852	14.2857	64.506	35.7552	#N/A	ENSG00000108582	#N/A	#N/A	#N/A	#N/A	#N/A	#N/A	#N/A
LGALS3BP	28.3063	14.7876	43.4364	32.7709	#N/A	#N/A	37.8878	ENSG00000108679	5.11443	#N/A	#N/A	3.64424	4.18367	#N/A	#N/A
ABI3	#N/A	30.3369	33.0384	22.4993	36.5642	#N/A	36.8033	ENSG00000108798	#N/A	#N/A	10.2366	#N/A	#N/A	#N/A	#N/A
HLF	#N/A	17.3469	59.9331	14.1459	10.8532	17.4921	13.6997	ENSG00000108924	#N/A	#N/A	#N/A	#N/A	#N/A	#N/A	#N/A
PMP22	25.1466	24.2355	#N/A	13.3264	#N/A	19.5509	77.7778	ENSG00000109099	119.187	84.4552	30.1282	240.733	120.056	65.1139	30.5182
PHOX2B	14.3938	25.2226	48.7328	#N/A	20.0146	18.0701	#N/A	ENSG00000109132	#N/A	#N/A	#N/A	#N/A	#N/A	#N/A	#N/A
NMU	#N/A	12.2683	72.4725	14.0677	19.8094	#N/A	48.713	ENSG00000109255	#N/A	#N/A	#N/A	#N/A	#N/A	#N/A	51.2276
MAPK10	#N/A	15.7551	#N/A	10.8732	12.507	12.8744	34.5044	ENSG00000109339	#N/A	#N/A	#N/A	#N/A	#N/A	#N/A	#N/A
NDUFC1	11.1728	28.3446	#N/A	#N/A	22.9188	17.5671	50.6382	ENSG00000109390	#N/A	#N/A	2.59602	#N/A	#N/A	#N/A	#N/A
TRIM2	25.1303	11.789	43.2568	10.4618	27.9808	#N/A	10.2618	ENSG00000109654	#N/A	#N/A	#N/A	#N/A	#N/A	#N/A	#N/A
NKX3-2	31.509	12.0803	51.8536	#N/A	22.197	#N/A	29.8983	ENSG00000109705	#N/A	#N/A	#N/A	137.967	#N/A	#N/A	#N/A
DTX4	30.9684	25.3485	21.2084	21.875	43.3364	#N/A	22.8512	ENSG00000110042	#N/A	8.0079	9.66258	10.8803	5.5547	5.8517	#N/A
CCND1	#N/A	17.4691	63.9105	11.5083	#N/A	28.6693	60.7729	ENSG00000110092	15.7442	11.8506	3.9418	21.2202	36.8608	45.9656	4.69671
SLC35F2	#N/A	14.179	38.8929	#N/A	17.8704	10.875	22.8836	ENSG00000110660	5.13396	#N/A	4.32536	#N/A	#N/A	3.27621	3.50352
CALCA	21.5918	22.1636	43.9169	12.8295	#N/A	38.6111	54.7615	ENSG00000110680	#N/A	#N/A	#N/A	#N/A	29.8282	#N/A	#N/A
LIN7A	21.5505	#N/A	57.859	#N/A	57.909	11.0145	42.4678	ENSG00000111052	#N/A	12.5816	#N/A	31.0997	34.3127	18.0434	51.2975
ATN1	#N/A	36.0317	38.0459	#N/A	35.5197	14.7471	34.5399	ENSG00000111676	#N/A	#N/A	3.35149	#N/A	#N/A	#N/A	2.88006
COL12A1	31.2655	13.6378	82.1392	12.2014	#N/A	14.3995	22.9857	ENSG00000111799	37.3539	23.5892	24.1897	57.9554	75.8092	39.907	#N/A
SIM1	#N/A	31.7956	77.8094	13.9104	10.5363	14.1576	33.8719	ENSG00000112246	#N/A	#N/A	#N/A	#N/A	#N/A	#N/A	#N/A
BVES	19.6145	#N/A	67.9126	#N/A	39.8676	31.4897	27.7168	ENSG00000112276	#N/A	#N/A	#N/A	#N/A	#N/A	#N/A	#N/A
SOBP	27.3472	29.6396	75.616	#N/A	26.8178	18.5958	27.6596	ENSG00000112320	#N/A	#N/A	22.5173	26.0176	#N/A	#N/A	70.7899
C6orf118	14.2302	15.9018	34.9395	27.9383	36.8541	#N/A	#N/A	ENSG00000112539	#N/A	#N/A	#N/A	#N/A	#N/A	#N/A	#N/A
CUL9	34.973	50.9213	56.6519	46.9199	#N/A	#N/A	49.3524	ENSG00000112659	#N/A	#N/A	#N/A	#N/A	#N/A	#N/A	#N/A
TBX18	#N/A	22.1128	75.8384	#N/A	16.7626	14.7903	52.7508	ENSG00000112837	#N/A	#N/A	#N/A	#N/A	#N/A	#N/A	134.499
NUDT12	34.1921	25.0759	59.7517	58.1472	#N/A	14.7338	58.3968	ENSG00000112874	#N/A	#N/A	#N/A	#N/A	#N/A	#N/A	#N/A
GHR	#N/A	14.1839	74.0149	16.8168	24.9467	17.4294	33.9825	ENSG00000112964	#N/A	#N/A	#N/A	#N/A	607.983	#N/A	#N/A
TMCO6	20.0301	10.0666	26.584	#N/A	#N/A	35.4759	64.4836	ENSG00000113119	#N/A	#N/A	#N/A	#N/A	#N/A	#N/A	#N/A
THBS4	12.4016	22.3339	51.5145	25.2587	22.4913	17.9863	12.4848	ENSG00000113296	3.82383	#N/A	#N/A	#N/A	#N/A	#N/A	17.5159
CDH6	11.8365	12.8431	30.7676	13.6207	20.7582	#N/A	#N/A	ENSG00000113361	#N/A	#N/A	#N/A	#N/A	#N/A	#N/A	#N/A
TARS	22.1054	26.0067	18.4118	#N/A	31.5488	20	30.9772	ENSG00000113407	2.18007	#N/A	4.38033	#N/A	2.93636	3.13958	4.62303
PRLR	#N/A	14.2602	38.1452	11.4688	15.2636	31.4423	#N/A	ENSG00000113494	#N/A	#N/A	#N/A	#N/A	#N/A	#N/A	#N/A
IL4	#N/A	15.9781	32.7048	14.7726	#N/A	24.9808	31.5586	ENSG00000113520	#N/A	#N/A	#N/A	#N/A	#N/A	#N/A	#N/A
WNT5A	13.9294	10.5583	61.4539	23.3201	#N/A	29.1075	21.2449	ENSG00000114251	#N/A	40.5338	#N/A	174.921	185.66	59.4609	#N/A
HHLA2	#N/A	15.6437	22.2678	26.647	13.7527	11.2705	#N/A	ENSG00000114455	#N/A	#N/A	#N/A	#N/A	#N/A	#N/A	#N/A
FRMD4B	27.0563	10.1728	46.6331	29.8214	35.8424	18.1432	38.8645	ENSG00000114541	#N/A	#N/A	#N/A	4.25025	4.11531	#N/A	#N/A
NEK11	#N/A	15.9851	48.7268	23.1063	50.1647	28.6829	41.6257	ENSG00000114670	#N/A	#N/A	#N/A	#N/A	#N/A	#N/A	#N/A
PLSCR4	22.828	14.006	45.1891	21.5096	#N/A	11.3955	19.3299	ENSG00000114698	11.0334	13.6384	#N/A	55.776	42.5216	#N/A	#N/A
PEX5L	18.7853	19.9399	62.4188	#N/A	21.0971	#N/A	40.8181	ENSG00000114757	#N/A	#N/A	#N/A	#N/A	#N/A	#N/A	#N/A
PLCH1	#N/A	12.9818	37.7643	18.5071	#N/A	16.1925	41.0947	ENSG00000114805	#N/A	#N/A	#N/A	#N/A	#N/A	#N/A	37.5632
RTN4	#N/A	#N/A	59.7929	21.4551	39.6669	12.7087	49.2376	ENSG00000115310	#N/A	#N/A	#N/A	#N/A	#N/A	#N/A	2.39136
IGFBP5	#N/A	#N/A	52.4665	24.407	34.8701	11.6538	35.105	ENSG00000115461	167.429	197.141	77.1818	497.719	228.513	34.5118	93.1194
OTX1	28.1178	14.643	70.1106	11.1894	14.7335	15.2322	78.7798	ENSG00000115507	#N/A	#N/A	#N/A	#N/A	#N/A	#N/A	53.3702
HPCAL1	30.4622	54.4351	56.6839	14.2809	#N/A	24.3367	49.5763	ENSG00000115756	#N/A	#N/A	#N/A	#N/A	#N/A	#N/A	2.26046
WIPF1	#N/A	27.4593	29.3624	14.652	21.1362	14.3321	28.7713	ENSG00000115935	#N/A	#N/A	#N/A	#N/A	#N/A	#N/A	#N/A
BCL9	15.1763	#N/A	31.249	16.9399	26.5579	#N/A	42.5524	ENSG00000116128	#N/A	#N/A	#N/A	#N/A	#N/A	#N/A	#N/A
PRRX1	#N/A	13.3442	64.6537	11.2476	21.5617	18.7693	#N/A	ENSG00000116132	140.869	170.786	69.4455	411.692	103.6	231.112	#N/A
NPHS2	27.4261	17.0727	54.9565	15.765	#N/A	33.1172	#N/A	ENSG00000116218	#N/A	#N/A	#N/A	#N/A	#N/A	#N/A	#N/A
PLA2G4A	10.4377	11.2103	13.535	25.2459	#N/A	24.752	19.4505	ENSG00000116711	#N/A	#N/A	#N/A	#N/A	#N/A	#N/A	12.6438
TROVE2	13.2524	19.54	#N/A	24.6573	18.5077	14.4048	41.3596	ENSG00000116747	#N/A	#N/A	#N/A	#N/A	#N/A	#N/A	#N/A
NR5A2	34.562	#N/A	75.7312	11.2531	12.6782	19.3729	38.4727	ENSG00000116833	#N/A	#N/A	#N/A	#N/A	#N/A	#N/A	#N/A
CCDC181	54.4246	14.4924	48.2465	12.7564	#N/A	11.4942	41.1376	ENSG00000117477	#N/A	#N/A	#N/A	#N/A	#N/A	#N/A	#N/A
TNFSF4	28.8489	#N/A	43.0967	12.679	41.7734	15.4966	28.6045	ENSG00000117586	#N/A	#N/A	#N/A	#N/A	#N/A	#N/A	#N/A
PROX1	19.9808	21.2815	56.8814	16.5841	26.3422	#N/A	14.9452	ENSG00000117707	#N/A	143.715	#N/A	165.612	534.508	#N/A	#N/A
USP35	35.8504	16.8571	27.7772	25.4073	#N/A	18.8889	33.0491	ENSG00000118369	#N/A	#N/A	#N/A	#N/A	#N/A	#N/A	#N/A
ABCG2	#N/A	17.1429	70.6182	24.3602	#N/A	23.7046	72.6859	ENSG00000118777	48.8299	#N/A	#N/A	9.95845	#N/A	#N/A	11.0514
ELL2	#N/A	14.9619	54.9206	22.6852	38.3637	20.6264	17.0906	ENSG00000118985	#N/A	#N/A	#N/A	#N/A	#N/A	7.46425	9.76124
SATB2	13.9318	#N/A	41.22	17.2364	18.4385	18.454	38.9154	ENSG00000119042	#N/A	#N/A	52.6482	#N/A	#N/A	21.6627	173.19
PPP6C	35.8561	36.7057	43.6545	70.7485	49.3957	#N/A	#N/A	ENSG00000119414	#N/A	#N/A	#N/A	#N/A	#N/A	#N/A	#N/A
AREL1	#N/A	23.7266	43.7373	#N/A	20.042	28.1008	18.1471	ENSG00000119682	#N/A	#N/A	#N/A	#N/A	#N/A	#N/A	#N/A
PRLHR	29.4757	22.1891	69.128	#N/A	#N/A	13.5438	20.3537	ENSG00000119973	#N/A	#N/A	#N/A	#N/A	#N/A	#N/A	#N/A
MSX2	43.0957	#N/A	71.5086	14.8215	#N/A	10.8735	36.6235	ENSG00000120149	#N/A	#N/A	#N/A	43.3337	78.6675	#N/A	#N/A
WDR55	19.4859	25.0067	48.1884	14.0641	32.2825	43.2481	41.2185	ENSG00000120314	#N/A	#N/A	#N/A	#N/A	#N/A	#N/A	#N/A
KIAA1217	15.8154	15.9683	48.2457	16.443	#N/A	18.9986	45.2778	ENSG00000120549	53.1926	#N/A	45.8455	90.0513	68.9179	49.3441	#N/A
TAF12	#N/A	16.0402	11.5857	#N/A	29.7784	21.8398	18.1481	ENSG00000120656	#N/A	#N/A	#N/A	#N/A	#N/A	#N/A	#N/A
SPART-AS1	31.8006	20.4074	63.5634	14.7401	26.8311	10.3476	#N/A	ENSG00000120664	#N/A	#N/A	#N/A	#N/A	#N/A	#N/A	#N/A
PTK2B	44.6379	18.8043	#N/A	#N/A	17.9594	31.7075	10.0807	ENSG00000120899	#N/A	#N/A	2.23105	#N/A	#N/A	#N/A	2.14569
TBX4	30.5519	26.3664	56.2649	19.0792	15.1802	11.7643	25.948	ENSG00000121075	#N/A	#N/A	#N/A	#N/A	#N/A	#N/A	#N/A
LRAT	#N/A	29.3439	62.3447	37.6603	#N/A	13.0861	43.4005	ENSG00000121207	#N/A	#N/A	#N/A	#N/A	#N/A	#N/A	#N/A
GHSR	30.0481	13.6594	69.5196	14.8319	28.2279	22.7797	34.7726	ENSG00000121853	#N/A	#N/A	#N/A	#N/A	#N/A	#N/A	#N/A
HOXA7	28.6967	15.1602	75.8052	#N/A	#N/A	12.6627	65.0427	ENSG00000122592	#N/A	#N/A	#N/A	#N/A	#N/A	#N/A	#N/A
BICC1	13.5	14.9162	89.2084	20.9228	34.1315	12.4603	43.3632	ENSG00000122870	63.4498	33.9102	#N/A	166.819	91.5704	51.1277	#N/A
PDE1B	37.9129	24.1511	78.6168	24.2857	39.4544	#N/A	74.3105	ENSG00000123360	#N/A	#N/A	#N/A	#N/A	5.21312	#N/A	#N/A
HOXC13	#N/A	26.342	43.828	21.0769	19.1624	26.403	23.0659	ENSG00000123364	#N/A	#N/A	#N/A	#N/A	#N/A	#N/A	#N/A
KCNJ2	27.7282	15.7305	#N/A	22.7844	53.4921	24.2394	40.9697	ENSG00000123700	26.9961	#N/A	44.9508	55.1772	60.8289	38.3295	#N/A
GPR83	19.7749	13.9627	36.7241	#N/A	38.4323	#N/A	29.5583	ENSG00000123901	#N/A	#N/A	#N/A	#N/A	#N/A	#N/A	#N/A
PACSIN1	11.9703	10.5538	#N/A	28.8501	29.9459	#N/A	17.4916	ENSG00000124507	#N/A	#N/A	#N/A	#N/A	#N/A	#N/A	130.753
HIST1H1A	#N/A	18.1098	62.2414	#N/A	33.9696	23.3814	56.4936	ENSG00000124610	#N/A	#N/A	#N/A	#N/A	#N/A	#N/A	#N/A
NRN1	28.1305	11.9273	59.3085	#N/A	#N/A	15.2453	25.5556	ENSG00000124785	33.0895	13.3747	#N/A	41.2197	24.9088	28.2138	4.66909
BMP4	15.8826	10.3425	63.6854	11.1292	16.2306	28.8604	15.7912	ENSG00000125378	52.5324	56.4489	#N/A	68.2027	#N/A	#N/A	#N/A
TEKT3	30.4339	15.6549	58.0723	11.0859	17.9122	#N/A	#N/A	ENSG00000125409	#N/A	#N/A	#N/A	#N/A	#N/A	#N/A	#N/A
C1orf61	#N/A	12.5459	79.0665	10.6038	#N/A	29.0561	25.1455	ENSG00000125462	#N/A	#N/A	#N/A	#N/A	#N/A	#N/A	#N/A
RBCK1	15.9266	17.6389	43.4741	#N/A	16.3265	#N/A	16.1014	ENSG00000125826	#N/A	#N/A	2.73115	#N/A	#N/A	#N/A	#N/A
PCSK2	17.4513	10.892	44.6285	11.9658	38.1415	#N/A	43.7261	ENSG00000125851	#N/A	#N/A	#N/A	#N/A	#N/A	#N/A	#N/A
RALY	#N/A	21.2302	48.5801	31.5902	25.3432	13.2542	14.3259	ENSG00000125970	#N/A	#N/A	2.87886	#N/A	#N/A	#N/A	#N/A
DYNLRB1	29.0401	16.7021	68.2129	#N/A	22.4118	12.8887	#N/A	ENSG00000125971	#N/A	#N/A	3.94798	#N/A	#N/A	#N/A	#N/A
ST3GAL3	#N/A	21.3785	63.7142	33.7103	39.279	#N/A	57.4778	ENSG00000126091	#N/A	#N/A	#N/A	#N/A	#N/A	#N/A	#N/A
TUBGCP3	20.2527	#N/A	46.4336	#N/A	20.7102	14.9858	35.0308	ENSG00000126216	#N/A	#N/A	#N/A	#N/A	#N/A	#N/A	#N/A
MCF2L	29.8183	#N/A	27.1299	17.6191	17.3183	19.4197	15.034	ENSG00000126217	#N/A	#N/A	#N/A	#N/A	#N/A	#N/A	#N/A
IRF3	31.7908	26.6667	#N/A	23.5545	22.4257	12.291	#N/A	ENSG00000126456	#N/A	#N/A	#N/A	#N/A	#N/A	#N/A	#N/A
FLRT1	15.7145	#N/A	49.2093	#N/A	34.4836	21.1738	20.9945	ENSG00000126500	#N/A	#N/A	#N/A	#N/A	#N/A	#N/A	#N/A
HIVEP3	13.8233	14.6235	#N/A	34.0625	#N/A	21.0683	17.7447	ENSG00000127124	#N/A	#N/A	#N/A	#N/A	#N/A	#N/A	#N/A
ADGRE2	25.5423	41.5741	69.2969	33.0838	26.4773	#N/A	#N/A	ENSG00000127507	#N/A	#N/A	#N/A	#N/A	#N/A	#N/A	#N/A
FGL2	14.2014	#N/A	44.7945	10.016	17.9525	24.2014	45.0404	ENSG00000127951	#N/A	#N/A	#N/A	#N/A	#N/A	10.0045	#N/A
SGCE	34.7973	22.7902	22.0668	24.0319	17.0372	39.1504	#N/A	ENSG00000127990	18.4582	17.4269	32.2879	23.5247	24.28	17.5224	#N/A
VGF	51.7642	15.4786	78.2519	14.091	47.1639	#N/A	51.9935	ENSG00000128564	#N/A	#N/A	716.118	#N/A	#N/A	#N/A	#N/A
FEZF1	17.3389	13.1748	57.8428	10.3382	#N/A	13.3091	21.9045	ENSG00000128610	#N/A	#N/A	#N/A	#N/A	#N/A	#N/A	#N/A
HOXD3	27.3062	14.7807	51.3386	12.6062	13.3642	13.7068	26.6129	ENSG00000128652	#N/A	#N/A	#N/A	#N/A	#N/A	#N/A	#N/A
CHN1	10.9126	#N/A	38.6382	#N/A	27.3096	27.1668	22.4862	ENSG00000128656	#N/A	5.65621	#N/A	7.40364	6.21049	5.03788	#N/A
HOXD10	#N/A	16.7941	50.4308	27.5707	35.6392	44.2606	20.0416	ENSG00000128710	#N/A	#N/A	#N/A	#N/A	#N/A	#N/A	#N/A
PSMG2	74.9288	16.3095	#N/A	25.8283	21.6236	48.6319	29.9471	ENSG00000128789	#N/A	#N/A	#N/A	#N/A	#N/A	#N/A	#N/A
ALDH1A2	#N/A	#N/A	61.3194	13.9447	15.3655	42.9773	32.9731	ENSG00000128918	#N/A	#N/A	#N/A	#N/A	#N/A	#N/A	#N/A
MBD4	37.9284	21.0523	#N/A	29.6677	33.7534	44.1189	45.8448	ENSG00000129071	#N/A	#N/A	#N/A	#N/A	#N/A	#N/A	#N/A
MTUS1	34.5119	19.979	77.3922	12.8971	16.3349	11.4036	#N/A	ENSG00000129422	#N/A	#N/A	#N/A	3.92809	5.29355	#N/A	#N/A
XPO7	27.9121	#N/A	22.1744	20.5913	12.2887	#N/A	75.1916	ENSG00000130227	#N/A	#N/A	#N/A	#N/A	#N/A	#N/A	#N/A
GDF1	39.7286	#N/A	#N/A	36.0256	45.3649	32.6166	63.0563	ENSG00000130283	#N/A	#N/A	#N/A	#N/A	#N/A	#N/A	#N/A
SNX9	23.8901	45.8936	38.0818	28.8896	46.3565	59.9513	11.6619	ENSG00000130340	#N/A	#N/A	#N/A	#N/A	#N/A	#N/A	#N/A
AFDN	38.176	22.0238	51.5082	11.5859	18.0549	25.1252	65.6605	ENSG00000130396	#N/A	#N/A	#N/A	#N/A	#N/A	#N/A	#N/A
PRDM12	25.4691	#N/A	74.0607	24.1061	#N/A	13.1501	30.3946	ENSG00000130711	#N/A	#N/A	#N/A	#N/A	#N/A	#N/A	#N/A
MGAT1	#N/A	21.7939	46.2602	19.8398	27.6006	#N/A	56.0829	ENSG00000131446	#N/A	#N/A	2.43744	#N/A	#N/A	2.86089	#N/A
C1orf159	#N/A	30.4062	30.4067	16.1295	#N/A	17.8438	42.4003	ENSG00000131591	#N/A	#N/A	2.97896	#N/A	#N/A	#N/A	#N/A
C19orf12	34.1388	51.7628	43.5699	52.714	45.7826	38.8495	26.8519	ENSG00000131943	#N/A	#N/A	#N/A	#N/A	#N/A	#N/A	2.52335
SPATA6	30.3191	#N/A	47.1648	10.2726	21.831	20.5287	#N/A	ENSG00000132122	#N/A	#N/A	#N/A	#N/A	#N/A	#N/A	#N/A
ARHGEF11	18.3681	#N/A	68.2489	11.3753	17.6458	35.7963	53.7667	ENSG00000132694	#N/A	#N/A	#N/A	#N/A	#N/A	#N/A	#N/A
LINC01260	#N/A	27.5298	39.2295	15.9153	20.855	37.2031	37.886	ENSG00000132832	#N/A	#N/A	#N/A	#N/A	#N/A	#N/A	#N/A
KANK4	21.0915	17.5948	83.612	27.9792	42.1154	#N/A	45.829	ENSG00000132854	#N/A	#N/A	#N/A	#N/A	#N/A	#N/A	#N/A
PEMT	22.1602	#N/A	15.3121	27.2729	#N/A	27.5995	25.7317	ENSG00000133027	#N/A	#N/A	3.43831	#N/A	#N/A	#N/A	#N/A
SCO1	24.3281	17.647	41.8446	21.3168	15.9947	10.8454	47.8992	ENSG00000133028	#N/A	#N/A	#N/A	#N/A	#N/A	#N/A	#N/A
STARD13	26.5872	10.8796	39.5439	14.1292	#N/A	#N/A	41.7367	ENSG00000133121	#N/A	#N/A	#N/A	#N/A	#N/A	#N/A	#N/A
SRRM1	25.5586	25.714	50.0185	19.5406	41.7327	#N/A	67.9882	ENSG00000133226	#N/A	#N/A	#N/A	#N/A	#N/A	#N/A	#N/A
LARGE1	19.7332	18.6335	47.3482	31.3095	17.9189	13.1096	10.1583	ENSG00000133424	59.8605	14.7711	#N/A	11.1823	9.95221	13.6165	49.3394
GSC	12.4167	13.1561	#N/A	#N/A	17.2523	42.1086	44.6812	ENSG00000133937	#N/A	#N/A	#N/A	#N/A	#N/A	#N/A	#N/A
MEIS2	31.6733	10.0953	41.1946	#N/A	39.0468	10.5197	53.6009	ENSG00000134138	97.4938	#N/A	150.215	103.457	171.225	#N/A	90.6595
SLC38A2	21.7916	31.8045	58.2701	#N/A	33.5132	15.124	67.4057	ENSG00000134294	#N/A	#N/A	#N/A	#N/A	#N/A	#N/A	#N/A
RAX	21.1445	10.7726	72.9455	14.1058	28.5385	#N/A	#N/A	ENSG00000134438	#N/A	#N/A	#N/A	#N/A	#N/A	#N/A	#N/A
GRP	17.397	18.3078	41.1398	#N/A	34.7535	12.6417	37.2441	ENSG00000134443	#N/A	#N/A	#N/A	#N/A	#N/A	#N/A	#N/A
PDGFRA	22.6217	10.0345	58.4117	#N/A	34.0489	16.8034	#N/A	ENSG00000134853	42.0236	#N/A	#N/A	103.783	109.131	49.3487	#N/A
EPHA7	21.55	19.4952	61.6722	#N/A	24.6629	19.5323	54.258	ENSG00000135333	#N/A	#N/A	#N/A	#N/A	133.376	#N/A	643.348
MAP3K7	33.0258	13.3707	31.298	11.6182	#N/A	18.1255	23.1437	ENSG00000135341	#N/A	#N/A	#N/A	#N/A	#N/A	#N/A	#N/A
HEY2	22.2693	26.8278	64.9625	#N/A	#N/A	15.3819	19.0852	ENSG00000135547	#N/A	#N/A	19.4993	11.2017	#N/A	#N/A	64.5185
PKIB	#N/A	13.578	50.7385	31.2531	11.715	#N/A	30.2738	ENSG00000135549	#N/A	#N/A	#N/A	8.68647	#N/A	#N/A	#N/A
FHOD1	29.474	27.2639	17.2965	14.6453	12.2036	23.6344	16.945	ENSG00000135723	#N/A	#N/A	4.23241	#N/A	#N/A	#N/A	#N/A
ZNF670	21.485	18.2365	20.5465	#N/A	29.2839	22.1833	32.4447	ENSG00000135747	3.73409	#N/A	4.23586	#N/A	#N/A	#N/A	#N/A
ZNF670-ZNF695	21.485	18.2365	20.5465	#N/A	29.2839	22.1833	32.4447	ENSG00000135747	#N/A	#N/A	#N/A	#N/A	#N/A	#N/A	#N/A
PAX3	#N/A	#N/A	56.7186	13.3727	26.059	21.7183	49.9728	ENSG00000135903	#N/A	#N/A	#N/A	#N/A	#N/A	#N/A	#N/A
WNT10A	49.6899	13.6502	68.2911	25.0759	21.4816	10.4166	81.9507	ENSG00000135925	24.1324	4.72665	#N/A	#N/A	#N/A	5.24219	183.293
EDNRB	21.5603	17.3944	47.4163	12.2783	#N/A	25.0889	17.6467	ENSG00000136160	28.3096	41.6809	#N/A	56.1789	131.066	76.323	192.72
AOAH	#N/A	49.3592	32.4383	24.8109	#N/A	28.042	26.0494	ENSG00000136250	#N/A	#N/A	#N/A	#N/A	#N/A	#N/A	#N/A
NKX2-1	14.3973	10.1505	54.8875	14.1081	18.9906	13.9293	50.8945	ENSG00000136352	194.17	#N/A	#N/A	#N/A	451.817	#N/A	90.1222
SRSF1	#N/A	#N/A	13.2543	23.0053	29.8394	28.2309	11.8451	ENSG00000136450	#N/A	#N/A	2.62361	#N/A	#N/A	#N/A	2.80197
TBR1	#N/A	18.6135	62.6342	22.7822	49.2025	#N/A	29.4619	ENSG00000136535	#N/A	#N/A	#N/A	#N/A	#N/A	#N/A	#N/A
WDR33	39.5894	#N/A	61.5671	#N/A	30.1447	11.2553	55.4138	ENSG00000136709	#N/A	#N/A	#N/A	#N/A	#N/A	#N/A	#N/A
UGGT1	#N/A	14.7619	60.3193	36.1568	48.0616	20	53.1897	ENSG00000136731	#N/A	#N/A	#N/A	#N/A	#N/A	#N/A	#N/A
GAD2	#N/A	15.5549	65.615	12.4523	46.4646	12.0555	32.3244	ENSG00000136750	#N/A	#N/A	#N/A	#N/A	#N/A	#N/A	#N/A
STXBP1	#N/A	#N/A	26.9736	16.3512	15.8662	13.1926	22.1664	ENSG00000136854	#N/A	#N/A	#N/A	3.6983	2.90792	#N/A	#N/A
ZFP37	#N/A	16.7374	45.9129	#N/A	28.7765	12.9406	21.5273	ENSG00000136866	#N/A	#N/A	#N/A	#N/A	#N/A	#N/A	#N/A
TFAP2A	18.8119	#N/A	41.9548	32.9965	27.3943	12.6208	47.1195	ENSG00000137203	48.7819	#N/A	51.6761	#N/A	27.6137	#N/A	62.1808
SLC22A23	31.75	10.8933	59.3417	12.3256	10.0646	#N/A	#N/A	ENSG00000137266	#N/A	#N/A	#N/A	#N/A	#N/A	#N/A	#N/A
UQCC2	#N/A	12.794	#N/A	21.4024	66.4015	23.7771	67.6139	ENSG00000137288	#N/A	#N/A	5.27699	#N/A	#N/A	#N/A	3.22169
TAF8	31.6493	13.4985	#N/A	21.5145	#N/A	56.3467	42.727	ENSG00000137413	#N/A	#N/A	#N/A	#N/A	#N/A	#N/A	#N/A
FHDC1	#N/A	32.2398	69.0862	34.8664	13.6321	16.2758	65.3436	ENSG00000137460	#N/A	#N/A	#N/A	#N/A	28.221	#N/A	#N/A
PPP2R1B	17.6715	17.8438	60.8142	#N/A	28.9521	19.7938	50.147	ENSG00000137713	#N/A	#N/A	#N/A	#N/A	#N/A	#N/A	4.05953
RPLP1	#N/A	18.3921	#N/A	31.5821	25.5772	34.7499	66.8339	ENSG00000137818	#N/A	#N/A	#N/A	#N/A	#N/A	#N/A	#N/A
UACA	23.9615	27.419	60.8323	12.8795	#N/A	#N/A	27.176	ENSG00000137831	28.6007	25.4522	12.0685	48.6517	50.2119	27.2627	#N/A
SEMA6D	29.7783	#N/A	58.8394	10.1946	10.7434	12.5106	#N/A	ENSG00000137872	#N/A	#N/A	#N/A	#N/A	#N/A	#N/A	#N/A
BCAR3	22.8697	#N/A	74.8361	50.3102	31.0437	18.3021	#N/A	ENSG00000137936	9.09296	22.9494	#N/A	12.9627	9.05696	23.9352	#N/A
SLC44A5	13.2288	#N/A	58.5907	18.1652	#N/A	53.343	13.3333	ENSG00000137968	#N/A	#N/A	#N/A	#N/A	#N/A	#N/A	#N/A
EXOC6	32.5676	#N/A	21.11	21.1031	#N/A	10.4007	18.5601	ENSG00000138190	#N/A	#N/A	#N/A	#N/A	#N/A	#N/A	#N/A
RBP4	15.5146	11.5812	29.798	#N/A	15.8079	27.2823	28.5832	ENSG00000138207	#N/A	503.856	#N/A	#N/A	#N/A	#N/A	#N/A
GPR87	21.4737	#N/A	33.0911	32.8779	22.4066	#N/A	20.4548	ENSG00000138271	#N/A	#N/A	#N/A	#N/A	#N/A	#N/A	#N/A
FGF5	12.0637	22.4176	52.9439	15.4206	#N/A	20.2193	#N/A	ENSG00000138675	#N/A	#N/A	#N/A	#N/A	#N/A	#N/A	#N/A
SHROOM3	29.823	26.0149	49.1576	18.6008	#N/A	#N/A	25.6522	ENSG00000138771	#N/A	#N/A	#N/A	#N/A	#N/A	#N/A	#N/A
RGS3	#N/A	16.815	38.9283	11.975	#N/A	17.5347	51.9773	ENSG00000138835	#N/A	#N/A	#N/A	#N/A	#N/A	#N/A	#N/A
FGD4	32.506	21.312	87.5042	#N/A	11.7934	#N/A	18.5559	ENSG00000139132	#N/A	#N/A	#N/A	#N/A	#N/A	#N/A	#N/A
CD27	24.8115	22.6295	#N/A	14.0828	35.2744	42.5082	#N/A	ENSG00000139193	#N/A	#N/A	3.32673	#N/A	#N/A	#N/A	5.47432
LGR5	21.9577	26.565	53.1125	#N/A	27.2222	32.0856	28.7639	ENSG00000139292	#N/A	#N/A	#N/A	#N/A	#N/A	#N/A	#N/A
AMDHD1	18.546	#N/A	21.5077	#N/A	22.7572	24.8785	33.9286	ENSG00000139344	#N/A	#N/A	#N/A	#N/A	#N/A	#N/A	3.95116
KANSL2	#N/A	47.3214	29.069	#N/A	43.2771	35.2727	26.0452	ENSG00000139620	#N/A	#N/A	#N/A	#N/A	#N/A	#N/A	#N/A
TMBIM6	#N/A	17.6984	44.1734	22.1235	33.2823	38.5635	#N/A	ENSG00000139644	#N/A	#N/A	#N/A	#N/A	#N/A	#N/A	2.43202
ZIC5	22.1366	15.9221	64.3786	#N/A	#N/A	24.4727	34.21	ENSG00000139800	#N/A	#N/A	#N/A	#N/A	#N/A	#N/A	#N/A
NOVA1	10.6664	17.2312	77.1783	10.0689	26.2175	15.7388	41.8365	ENSG00000139910	#N/A	#N/A	#N/A	#N/A	#N/A	#N/A	126.469
ARSG	#N/A	11.2562	55.1231	37.4837	21.8033	19.239	67.0486	ENSG00000141337	#N/A	#N/A	#N/A	#N/A	#N/A	#N/A	#N/A
TAF4B	31.5452	20.8976	#N/A	34.3365	#N/A	25.4606	38.7138	ENSG00000141384	#N/A	#N/A	#N/A	#N/A	#N/A	#N/A	#N/A
ASXL3	48.2506	#N/A	60.6681	11.5034	#N/A	12.5711	71.8881	ENSG00000141431	#N/A	#N/A	#N/A	#N/A	#N/A	#N/A	#N/A
ADCYAP1	#N/A	15.391	52.8523	#N/A	32.235	14.8906	36.7472	ENSG00000141433	#N/A	#N/A	#N/A	#N/A	#N/A	#N/A	#N/A
SLC25A52	15.1395	12.4162	13.6541	12.2657	#N/A	13.7612	#N/A	ENSG00000141437	#N/A	#N/A	#N/A	#N/A	#N/A	#N/A	#N/A
TBCD	32.7401	17.8549	80.8799	45.4014	42.5913	34.4925	62.599	ENSG00000141556	#N/A	#N/A	#N/A	#N/A	#N/A	#N/A	#N/A
CBLN2	36.8599	45.0893	91.7834	#N/A	37.8111	20.007	16.0225	ENSG00000141668	#N/A	#N/A	#N/A	#N/A	#N/A	#N/A	#N/A
PRDM15	38.8747	19.8062	30.4117	#N/A	12.0834	#N/A	12.3149	ENSG00000141956	#N/A	#N/A	#N/A	#N/A	#N/A	#N/A	#N/A
PTH2	#N/A	14.1475	38.9269	#N/A	38.8487	10.3162	22.7466	ENSG00000142538	#N/A	#N/A	#N/A	#N/A	#N/A	#N/A	#N/A
DMRTA2	20.7966	10.0584	61.5664	11.1714	13.3688	15.6239	39.2761	ENSG00000142700	#N/A	#N/A	#N/A	#N/A	#N/A	#N/A	#N/A
LHX9	#N/A	18.648	67.0569	#N/A	11.2393	20.4857	43.6468	ENSG00000143355	#N/A	#N/A	#N/A	#N/A	#N/A	#N/A	#N/A
SETDB1	16.8731	19.7827	25.9549	#N/A	#N/A	10.6597	10.7805	ENSG00000143379	#N/A	#N/A	#N/A	#N/A	#N/A	#N/A	#N/A
PIP5K1A	41.8063	29.2496	44.3936	54.1145	81.7269	52.5603	23.8055	ENSG00000143398	#N/A	#N/A	#N/A	#N/A	#N/A	#N/A	2.06921
CREB3L4	34.9756	16.9228	#N/A	25.4045	25.217	35.4243	38.7351	ENSG00000143578	#N/A	#N/A	#N/A	#N/A	#N/A	#N/A	#N/A
GALNT2	#N/A	12.5496	36.2654	#N/A	13.6332	16.8552	37.58	ENSG00000143641	#N/A	#N/A	2.14468	#N/A	#N/A	2.66399	#N/A
SRP9	#N/A	21.7561	34.7444	16.8954	11.3571	23.4957	#N/A	ENSG00000143742	#N/A	#N/A	3.25941	#N/A	#N/A	#N/A	2.22955
DEGS1	#N/A	#N/A	50.0814	57.0286	37.4019	16.7399	18.1573	ENSG00000143753	#N/A	#N/A	#N/A	#N/A	#N/A	#N/A	#N/A
ANKRD53	#N/A	29.8352	13.4578	#N/A	45.1129	21.0032	35.812	ENSG00000144031	#N/A	#N/A	#N/A	#N/A	#N/A	#N/A	#N/A
ST6GAL2	47.0105	12.7513	73.9256	16.9156	#N/A	#N/A	10.1487	ENSG00000144057	#N/A	#N/A	#N/A	#N/A	#N/A	#N/A	#N/A
NXPH2	10.5326	16.1601	51.0915	15.5757	#N/A	30.2855	28.5535	ENSG00000144227	#N/A	#N/A	#N/A	#N/A	#N/A	#N/A	#N/A
SCRN3	31.7753	16.6646	28.6439	10.5841	#N/A	14.2075	24.8322	ENSG00000144306	#N/A	#N/A	#N/A	#N/A	#N/A	#N/A	#N/A
GULP1	10.7298	#N/A	60.3759	13.1098	32.5595	#N/A	24.1516	ENSG00000144366	#N/A	#N/A	#N/A	#N/A	#N/A	#N/A	269.437
RHBDD1	27.98	14.8491	#N/A	23.698	19.2581	13.3478	22.0218	ENSG00000144468	#N/A	#N/A	#N/A	#N/A	#N/A	2.85345	#N/A
CNTN4	17.6918	13.2513	61.5553	11.7039	39.3493	16.8662	#N/A	ENSG00000144619	#N/A	#N/A	#N/A	#N/A	#N/A	#N/A	#N/A
GADL1	#N/A	23.3929	21.8946	32.4048	#N/A	22.381	33.5714	ENSG00000144644	#N/A	#N/A	#N/A	#N/A	#N/A	#N/A	#N/A
BOC	#N/A	28.5507	60.4449	14.7443	#N/A	12.1378	43.637	ENSG00000144857	#N/A	43.7472	#N/A	87.5163	62.9038	#N/A	#N/A
ALDH1L1	23.4627	#N/A	41.4963	23.4728	32.3616	#N/A	61.7	ENSG00000144908	#N/A	#N/A	267.182	#N/A	#N/A	#N/A	#N/A
STXBP5L	34.0396	14.642	66.2897	#N/A	42.5359	37.6602	43.1866	ENSG00000145087	#N/A	#N/A	#N/A	#N/A	#N/A	#N/A	#N/A
SLIT2	40.9081	#N/A	58.0244	#N/A	20.5464	13.4749	32.3524	ENSG00000145147	#N/A	#N/A	#N/A	#N/A	47.3779	#N/A	90.7587
PDGFC	21.6497	#N/A	68.1271	20.6954	#N/A	14.5616	33.0093	ENSG00000145431	8.43539	#N/A	#N/A	8.76395	#N/A	#N/A	#N/A
GLRA1	23.3187	21.9659	48.4651	20.3554	10.8938	#N/A	38.3217	ENSG00000145888	#N/A	#N/A	#N/A	#N/A	#N/A	#N/A	#N/A
MYLK4	20.2267	12.4737	22.4279	#N/A	32.9762	#N/A	47.7195	ENSG00000145949	#N/A	#N/A	#N/A	#N/A	#N/A	#N/A	#N/A
PCDHB18P	24.3339	13.9039	48.0331	19.8595	32.1231	#N/A	28.434	ENSG00000146001	#N/A	#N/A	#N/A	#N/A	#N/A	#N/A	#N/A
TRIM7	22.5065	11.6171	65.3926	#N/A	29.724	10.862	21.4286	ENSG00000146054	#N/A	#N/A	#N/A	#N/A	#N/A	#N/A	#N/A
TPBG	33.56	20.4529	92.002	32.0852	17.7611	31.6152	#N/A	ENSG00000146242	#N/A	#N/A	#N/A	#N/A	#N/A	#N/A	#N/A
PM20D2	24.0272	#N/A	56.037	#N/A	36.3151	10.6839	27.0176	ENSG00000146281	#N/A	#N/A	2.82974	#N/A	#N/A	#N/A	2.57194
ABRACL	33.9126	24.4048	#N/A	21.0461	53.3424	#N/A	49.319	ENSG00000146386	#N/A	#N/A	#N/A	#N/A	#N/A	#N/A	#N/A
CREB5	18.9041	14.7011	32.6703	#N/A	24.0317	14.6712	28.6541	ENSG00000146592	#N/A	#N/A	#N/A	#N/A	#N/A	#N/A	#N/A
SNTG1	34.7322	10.0153	51.2573	#N/A	10.6029	#N/A	32.5654	ENSG00000147481	#N/A	#N/A	#N/A	#N/A	#N/A	#N/A	#N/A
SYBU	21.104	19.2388	64.0903	24.8874	#N/A	#N/A	50.8413	ENSG00000147642	#N/A	#N/A	#N/A	15.176	#N/A	#N/A	#N/A
RSPO2	23.0543	13.3738	72.3143	15.1376	14.8162	19.5746	36.0409	ENSG00000147655	#N/A	#N/A	#N/A	#N/A	#N/A	#N/A	#N/A
NFIB	15.0463	#N/A	80.7091	20.7726	24.3336	#N/A	71.7806	ENSG00000147862	#N/A	27.9004	#N/A	104.226	40.321	30.9456	#N/A
CDKN2A	#N/A	15.0132	59.7248	#N/A	17.3762	26.7857	27.6576	ENSG00000147889	#N/A	#N/A	236.777	#N/A	4.16783	7.26405	3.89766
FBXO10	13.0717	#N/A	72.9684	24.0612	#N/A	17.9584	11.3262	ENSG00000147912	#N/A	2.95913	4.304	#N/A	#N/A	#N/A	#N/A
ZNF462	21.6803	20.6851	60.8082	15.0864	27.5396	18.3099	31.1111	ENSG00000148143	#N/A	#N/A	#N/A	8.7217	10.9744	11.0516	17.6325
REXO4	30.3196	18.1878	#N/A	#N/A	25.3356	22.9511	24.505	ENSG00000148300	#N/A	#N/A	2.93456	#N/A	#N/A	#N/A	#N/A
LRRC27	#N/A	10.5213	62.0941	20.9471	26.8197	14.876	17.941	ENSG00000148814	#N/A	#N/A	3.03913	#N/A	#N/A	#N/A	#N/A
LRRC4C	16.5194	13.8929	56.0332	13.0471	20.1085	24.9233	#N/A	ENSG00000148948	#N/A	#N/A	#N/A	#N/A	#N/A	#N/A	#N/A
PGAP2	28.5425	11.5322	#N/A	23.2737	#N/A	22.1065	41.5271	ENSG00000148985	#N/A	#N/A	2.0689	#N/A	#N/A	#N/A	#N/A
HSD17B12	16.6826	10.2209	55.6375	#N/A	23.8455	12.8105	50.3548	ENSG00000149084	#N/A	#N/A	#N/A	#N/A	#N/A	2.55728	#N/A
TENM4	20.1474	15.8282	40.1118	21.0513	23.8772	#N/A	13.3527	ENSG00000149256	#N/A	#N/A	#N/A	#N/A	#N/A	#N/A	#N/A
GLB1L2	#N/A	16.6154	69.6001	12.9092	21.9751	23.0283	#N/A	ENSG00000149328	#N/A	#N/A	#N/A	#N/A	#N/A	#N/A	#N/A
FRG1BP	30.3622	19.9351	#N/A	11.0532	#N/A	16.4475	23.6727	ENSG00000149531	#N/A	#N/A	#N/A	#N/A	#N/A	#N/A	#N/A
HMGA2	#N/A	12.359	58.5854	11.5645	20.2794	15.6331	#N/A	ENSG00000149948	#N/A	#N/A	#N/A	#N/A	#N/A	#N/A	#N/A
PCDH15	#N/A	12.1994	53.2642	13.4358	21.2244	#N/A	42.2823	ENSG00000150275	#N/A	#N/A	#N/A	#N/A	#N/A	#N/A	#N/A
LYPD1	18.5025	12.3744	54.108	25.4217	18.3318	28.0619	#N/A	ENSG00000150551	#N/A	42.8217	#N/A	#N/A	#N/A	79.6942	#N/A
GXYLT1	#N/A	14.5417	#N/A	33.8763	17.6365	19.1498	58.7869	ENSG00000151233	#N/A	#N/A	#N/A	#N/A	#N/A	#N/A	#N/A
AKAP6	#N/A	13.7226	31.6809	#N/A	30.2059	12.685	29.2572	ENSG00000151320	#N/A	#N/A	#N/A	#N/A	#N/A	#N/A	#N/A
FRMD4A	17.2736	13.7125	38.9156	43.0887	13.1984	10.715	55.5191	ENSG00000151474	6.42188	4.72063	13.8325	13.4955	17.3917	8.85987	2.73461
ACAD8	27.7678	12.9938	36.259	14.2211	#N/A	11.7063	73.0754	ENSG00000151498	#N/A	#N/A	#N/A	#N/A	#N/A	#N/A	#N/A
TMEM45B	49.7306	39.9889	#N/A	38.5458	50.0561	76.7684	33.1667	ENSG00000151715	#N/A	#N/A	#N/A	#N/A	#N/A	#N/A	#N/A
GABRA2	51.5781	12.3987	62.6648	29.9591	#N/A	11.2949	36.2072	ENSG00000151834	#N/A	#N/A	#N/A	#N/A	1106.31	#N/A	#N/A
DST	32.9308	11.6253	78.0119	#N/A	46.4583	#N/A	41.369	ENSG00000151914	#N/A	#N/A	#N/A	#N/A	#N/A	#N/A	9.54004
TMEM178A	26.0631	#N/A	43.099	15.4667	13.1669	14.2549	21.5064	ENSG00000152154	#N/A	#N/A	#N/A	5.24876	#N/A	#N/A	#N/A
SETBP1	30.405	15.214	37.5439	51.2432	12.7856	17.6815	34.2489	ENSG00000152217	#N/A	#N/A	#N/A	#N/A	#N/A	#N/A	5.13196
GRIA4	#N/A	12.7898	39.5809	11.3244	38.3822	#N/A	11.8908	ENSG00000152578	#N/A	#N/A	#N/A	#N/A	#N/A	#N/A	#N/A
GRM1	17.215	#N/A	66.2719	17.3397	14.6609	#N/A	37.4492	ENSG00000152822	#N/A	#N/A	#N/A	#N/A	#N/A	#N/A	#N/A
ZIC1	25.8074	12.2277	52.1222	15.1578	23.617	10.1142	19.0531	ENSG00000152977	#N/A	#N/A	#N/A	#N/A	#N/A	#N/A	#N/A
LURAP1L	34.5753	11.3558	54.597	11.5952	#N/A	25.0529	28.9222	ENSG00000153714	#N/A	#N/A	#N/A	#N/A	#N/A	#N/A	#N/A
CFDP1	17.8328	15.8439	44.8828	#N/A	20.647	12.7276	18.1311	ENSG00000153774	#N/A	#N/A	9.01548	#N/A	#N/A	#N/A	#N/A
SPHKAP	#N/A	14.3726	54.0997	20.2634	19.2554	#N/A	26.2678	ENSG00000153820	#N/A	#N/A	#N/A	#N/A	#N/A	#N/A	#N/A
CEBPG	43.1159	#N/A	73.1025	22.6451	32.7285	#N/A	45.9524	ENSG00000153879	#N/A	#N/A	#N/A	#N/A	#N/A	#N/A	#N/A
DDAH1	#N/A	19.6624	88.0876	23.8782	18.1821	12.4382	#N/A	ENSG00000153904	#N/A	#N/A	#N/A	#N/A	45.2686	#N/A	#N/A
CDH12	20.4503	#N/A	27.0122	25.2228	36.4489	26.9273	#N/A	ENSG00000154162	#N/A	#N/A	#N/A	#N/A	#N/A	#N/A	#N/A
ENAH	19.2059	10.5037	64.1608	#N/A	15.8965	#N/A	30.8334	ENSG00000154380	27.9532	34.82	#N/A	78.368	174.585	37.2679	#N/A
FAM69A	45.1962	31.0401	39.7691	32.9084	17.866	27.9906	#N/A	ENSG00000154511	#N/A	#N/A	#N/A	#N/A	#N/A	3.15787	#N/A
L3MBTL4	11.7521	17.3662	15.1425	#N/A	14.0203	#N/A	45.4547	ENSG00000154655	#N/A	#N/A	#N/A	#N/A	#N/A	#N/A	#N/A
ADAMTS1	23.4527	#N/A	64.5875	10.9261	#N/A	11.4683	19.9303	ENSG00000154734	10.163	11.0114	15.1663	40.6465	38.5038	58.0193	10.882
ADAMTS5	35.6818	38.5349	60.9776	22.0108	25.474	20.9444	15.1033	ENSG00000154736	#N/A	#N/A	#N/A	#N/A	#N/A	#N/A	#N/A
DKK2	28.2553	26.2721	62.4015	#N/A	#N/A	19.7678	38.6119	ENSG00000155011	#N/A	#N/A	#N/A	#N/A	#N/A	#N/A	#N/A
LRGUK	16.6732	11.2982	54.6185	#N/A	11.7006	15.9838	44.8566	ENSG00000155530	#N/A	#N/A	#N/A	#N/A	#N/A	#N/A	#N/A
ELMO1	16.7262	15.5018	50.3176	16.3447	12.5188	41.4776	#N/A	ENSG00000155849	#N/A	#N/A	#N/A	#N/A	#N/A	#N/A	#N/A
SAXO1	30.1254	15.6579	60.4621	20.9669	#N/A	40.5635	58.6538	ENSG00000155875	#N/A	#N/A	#N/A	#N/A	#N/A	#N/A	#N/A
ADCY8	14.8353	18.9385	75.2014	17.8691	#N/A	13.1924	36.4842	ENSG00000155897	#N/A	#N/A	#N/A	#N/A	#N/A	#N/A	#N/A
TIAM1	38.9731	42.4255	63.8392	14.3479	14.7924	39.4912	18.8639	ENSG00000156299	#N/A	#N/A	#N/A	#N/A	#N/A	#N/A	#N/A
GDF6	23.4828	14.1744	77.245	#N/A	32.767	#N/A	20.4426	ENSG00000156466	#N/A	#N/A	#N/A	#N/A	#N/A	#N/A	#N/A
GALK2	#N/A	13.4528	46.0418	26.1559	35.6359	13.6905	#N/A	ENSG00000156958	#N/A	#N/A	#N/A	#N/A	#N/A	#N/A	#N/A
EXOG	#N/A	25.0245	72.928	14.4676	25.9254	16.2084	15.2771	ENSG00000157036	#N/A	#N/A	#N/A	#N/A	#N/A	#N/A	#N/A
PAXIP1	18.3794	23.9102	#N/A	36.1187	45.0824	11.621	#N/A	ENSG00000157212	#N/A	#N/A	#N/A	#N/A	#N/A	#N/A	#N/A
KCNJ6	#N/A	10.5983	22.1199	13.469	18.0206	22.1247	24.9122	ENSG00000157542	#N/A	#N/A	#N/A	#N/A	#N/A	#N/A	#N/A
SVOPL	35.0328	#N/A	51.2309	12.6905	45.9367	36.6715	27.283	ENSG00000157703	#N/A	#N/A	#N/A	#N/A	#N/A	#N/A	#N/A
GAREM2	25.1715	#N/A	28.8134	18.7087	#N/A	20.4955	19.8942	ENSG00000157833	#N/A	#N/A	#N/A	#N/A	#N/A	#N/A	#N/A
GRHL3	#N/A	23.8402	62.7826	16.348	16.0946	21.7467	#N/A	ENSG00000158055	#N/A	#N/A	#N/A	#N/A	#N/A	#N/A	#N/A
MRAS	31.8147	#N/A	52.793	12.1068	41.4153	#N/A	36.4647	ENSG00000158186	14.1745	9.32065	#N/A	26.4023	39.3651	29.1014	#N/A
PPP1R9A	42.5864	#N/A	62.3341	12.732	24.537	12.9897	35.7047	ENSG00000158528	#N/A	#N/A	#N/A	#N/A	#N/A	#N/A	#N/A
VWA5B1	19.435	27.6133	40.0492	30.8938	32.7407	36.1511	#N/A	ENSG00000158816	#N/A	#N/A	#N/A	#N/A	#N/A	#N/A	#N/A
CACHD1	28.7835	10.3152	79.3297	22.5515	11.1967	#N/A	39.6583	ENSG00000158966	#N/A	#N/A	#N/A	#N/A	#N/A	#N/A	#N/A
ALG8	28.1104	#N/A	27.9582	12.1332	29.4082	29.0547	#N/A	ENSG00000159063	#N/A	#N/A	3.28313	#N/A	#N/A	#N/A	#N/A
RCAN1	#N/A	46.4059	24.5238	25.7873	44.7782	16.4945	#N/A	ENSG00000159200	#N/A	#N/A	5.03426	9.45715	5.15649	6.21317	#N/A
PSMB4	#N/A	19.3348	#N/A	17.5081	29.0833	22.172	18.3201	ENSG00000159377	#N/A	#N/A	#N/A	#N/A	#N/A	#N/A	#N/A
FAM131B	22.4357	21.4098	87.4669	#N/A	28.8553	21.3696	#N/A	ENSG00000159784	#N/A	#N/A	#N/A	#N/A	#N/A	#N/A	#N/A
CCDC107	29.97	14.1872	#N/A	#N/A	31.5369	15.0893	39.2223	ENSG00000159884	#N/A	#N/A	#N/A	#N/A	#N/A	#N/A	#N/A
SSU72	41.3978	40.7499	17.6733	27.1606	#N/A	31.029	35.7744	ENSG00000160075	#N/A	#N/A	2.3606	#N/A	#N/A	#N/A	#N/A
KALRN	47.9115	#N/A	41.7142	16.6299	39.48	#N/A	23.2543	ENSG00000160145	#N/A	#N/A	8.90973	#N/A	9.30417	#N/A	6.73752
ADAMTS13	30.3196	18.1878	79.8403	13.1386	25.3356	22.9511	24.505	ENSG00000160323	#N/A	#N/A	5.96946	#N/A	#N/A	#N/A	#N/A
C19orf47	25.3165	#N/A	43.8048	#N/A	13.1369	18.7613	25.5747	ENSG00000160392	#N/A	#N/A	5.29451	#N/A	#N/A	#N/A	3.01052
CD3G	36.6096	58.7683	#N/A	45.8269	75.0443	49.4809	10.7291	ENSG00000160654	#N/A	#N/A	#N/A	#N/A	#N/A	#N/A	#N/A
ZBTB7B	63.5124	59.4175	32.2186	33.8076	37.3647	10.8333	#N/A	ENSG00000160685	#N/A	#N/A	#N/A	#N/A	#N/A	#N/A	#N/A
CCDC12	25.2934	#N/A	61.2194	19.6162	#N/A	12.6063	69.1225	ENSG00000160799	#N/A	#N/A	2.71883	#N/A	#N/A	#N/A	#N/A
PRKAA2	32.934	28.3378	64.5236	#N/A	36.5724	23.1487	46.254	ENSG00000162409	#N/A	#N/A	#N/A	#N/A	#N/A	#N/A	#N/A
UBXN10	#N/A	43.3	48.9023	15.6493	28.4879	26.659	54.9879	ENSG00000162543	#N/A	#N/A	#N/A	#N/A	#N/A	#N/A	#N/A
LHX8	14.8618	14.2009	63.1218	11.198	13.3923	21.6732	22.0986	ENSG00000162624	#N/A	#N/A	#N/A	#N/A	#N/A	#N/A	#N/A
AKNAD1	14.5923	54.724	29.4196	28.397	53.6616	39.396	#N/A	ENSG00000162641	#N/A	#N/A	#N/A	#N/A	#N/A	#N/A	#N/A
HFM1	18.6403	17.117	65.7687	#N/A	23.4486	#N/A	44.8333	ENSG00000162669	#N/A	#N/A	#N/A	#N/A	#N/A	#N/A	#N/A
NEUROD1	14.6345	16.8071	61.9305	16.9507	#N/A	26.1503	20.5553	ENSG00000162992	#N/A	#N/A	#N/A	#N/A	#N/A	#N/A	#N/A
NUP35	18.1313	14.0238	83.5714	#N/A	27.4088	#N/A	65.2489	ENSG00000163002	#N/A	#N/A	3.9191	#N/A	#N/A	#N/A	3.03105
CFAP221	12.4062	11.4453	57.56	23.3991	#N/A	12.323	14.8547	ENSG00000163075	#N/A	#N/A	#N/A	#N/A	#N/A	#N/A	#N/A
CCDC140	20.5967	10.3515	50.9719	12.5504	#N/A	12.0304	47.0248	ENSG00000163081	#N/A	#N/A	#N/A	#N/A	#N/A	#N/A	#N/A
LINC01116	30.5159	22.5289	50.1616	#N/A	#N/A	22.671	60.5354	ENSG00000163364	#N/A	57.6261	#N/A	91.9812	77.4349	#N/A	#N/A
NEK10	23.3785	15.9171	45.9795	#N/A	28.3657	#N/A	17.5397	ENSG00000163491	#N/A	#N/A	#N/A	#N/A	#N/A	#N/A	#N/A
EOMES	14.9591	23.3523	61.6845	#N/A	#N/A	23.7731	79.1316	ENSG00000163508	#N/A	#N/A	#N/A	#N/A	#N/A	#N/A	24.8224
CLASP2	#N/A	#N/A	40.4874	47.7812	31.8376	44.6898	27.7086	ENSG00000163539	#N/A	#N/A	#N/A	#N/A	#N/A	#N/A	#N/A
PTPN13	#N/A	15.7551	#N/A	12.9678	31.2246	12.8744	60.2337	ENSG00000163629	#N/A	#N/A	#N/A	#N/A	#N/A	#N/A	#N/A
PTX3	12.5197	13.2801	57.5512	#N/A	16.7479	13.4242	11.7258	ENSG00000163661	#N/A	#N/A	11.0825	#N/A	8.94636	#N/A	#N/A
APBB2	#N/A	14.2589	44.7724	#N/A	50.1894	16.1682	42.3857	ENSG00000163697	#N/A	#N/A	#N/A	40.3659	45.7205	#N/A	43.4763
PLB1	29.4685	27.5004	21.0936	15.1676	20.613	29.3314	#N/A	ENSG00000163803	#N/A	#N/A	#N/A	6.7369	#N/A	#N/A	#N/A
RFC4	#N/A	32.0881	#N/A	16.9871	51.9871	35.3205	50.3968	ENSG00000163918	#N/A	#N/A	5.74023	#N/A	#N/A	#N/A	4.38212
INTU	#N/A	14.1016	86.6873	#N/A	16.3194	18.9228	17.4418	ENSG00000164066	#N/A	#N/A	#N/A	#N/A	17.2773	#N/A	#N/A
NDST3	15.0246	10.0607	62.9472	20.4667	#N/A	18.0078	#N/A	ENSG00000164100	#N/A	#N/A	#N/A	#N/A	#N/A	#N/A	#N/A
SCRG1	22.4961	#N/A	35.3341	#N/A	24.0906	16.4015	18.1176	ENSG00000164106	#N/A	#N/A	#N/A	#N/A	#N/A	#N/A	#N/A
ANXA5	#N/A	15.2778	#N/A	19.9208	38.5326	19.2187	29.7521	ENSG00000164111	4.83548	#N/A	#N/A	2.74822	3.71858	3.01802	6.01164
NPY1R	28.8038	#N/A	46.2973	25.821	#N/A	27.3409	50.5861	ENSG00000164128	811.338	534.018	#N/A	821.494	1105.26	#N/A	#N/A
RNF180	15.3657	12.7656	73.5229	11.9058	#N/A	17.7768	#N/A	ENSG00000164197	#N/A	#N/A	#N/A	#N/A	118.127	#N/A	#N/A
CASP3	18.8446	#N/A	40.7988	23.8661	56.1546	16.6889	22.8794	ENSG00000164305	4.91228	#N/A	#N/A	#N/A	#N/A	4.6834	5.52292
IL3	#N/A	27.394	15.4545	26.2564	21.0977	31.0977	#N/A	ENSG00000164399	#N/A	#N/A	#N/A	#N/A	#N/A	#N/A	#N/A
TXLNB	21.2281	22.2222	22.7591	15.873	16.9841	#N/A	56.1392	ENSG00000164440	#N/A	5.75195	4.25349	5.8519	#N/A	7.28106	#N/A
TBX20	27.5864	36.6942	56.1173	16.9691	36.0123	#N/A	37.1198	ENSG00000164532	#N/A	#N/A	#N/A	#N/A	#N/A	#N/A	#N/A
HEY1	22.7463	#N/A	#N/A	13.9215	16.9414	11.4345	33.7967	ENSG00000164683	12.8937	21.858	162.734	25.3412	22.3734	20.1441	#N/A
HNF4G	18.7691	#N/A	77.8716	#N/A	27.2993	20.3253	27.1101	ENSG00000164749	95.6171	#N/A	80.3705	#N/A	#N/A	#N/A	321.285
CSMD3	#N/A	10.9295	58.3571	14.4015	13.4593	#N/A	29.4324	ENSG00000164796	#N/A	#N/A	#N/A	#N/A	#N/A	#N/A	#N/A
GBX1	#N/A	28.3433	59.9363	25.9826	23.3984	17.2772	66.9085	ENSG00000164900	#N/A	#N/A	#N/A	#N/A	#N/A	#N/A	#N/A
OSR2	32.0826	11.1946	51.0629	16.0769	17.4653	35.5982	27.2391	ENSG00000164920	#N/A	5.78193	8.00012	28.1595	#N/A	#N/A	#N/A
NUDT2	#N/A	16.75	#N/A	27.6885	18.9967	25.4329	17.6736	ENSG00000164978	#N/A	#N/A	#N/A	#N/A	#N/A	#N/A	#N/A
DIRAS2	33.3412	22.4884	50.4633	#N/A	#N/A	19.5833	34.2756	ENSG00000165023	#N/A	#N/A	#N/A	#N/A	#N/A	#N/A	#N/A
RASEF	13.4334	22.6386	44.269	10.7707	35.5074	#N/A	19.9884	ENSG00000165105	#N/A	#N/A	#N/A	#N/A	#N/A	#N/A	#N/A
PHOX2A	44.418	#N/A	38.219	#N/A	19.7204	10.5472	22.443	ENSG00000165462	#N/A	#N/A	#N/A	#N/A	#N/A	#N/A	#N/A
OTX2	31.3166	11.2136	56.0855	30.0818	17.9337	10.1158	37.7778	ENSG00000165588	#N/A	#N/A	#N/A	#N/A	#N/A	#N/A	#N/A
SNAPC4	22.7862	29.2004	#N/A	19.2719	25.2615	23.3597	22.6389	ENSG00000165684	#N/A	#N/A	4.872	#N/A	#N/A	#N/A	#N/A
GFI1B	#N/A	#N/A	60.2787	16.1695	28.9244	24.0346	35.2308	ENSG00000165702	#N/A	#N/A	#N/A	#N/A	#N/A	#N/A	#N/A
SLC39A2	33.4906	49.9562	34.6254	56.33	47.8559	10.1119	58.9628	ENSG00000165794	#N/A	#N/A	#N/A	#N/A	#N/A	#N/A	#N/A
PACSIN3	43.9531	#N/A	51.0235	21.691	18.6815	#N/A	14.2793	ENSG00000165912	16.6747	#N/A	#N/A	13.8288	#N/A	#N/A	#N/A
CCDC38	18.546	#N/A	21.5077	#N/A	22.7572	24.8785	33.9286	ENSG00000165972	#N/A	#N/A	#N/A	#N/A	#N/A	#N/A	#N/A
NETO1	17.0931	#N/A	47.9542	#N/A	11.5929	12.3925	37.6004	ENSG00000166342	#N/A	#N/A	#N/A	#N/A	#N/A	#N/A	#N/A
PPFIBP2	#N/A	14.435	20.5345	16.8008	#N/A	32.372	47.4356	ENSG00000166387	#N/A	#N/A	#N/A	#N/A	#N/A	#N/A	#N/A
ZNF667-AS1	#N/A	11.6515	71.5683	26.2445	#N/A	10.6448	70.9231	ENSG00000166770	#N/A	#N/A	#N/A	#N/A	#N/A	#N/A	#N/A
GNGT2	#N/A	30.3369	33.0384	22.4993	36.5642	#N/A	36.8033	ENSG00000167083	#N/A	#N/A	14.7274	#N/A	#N/A	#N/A	#N/A
ISLR2	25.607	36.0889	71.6021	24.5896	#N/A	25.2677	#N/A	ENSG00000167178	#N/A	#N/A	#N/A	#N/A	#N/A	#N/A	#N/A
CD3D	36.6096	58.7683	#N/A	45.8269	75.0443	49.4809	10.7291	ENSG00000167286	#N/A	#N/A	#N/A	#N/A	#N/A	#N/A	#N/A
NFKBID	#N/A	18.8029	44.0227	37.652	55.033	10.5834	19.7626	ENSG00000167604	#N/A	#N/A	#N/A	#N/A	#N/A	#N/A	2.69635
YIF1B	17.765	#N/A	50.6614	19.1755	11.7884	23.0925	60.6621	ENSG00000167645	#N/A	#N/A	3.2385	#N/A	#N/A	#N/A	#N/A
ZNF444	19.4269	12.7061	37.6682	11.7166	29.9327	19.1839	38.6191	ENSG00000167685	#N/A	#N/A	2.35262	#N/A	#N/A	#N/A	#N/A
KLK13	33.7859	#N/A	40.9745	20.0293	27.4917	16.0081	54.1767	ENSG00000167759	#N/A	#N/A	#N/A	#N/A	#N/A	#N/A	#N/A
TMEM99	#N/A	50.924	69.4975	28.6621	37.45	#N/A	80.8223	ENSG00000167920	#N/A	#N/A	2.85632	#N/A	#N/A	#N/A	#N/A
OR1F1	#N/A	12.3575	34.3164	24.3803	36.7776	10.7596	38.9881	ENSG00000168124	#N/A	#N/A	#N/A	#N/A	#N/A	#N/A	#N/A
NKIRAS2	25.2146	17.5615	26.8885	#N/A	#N/A	46.7188	28.7933	ENSG00000168256	#N/A	#N/A	2.44572	#N/A	#N/A	#N/A	2.46894
RFWD3	#N/A	14.2063	65.1097	#N/A	30.6005	13.3271	40.2734	ENSG00000168411	2.56736	#N/A	#N/A	#N/A	#N/A	#N/A	2.75384
GFRA2	13.3771	#N/A	56.5538	25.6884	16.2678	10.7804	18.6095	ENSG00000168546	11.9326	7.76199	#N/A	18.7886	13.5756	#N/A	#N/A
VWA3B	10.3783	10.7774	52.4583	#N/A	20.9529	12.2673	37.5157	ENSG00000168658	#N/A	#N/A	#N/A	#N/A	#N/A	#N/A	#N/A
STX18	33.3588	20	#N/A	31.2606	#N/A	10.376	34.409	ENSG00000168818	#N/A	#N/A	#N/A	#N/A	#N/A	#N/A	#N/A
ZNF608	34.6107	24.6905	59.6391	21.2644	13.1819	10.901	12.3864	ENSG00000168916	#N/A	11.6871	#N/A	14.7613	11.6522	10.2837	#N/A
MAP2K1	24.0174	29.4782	#N/A	26.1634	23.504	15.188	64.5914	ENSG00000169032	#N/A	#N/A	#N/A	#N/A	#N/A	#N/A	#N/A
CPT1C	27.5876	#N/A	64.1643	15.4393	16.428	26.4981	49.454	ENSG00000169169	#N/A	12.8365	#N/A	12.6377	27.7985	#N/A	#N/A
B3GALNT1	19.273	13.1397	77.5035	13.1397	14.7239	13.7392	#N/A	ENSG00000169255	#N/A	5.72535	#N/A	11.6203	6.77635	10.0632	#N/A
NLGN1	29.0178	11.6762	66.5915	13.943	22.3226	26.8607	31.9413	ENSG00000169760	#N/A	#N/A	#N/A	#N/A	#N/A	#N/A	#N/A
UGP2	19.084	20.6674	55.7961	41.379	29.9001	27.7381	26.1882	ENSG00000169764	#N/A	#N/A	#N/A	#N/A	#N/A	#N/A	#N/A
GSX1	17.0388	22.7492	64.6636	#N/A	#N/A	24.3157	10.99	ENSG00000169840	#N/A	#N/A	#N/A	#N/A	#N/A	#N/A	#N/A
PCDH7	49.6836	15.172	73.8753	#N/A	37.22	12.5373	55.5581	ENSG00000169851	#N/A	#N/A	#N/A	48.2092	99.6656	#N/A	#N/A
ROBO1	#N/A	11.7623	54.8774	#N/A	20.4095	14.1071	10.7837	ENSG00000169855	40.7168	15.6634	#N/A	30.4797	30.6163	32.3728	#N/A
HOXD4	#N/A	29.8669	42.1261	13.1706	36.5272	12.4744	32.614	ENSG00000170166	#N/A	#N/A	#N/A	#N/A	#N/A	#N/A	#N/A
CMTM8	17.0136	#N/A	57.1834	15.8623	19.732	#N/A	59.7653	ENSG00000170293	#N/A	#N/A	#N/A	#N/A	#N/A	#N/A	#N/A
NFRKB	23.5437	#N/A	31.9857	19.9517	23.9042	#N/A	38.1366	ENSG00000170322	#N/A	#N/A	#N/A	#N/A	#N/A	#N/A	#N/A
SMAD1	35.8296	11.9982	#N/A	#N/A	27.0797	18.726	67.8964	ENSG00000170365	#N/A	#N/A	#N/A	#N/A	11.5498	#N/A	#N/A
DLGAP1	40.3271	28.2782	40.4716	#N/A	#N/A	11.6767	43.2672	ENSG00000170579	#N/A	#N/A	#N/A	#N/A	#N/A	#N/A	#N/A
SDR16C5	27.5277	#N/A	31.0135	10.0942	#N/A	14.7511	41.89	ENSG00000170786	#N/A	#N/A	#N/A	#N/A	#N/A	#N/A	#N/A
GSTA4	#N/A	11.8338	43.8889	20.6388	28.3175	16.0182	48.0244	ENSG00000170899	#N/A	6.41872	#N/A	9.44825	7.1685	4.80537	#N/A
MAP6	40.3526	19.4961	47.9075	17.8493	#N/A	#N/A	33.8412	ENSG00000171533	#N/A	#N/A	#N/A	#N/A	#N/A	#N/A	#N/A
OTP	29.3936	21.4348	57.5907	11.1192	53.2971	12.045	50.2674	ENSG00000171540	#N/A	#N/A	#N/A	#N/A	#N/A	#N/A	#N/A
PAH	#N/A	26.6115	65.2942	#N/A	20.3643	14.2771	49.1183	ENSG00000171759	#N/A	#N/A	#N/A	#N/A	#N/A	#N/A	#N/A
CTPS1	39.3134	#N/A	#N/A	22.8458	28.7717	29.3537	26.3032	ENSG00000171793	3.19481	#N/A	4.80345	#N/A	#N/A	2.71329	5.58159
METTL18	23.3718	27.2222	#N/A	21.5642	16.9632	18.7998	28.5714	ENSG00000171806	#N/A	#N/A	#N/A	#N/A	#N/A	#N/A	#N/A
MRM3	#N/A	26.7002	#N/A	45.2563	37.9953	52.1569	20.5078	ENSG00000171861	#N/A	#N/A	2.30833	#N/A	#N/A	#N/A	#N/A
TVP23B	42.3886	13.9997	63.5763	40.3677	51.7153	29.0975	50.2077	ENSG00000171928	#N/A	#N/A	#N/A	#N/A	#N/A	#N/A	#N/A
ZNF217	46.3168	13.7897	56.2518	21.7094	19.0117	11.0359	30.9921	ENSG00000171940	#N/A	#N/A	#N/A	#N/A	#N/A	#N/A	#N/A
FOXB1	20.566	15.434	65.0748	#N/A	42.7322	21.2083	64.1431	ENSG00000171956	29.869	#N/A	#N/A	23.3017	#N/A	#N/A	40.7767
ID4	18.173	25.1953	46.9707	22.425	39.7565	#N/A	#N/A	ENSG00000172201	#N/A	#N/A	#N/A	#N/A	#N/A	#N/A	#N/A
GNG12	10.7796	11.502	57.3826	15.4929	27.6542	#N/A	56.086	ENSG00000172380	62.8379	60.6603	20.2603	210.849	238.069	115.64	220.914
SYNPO2	20.2292	15.5465	44.8117	43.5716	30.176	#N/A	45.5357	ENSG00000172403	17.0456	26.3681	#N/A	69.4614	47.9379	22.0018	#N/A
FUT9	31.6033	16.2178	59.4779	25.282	#N/A	14.6839	29.2857	ENSG00000172461	#N/A	#N/A	#N/A	#N/A	#N/A	#N/A	#N/A
PPP1CA	#N/A	44.8282	63.0864	27.0388	#N/A	39.1258	50	ENSG00000172531	#N/A	#N/A	#N/A	#N/A	#N/A	#N/A	#N/A
SNTG2	25.5981	20.1391	57.7544	19.5713	#N/A	27.7676	#N/A	ENSG00000172554	#N/A	#N/A	#N/A	#N/A	#N/A	#N/A	#N/A
SMPDL3A	19.1703	12.7237	32.4278	19.5913	21.8734	15.8886	29.1595	ENSG00000172594	43.3782	17.9699	51.7748	60.1614	61.6048	65.5777	29.0009
FAM71D	25.7369	#N/A	31.3854	44.1758	15.0298	18.7989	#N/A	ENSG00000172717	#N/A	#N/A	#N/A	#N/A	#N/A	#N/A	#N/A
GXYLT2	21.9002	14.9962	44.32	#N/A	23.6903	23.8804	12.1006	ENSG00000172986	33.9338	#N/A	#N/A	88.4134	32.5227	42.6723	#N/A
HPSE2	34.0776	20.2085	46.1568	21.8543	#N/A	#N/A	21.8897	ENSG00000172987	#N/A	#N/A	#N/A	#N/A	#N/A	#N/A	#N/A
DMRT2	31.4619	19.7956	56.7507	13.1503	15.4219	18.842	28.2548	ENSG00000173253	#N/A	#N/A	#N/A	#N/A	#N/A	150.927	#N/A
STOX2	19.7049	18.9358	26.4512	15.7281	#N/A	24.8087	12.3296	ENSG00000173320	#N/A	#N/A	#N/A	#N/A	#N/A	#N/A	#N/A
PC	#N/A	10.2751	93.3738	28.3023	#N/A	22.4915	55.7036	ENSG00000173599	#N/A	#N/A	#N/A	#N/A	#N/A	#N/A	15.9636
SPTBN2	24.2136	#N/A	49.1877	18.6451	14.785	22.9165	35.3794	ENSG00000173898	#N/A	#N/A	#N/A	#N/A	#N/A	#N/A	#N/A
NWD2	20.1684	18.7774	85.188	15.0559	#N/A	25.2094	#N/A	ENSG00000174145	#N/A	#N/A	#N/A	#N/A	#N/A	#N/A	#N/A
EVX2	22.9272	22.5412	47.1416	10.2419	16.9729	39.0675	#N/A	ENSG00000174279	#N/A	#N/A	#N/A	#N/A	#N/A	#N/A	#N/A
LINGO2	21.9628	19.5577	60.551	12.9666	25.2517	13.9137	#N/A	ENSG00000174482	#N/A	#N/A	#N/A	#N/A	#N/A	#N/A	#N/A
IQCK	31.7701	15.3579	#N/A	#N/A	42.749	15.3228	48.2146	ENSG00000174628	#N/A	#N/A	5.1902	5.15702	#N/A	#N/A	#N/A
RPL15	#N/A	25.6392	20.6556	#N/A	42.5842	19.6876	32.3448	ENSG00000174748	#N/A	#N/A	#N/A	#N/A	#N/A	#N/A	#N/A
ZIC4	27.0713	12.2277	51.8081	10.8629	23.617	10.1142	19.0531	ENSG00000174963	#N/A	#N/A	#N/A	#N/A	#N/A	#N/A	#N/A
ZDHHC14	35.1036	33.6717	15.755	15.6794	34.989	#N/A	#N/A	ENSG00000175048	#N/A	#N/A	13.1977	#N/A	#N/A	4.68547	#N/A
PCSK1	26.1996	#N/A	65.5902	15.7075	56.3341	19.5635	#N/A	ENSG00000175426	#N/A	#N/A	#N/A	74.7426	#N/A	#N/A	#N/A
MCTP1	11.7105	11.8974	58.7377	23.4613	21.0824	44.8701	29.5841	ENSG00000175471	#N/A	#N/A	#N/A	#N/A	#N/A	#N/A	#N/A
DPP10	#N/A	19.2005	58.5864	23.861	59.1315	22.1287	50.6716	ENSG00000175497	#N/A	#N/A	#N/A	#N/A	#N/A	#N/A	#N/A
HOXD8	16.9158	41.7399	77.3237	13.0316	31.5742	#N/A	29.2694	ENSG00000175879	#N/A	#N/A	#N/A	#N/A	#N/A	#N/A	#N/A
YES1	25.6832	11.2892	80.9286	16.1827	#N/A	43.6508	44.888	ENSG00000176105	#N/A	#N/A	#N/A	#N/A	5.9566	#N/A	2.61747
RIMS2	#N/A	16.7937	71.5146	23.6284	20.8006	10.7078	14.6605	ENSG00000176406	#N/A	#N/A	#N/A	#N/A	#N/A	#N/A	#N/A
MAP3K19	16.8082	25.243	19.2808	21.5441	#N/A	24.8323	#N/A	ENSG00000176601	#N/A	#N/A	#N/A	#N/A	#N/A	#N/A	#N/A
BDNF	27.4907	10.0018	64.2731	12.262	25.5529	25.1109	41.4953	ENSG00000176697	#N/A	#N/A	#N/A	#N/A	#N/A	#N/A	#N/A
ACSF3	#N/A	#N/A	72.2346	11.3727	46.7472	28.503	75.0431	ENSG00000176715	#N/A	#N/A	2.20625	#N/A	#N/A	#N/A	#N/A
IRX5	22.043	23.4374	83.826	#N/A	#N/A	12.0663	45.8253	ENSG00000176842	#N/A	#N/A	#N/A	#N/A	#N/A	#N/A	49.3862
THAP4	13.0892	19.8082	64.8764	14.542	21.2551	25.7624	57.0004	ENSG00000176946	#N/A	#N/A	3.71329	#N/A	#N/A	#N/A	#N/A
KCNA2	22.3971	23.1379	74.3175	39.5015	53.1379	11.1111	40.7407	ENSG00000177301	#N/A	#N/A	#N/A	#N/A	#N/A	#N/A	#N/A
ARIH2	28.0486	16.8283	#N/A	14.918	33.0538	22.1799	#N/A	ENSG00000177479	#N/A	#N/A	#N/A	#N/A	#N/A	#N/A	#N/A
SLITRK1	24.9951	#N/A	46.6196	#N/A	23.205	10.0711	31.714	ENSG00000178235	#N/A	#N/A	#N/A	#N/A	#N/A	#N/A	1274.17
SHISA3	38.5308	#N/A	74.8758	23.0778	18.0076	46.2859	36.7524	ENSG00000178343	#N/A	#N/A	#N/A	#N/A	#N/A	#N/A	#N/A
MCMDC2	#N/A	22.5547	65.3605	#N/A	31.3643	12.3701	64.126	ENSG00000178460	#N/A	#N/A	#N/A	#N/A	#N/A	#N/A	#N/A
CD300LB	17.0787	32.4711	#N/A	22.6194	#N/A	23.9147	32.993	ENSG00000178789	#N/A	#N/A	#N/A	#N/A	#N/A	#N/A	#N/A
MSC	19.4529	#N/A	73.2901	#N/A	28.1725	10.163	49.6004	ENSG00000178860	41.5731	#N/A	#N/A	#N/A	#N/A	#N/A	#N/A
PFAS	#N/A	11.1111	23.2143	30.164	20	26.4168	52.2475	ENSG00000178921	2.42984	#N/A	9.06265	#N/A	#N/A	#N/A	2.0794
GAK	20.655	16.2708	24.6184	#N/A	34.3416	#N/A	56.6592	ENSG00000178950	#N/A	#N/A	#N/A	#N/A	#N/A	#N/A	#N/A
FBXO34	25.47	16.3746	31.0083	28.2375	#N/A	#N/A	86.6102	ENSG00000178974	#N/A	#N/A	#N/A	#N/A	#N/A	#N/A	#N/A
HTR1F	20.6641	13.1564	75.4426	25.9624	#N/A	#N/A	46.4098	ENSG00000179097	#N/A	#N/A	#N/A	#N/A	#N/A	#N/A	#N/A
DNAJB8	#N/A	37.0497	37.5799	40.3924	51.1672	32.8865	33.4008	ENSG00000179407	#N/A	#N/A	#N/A	#N/A	#N/A	#N/A	#N/A
RPRML	#N/A	10.3616	56.9573	16.4924	14.8943	#N/A	18.6848	ENSG00000179673	#N/A	#N/A	#N/A	#N/A	#N/A	#N/A	#N/A
LRRC3B	#N/A	23.5421	63.0029	#N/A	14.2275	21.6383	49.497	ENSG00000179796	#N/A	#N/A	#N/A	#N/A	#N/A	#N/A	#N/A
NRXN1	34.8786	#N/A	55.4845	10.01	#N/A	28.7961	16.6554	ENSG00000179915	#N/A	#N/A	#N/A	#N/A	#N/A	#N/A	#N/A
ZNF771	#N/A	21.557	61.7571	#N/A	19.2317	15.805	49.03	ENSG00000179965	#N/A	#N/A	13.923	#N/A	#N/A	#N/A	5.29728
Sept1	36.0953	42.315	41.4432	56.8438	24.7509	29.6341	55.4993	ENSG00000180096	#N/A	#N/A	#N/A	#N/A	#N/A	#N/A	#N/A
RCC1	#N/A	16.636	31.4803	15.9167	11.1111	#N/A	55.0582	ENSG00000180198	2.54434	#N/A	10.1028	#N/A	2.34377	2.63908	4.82918
ALX1	24.266	#N/A	68.5021	12.6563	#N/A	12.5197	39.4943	ENSG00000180318	#N/A	#N/A	#N/A	#N/A	#N/A	#N/A	#N/A
HOXC10	#N/A	13.7004	56.1308	14.5862	36.6031	11.4853	#N/A	ENSG00000180818	#N/A	#N/A	#N/A	23.4981	#N/A	#N/A	#N/A
METTL23	36.4523	15.5768	#N/A	25.5229	#N/A	19.0206	28.508	ENSG00000181038	#N/A	#N/A	#N/A	#N/A	#N/A	#N/A	#N/A
UTS2R	29.2903	23.8139	21.8857	15.6491	#N/A	#N/A	31.0809	ENSG00000181408	31.0368	#N/A	#N/A	#N/A	#N/A	#N/A	#N/A
ZBTB2	#N/A	12.2508	#N/A	23.8817	61.9118	41.9344	53.1145	ENSG00000181472	#N/A	#N/A	#N/A	#N/A	#N/A	#N/A	#N/A
SHISAL2A	46.8704	11.6789	70.1239	12.4446	20.0765	#N/A	66.796	ENSG00000182183	#N/A	#N/A	#N/A	#N/A	#N/A	#N/A	#N/A
FIGN	18.3575	28.1633	63.9102	#N/A	27.8991	24.8153	27.1424	ENSG00000182263	#N/A	#N/A	#N/A	#N/A	#N/A	#N/A	#N/A
TEX19	#N/A	15.2698	23.2335	26.0086	42.5709	#N/A	25.388	ENSG00000182459	#N/A	#N/A	#N/A	#N/A	#N/A	#N/A	#N/A
TRAK1	#N/A	17.3084	36.0267	#N/A	22.9756	16.1182	27.0283	ENSG00000182606	#N/A	#N/A	#N/A	#N/A	#N/A	#N/A	3.14259
PLCXD3	17.1379	16.0606	27.1323	#N/A	22.552	#N/A	12.2339	ENSG00000182836	#N/A	#N/A	#N/A	#N/A	#N/A	#N/A	#N/A
CADM1	15.1553	13.5309	45.1327	15.9332	#N/A	11.8775	17.2923	ENSG00000182985	18.4251	#N/A	#N/A	#N/A	#N/A	12.4926	80.6184
SLC8A1	#N/A	14.3206	34.7969	11.4527	24.3232	25.9165	16.201	ENSG00000183023	#N/A	#N/A	#N/A	#N/A	#N/A	11.9557	#N/A
GPC6	13.5614	13.6099	49.6992	#N/A	10.5888	20.8779	#N/A	ENSG00000183098	#N/A	#N/A	150.386	62.2194	50.9361	68.0428	#N/A
EPHA10	24.6726	21.8229	80.3425	#N/A	17.5024	#N/A	34.9747	ENSG00000183317	#N/A	#N/A	#N/A	#N/A	#N/A	#N/A	#N/A
GRIN2A	25.1294	24.5789	56.5065	15.5125	49.1823	#N/A	14.0089	ENSG00000183454	#N/A	#N/A	#N/A	#N/A	#N/A	#N/A	#N/A
TBL3	31.9219	15.2202	14.598	#N/A	41.5271	22.6128	15.8709	ENSG00000183751	#N/A	#N/A	4.97506	#N/A	#N/A	#N/A	3.32973
KCNH8	22.0434	31.0236	64.9428	#N/A	25.7059	#N/A	38.7732	ENSG00000183960	#N/A	11.424	#N/A	#N/A	#N/A	#N/A	#N/A
ST6GALNAC3	29.2161	11.4143	61.8013	15.6832	27.9867	22.2439	#N/A	ENSG00000184005	#N/A	#N/A	#N/A	#N/A	16.2567	#N/A	#N/A
SLIT3	18.8518	12.5739	78.7828	15.3164	18.1736	31.0307	#N/A	ENSG00000184347	92.3477	207.661	#N/A	916.588	247.255	#N/A	#N/A
Sept9	27.5402	15.3635	43.4643	20.1836	21.732	23.3555	50.7122	ENSG00000184640	#N/A	#N/A	#N/A	#N/A	#N/A	#N/A	#N/A
RALYL	30.4569	18.406	54.9532	16.2181	17.1847	16.3942	22.2148	ENSG00000184672	#N/A	#N/A	#N/A	#N/A	#N/A	#N/A	#N/A
ZBTB7C	31.4698	19.5869	75.3166	#N/A	16.8757	21.2038	41.6911	ENSG00000184828	#N/A	#N/A	#N/A	#N/A	35.31	#N/A	#N/A
RFX6	15.5242	16.6762	55.9518	11.3392	#N/A	#N/A	26.9987	ENSG00000185002	#N/A	#N/A	#N/A	#N/A	#N/A	#N/A	#N/A
ROBO2	35.5848	10.8747	46.9365	16.8038	14.7824	13.3776	43.585	ENSG00000185008	116.41	#N/A	#N/A	#N/A	#N/A	#N/A	#N/A
FLRT2	16.9669	11.1444	35.6733	11.4269	31.9513	15.0764	30.0242	ENSG00000185070	#N/A	#N/A	#N/A	228.772	142.514	#N/A	#N/A
TNFAIP2	27.1169	24.9709	37.1801	16.5386	53.6379	#N/A	#N/A	ENSG00000185215	#N/A	#N/A	#N/A	14.4103	12.0288	13.0214	#N/A
FAM174B	#N/A	12.9981	77.5809	21.6646	20.5459	#N/A	43.2153	ENSG00000185442	6.7634	4.73429	8.39623	#N/A	#N/A	5.26253	10.6028
PDE6G	47.2774	29.3175	21.0821	22.8376	#N/A	#N/A	31.0412	ENSG00000185527	#N/A	#N/A	#N/A	4.49804	#N/A	#N/A	#N/A
KCNIP4	#N/A	14.6286	39.0806	#N/A	15.3035	24.1898	29.2817	ENSG00000185774	#N/A	#N/A	#N/A	#N/A	#N/A	#N/A	#N/A
ZNF501	18.1562	23.6452	37.5574	12.3195	#N/A	#N/A	35.5815	ENSG00000186446	#N/A	#N/A	#N/A	3.87174	#N/A	#N/A	#N/A
Sept10	#N/A	#N/A	56.9771	11.648	16.9327	14.5806	22.6732	ENSG00000186522	#N/A	#N/A	#N/A	#N/A	#N/A	#N/A	#N/A
C1QL4	37.8175	15.9216	64.7342	13.8542	23.5297	#N/A	49.3177	ENSG00000186897	#N/A	#N/A	#N/A	#N/A	#N/A	#N/A	#N/A
TMEM216	37.2938	#N/A	69.1294	13.4212	#N/A	18.967	31.2922	ENSG00000187049	2.72948	#N/A	3.4671	#N/A	#N/A	#N/A	4.42172
CCK	#N/A	47.9179	36.77	#N/A	30.4319	18.9903	24.0574	ENSG00000187094	#N/A	#N/A	#N/A	#N/A	#N/A	#N/A	#N/A
LIN28B	#N/A	#N/A	53.3246	18.3989	36.5414	14.1874	16.2124	ENSG00000187772	274.098	#N/A	#N/A	#N/A	#N/A	#N/A	#N/A
HELT	25.3775	18.9095	59.3705	10.1601	#N/A	#N/A	31.0376	ENSG00000187821	#N/A	#N/A	#N/A	#N/A	#N/A	#N/A	#N/A
ASCL4	#N/A	26.5422	44.3167	23.0647	35.9824	34.0341	14.418	ENSG00000187855	#N/A	#N/A	#N/A	#N/A	#N/A	#N/A	#N/A
CCDC157	25.6887	15.034	52.1794	14.3026	#N/A	19.2471	13.5728	ENSG00000187860	#N/A	#N/A	#N/A	#N/A	#N/A	#N/A	#N/A
ZNF793	17.7687	20.415	52.1946	#N/A	26.6723	#N/A	26.6604	ENSG00000188227	#N/A	#N/A	#N/A	#N/A	#N/A	#N/A	#N/A
PRR19	16.4533	19.6372	11.6813	#N/A	#N/A	19.1822	14.86	ENSG00000188368	10.9695	#N/A	8.24753	#N/A	#N/A	#N/A	#N/A
JAKMIP3	#N/A	13.0948	36.4416	10.2405	11.7134	#N/A	10.6795	ENSG00000188385	#N/A	#N/A	#N/A	#N/A	#N/A	#N/A	7.6663
COL25A1	56.7012	#N/A	72.3173	#N/A	40.1208	10.1208	19.8372	ENSG00000188517	#N/A	#N/A	#N/A	#N/A	#N/A	#N/A	#N/A
NBR1	#N/A	10.6194	34.8302	26.1471	15.3339	#N/A	53.2474	ENSG00000188554	#N/A	#N/A	#N/A	#N/A	#N/A	#N/A	#N/A
NKAIN2	19.1343	10.2922	86.4275	11.7682	#N/A	11.0309	46.8865	ENSG00000188580	#N/A	#N/A	#N/A	#N/A	#N/A	#N/A	#N/A
CC2D2B	#N/A	16.8147	70.458	12.9172	15.5714	10.5271	#N/A	ENSG00000188649	#N/A	#N/A	#N/A	#N/A	#N/A	#N/A	#N/A
VWC2	32.6456	42.0831	75.3789	14.7586	11.1902	14.1043	50.8875	ENSG00000188730	#N/A	#N/A	#N/A	#N/A	#N/A	#N/A	#N/A
SKOR1	#N/A	21.4278	57.6973	12.589	#N/A	28.1797	24.8737	ENSG00000188779	#N/A	#N/A	#N/A	#N/A	#N/A	#N/A	#N/A
NDUFA4	#N/A	12.0286	34.5285	30.1228	56.407	12.7769	69.3991	ENSG00000189043	#N/A	#N/A	3.99194	#N/A	#N/A	#N/A	#N/A
ANKDD1B	35.697	18.5841	56.2948	#N/A	54.9424	14.018	50.3312	ENSG00000189045	#N/A	#N/A	#N/A	#N/A	#N/A	#N/A	#N/A
SP6	21.3541	23.4974	42.7921	22.5094	19.3793	21.7063	21.7576	ENSG00000189120	#N/A	#N/A	#N/A	#N/A	#N/A	#N/A	#N/A
TOGARAM2	19.5049	13.837	35.4587	30.3907	12.242	26.1508	41.6629	ENSG00000189350	#N/A	#N/A	#N/A	#N/A	#N/A	#N/A	#N/A
SPATS2L	#N/A	25.1372	#N/A	50.0579	10.6295	23.5547	45.3202	ENSG00000196141	5.65754	#N/A	3.67757	5.44048	9.27088	4.5572	9.85134
FAT4	30.1488	15.3968	68.24	12.252	#N/A	17.9353	28.4522	ENSG00000196159	#N/A	#N/A	#N/A	11.598	17.1224	#N/A	#N/A
ZNF471	#N/A	14.2628	47.7756	14.6576	29.8525	10.3594	39.9293	ENSG00000196263	#N/A	#N/A	#N/A	#N/A	#N/A	#N/A	#N/A
ZNF781	16.1567	#N/A	38.3834	21.7574	19.2878	14.1713	11.2982	ENSG00000196381	#N/A	#N/A	#N/A	#N/A	#N/A	#N/A	#N/A
ESRRG	#N/A	18.1481	63.497	12.5298	22.5906	#N/A	28.4921	ENSG00000196482	#N/A	#N/A	#N/A	#N/A	#N/A	#N/A	#N/A
TCF4	12.451	13.7068	52.2512	#N/A	26.7759	12.6475	14.681	ENSG00000196628	#N/A	#N/A	#N/A	#N/A	#N/A	#N/A	#N/A
DAPK1	25.1811	10.3711	57.1251	13.6243	12.4309	#N/A	52.0273	ENSG00000196730	7.13022	#N/A	#N/A	#N/A	#N/A	7.80108	11.267
KIAA1211L	39.0856	28.4672	53.9429	17.6984	37.6456	#N/A	#N/A	ENSG00000196872	46.3664	#N/A	#N/A	9.52437	#N/A	9.70837	#N/A
ANXA4	10.197	19.4408	75.4677	#N/A	17.2222	#N/A	52.6431	ENSG00000196975	#N/A	#N/A	#N/A	#N/A	#N/A	#N/A	#N/A
ZNF398	31.6938	14.0966	#N/A	21.2249	39.6379	#N/A	32.6595	ENSG00000197024	#N/A	#N/A	#N/A	#N/A	#N/A	#N/A	#N/A
GTF2E2	24.3412	#N/A	#N/A	15.9081	24.2232	18.941	22.6823	ENSG00000197265	#N/A	#N/A	#N/A	#N/A	#N/A	#N/A	#N/A
GATA3-AS1	30.5107	18.5111	67.853	#N/A	31.4376	22.0734	27.2222	ENSG00000197308	#N/A	#N/A	#N/A	#N/A	#N/A	#N/A	#N/A
C16orf47	#N/A	25.5646	#N/A	15.2496	10.3119	10.3119	14.5077	ENSG00000197445	#N/A	#N/A	#N/A	#N/A	#N/A	#N/A	#N/A
COL4A6	12.0792	#N/A	#N/A	12.3581	21.1298	20.8669	17.8764	ENSG00000197565	#N/A	#N/A	#N/A	#N/A	#N/A	#N/A	43.1421
FAM49A	24.6677	#N/A	53.4188	31.5691	#N/A	35.5681	54.5156	ENSG00000197872	#N/A	#N/A	#N/A	#N/A	#N/A	#N/A	#N/A
ZNF677	23.8656	#N/A	52.2597	#N/A	46.6282	32.9918	54.8041	ENSG00000197928	#N/A	#N/A	#N/A	2.79899	#N/A	#N/A	#N/A
ZNF667	26.9103	11.6515	69.0704	26.2445	#N/A	10.6448	70.9231	ENSG00000198046	#N/A	#N/A	#N/A	#N/A	#N/A	#N/A	#N/A
AVPR1B	30.8672	#N/A	52.3758	16.4816	27.1551	#N/A	63.9618	ENSG00000198049	#N/A	#N/A	#N/A	#N/A	#N/A	#N/A	#N/A
CHSY3	#N/A	11.0322	40.2012	#N/A	68.8598	19.5199	11.9572	ENSG00000198108	#N/A	#N/A	113.353	34.0619	32.3666	33.6612	192.519
SOWAHC	#N/A	#N/A	56.9771	11.648	16.9327	14.5806	22.6732	ENSG00000198142	82.8435	#N/A	#N/A	#N/A	#N/A	#N/A	#N/A
ZNF536	29.6983	#N/A	62.039	30.3264	31.8202	12.5348	15.5556	ENSG00000198597	#N/A	#N/A	#N/A	#N/A	#N/A	#N/A	#N/A
FAM19A2	14.8784	20	57.4705	24.6429	#N/A	#N/A	40.0884	ENSG00000198673	#N/A	#N/A	#N/A	#N/A	#N/A	#N/A	#N/A
MTOR	#N/A	#N/A	25.8071	18.7584	25.4251	15.4864	16.1364	ENSG00000198793	#N/A	#N/A	#N/A	#N/A	#N/A	#N/A	#N/A
PAX9	30.5598	14.8839	44.2844	13.4356	12.1258	#N/A	59.9714	ENSG00000198807	#N/A	#N/A	#N/A	#N/A	110.337	51.3813	304.932
CHAMP1	21.1015	11.9689	#N/A	42.1099	59.807	#N/A	32.0382	ENSG00000198824	#N/A	#N/A	#N/A	#N/A	#N/A	#N/A	2.73638
SOWAHA	#N/A	21.3979	#N/A	13.0023	36.9734	18.3054	21.0181	ENSG00000198944	#N/A	#N/A	#N/A	#N/A	#N/A	#N/A	#N/A
SNORD18C	#N/A	16.7717	#N/A	20.38	14.4593	22.0622	32.7859	ENSG00000199574	#N/A	#N/A	#N/A	#N/A	#N/A	#N/A	#N/A
VTRNA1-1	13.0475	24.0156	#N/A	29.154	#N/A	15.5807	22.207	ENSG00000199990	#N/A	#N/A	#N/A	#N/A	#N/A	#N/A	#N/A
SNORD18B	#N/A	16.7717	#N/A	20.38	14.4593	22.0622	32.7859	ENSG00000202529	#N/A	#N/A	#N/A	#N/A	#N/A	#N/A	#N/A
RAET1G	14.4318	47.1248	64.2862	15.7336	#N/A	19.1576	33.2167	ENSG00000203722	#N/A	#N/A	#N/A	#N/A	#N/A	#N/A	#N/A
TMEM244	19.0603	#N/A	26.2679	#N/A	21.8938	20.8575	22.1789	ENSG00000203756	#N/A	#N/A	#N/A	#N/A	#N/A	#N/A	#N/A
EEF1AKMT2	13.4158	18.434	68.9128	#N/A	#N/A	10.8796	28.9192	ENSG00000203791	#N/A	#N/A	#N/A	#N/A	#N/A	#N/A	#N/A
BVES-AS1	19.6145	#N/A	67.9126	#N/A	39.8676	31.4897	31.2516	ENSG00000203808	#N/A	#N/A	475.245	#N/A	#N/A	#N/A	#N/A
RBM20	29.6948	#N/A	55.7217	17.4249	31.9512	19.3993	46.49	ENSG00000203867	#N/A	#N/A	#N/A	#N/A	#N/A	#N/A	#N/A
ADD3-AS1	21.5008	#N/A	67.0052	11.165	21.2846	#N/A	77.6649	ENSG00000203876	#N/A	#N/A	#N/A	#N/A	#N/A	#N/A	#N/A
C1orf141	26.9026	28.3016	70.5095	#N/A	31.8264	26.9452	20.9695	ENSG00000203963	#N/A	#N/A	#N/A	#N/A	#N/A	#N/A	#N/A
C9orf129	30.7523	#N/A	71.2041	36.0751	16.399	#N/A	16.9923	ENSG00000204352	#N/A	#N/A	#N/A	#N/A	#N/A	#N/A	#N/A
FAM155A	#N/A	15.4918	49.5783	29.6008	22.0974	#N/A	16.7192	ENSG00000204442	#N/A	#N/A	#N/A	54.7501	#N/A	#N/A	#N/A
FBXO47	21.4555	#N/A	16.9158	28.4714	28.9182	28.9603	19.247	ENSG00000204952	#N/A	#N/A	#N/A	#N/A	#N/A	#N/A	#N/A
CDKL4	39.4478	28.0143	#N/A	20.0493	#N/A	17.4818	33.8585	ENSG00000205111	#N/A	#N/A	#N/A	#N/A	#N/A	#N/A	#N/A
LINC01460	33.3493	#N/A	41.0639	18.3691	36.1797	#N/A	14.3591	ENSG00000205334	#N/A	#N/A	#N/A	#N/A	#N/A	#N/A	#N/A
KRTAP12-3	34.8493	10.3995	10.098	41.1532	12.9048	41.8269	33.8854	ENSG00000205439	#N/A	#N/A	#N/A	#N/A	#N/A	#N/A	#N/A
CDPF1	22.1022	45.5164	35.6178	29.8842	60.0019	52.2795	32.0605	ENSG00000205643	#N/A	#N/A	4.49773	#N/A	#N/A	#N/A	#N/A
TTC23L	27.6541	28.046	45.1452	12.64	#N/A	19.2334	39.1024	ENSG00000205838	#N/A	#N/A	#N/A	#N/A	#N/A	#N/A	#N/A
SMIM21	16.1056	14.7635	#N/A	28.3921	30.7856	32.7306	#N/A	ENSG00000206026	#N/A	#N/A	#N/A	#N/A	#N/A	#N/A	#N/A
SNORD58A	22.4391	16.5	#N/A	22.9637	32.8491	12.6984	#N/A	ENSG00000206602	#N/A	#N/A	#N/A	#N/A	#N/A	#N/A	#N/A
RNVU1-17	#N/A	28.6506	59.8201	18.0157	21.8716	#N/A	14.9029	ENSG00000207349	#N/A	#N/A	#N/A	#N/A	#N/A	#N/A	#N/A
MIR615	45.3902	55.7882	63.0089	#N/A	#N/A	22.5978	44.9792	ENSG00000207571	#N/A	#N/A	#N/A	#N/A	#N/A	#N/A	#N/A
MIR10B	#N/A	29.8669	42.1261	13.1706	36.5272	37.5905	#N/A	ENSG00000207744	#N/A	#N/A	#N/A	#N/A	#N/A	#N/A	#N/A
MIR124-2	#N/A	22.6361	61.315	25.534	58.2737	26.4491	#N/A	ENSG00000207816	#N/A	#N/A	#N/A	#N/A	#N/A	#N/A	#N/A
SYT3	13.9326	10.65	41.8994	#N/A	39.7606	#N/A	37.126	ENSG00000213023	#N/A	#N/A	#N/A	#N/A	#N/A	#N/A	#N/A
FOXI3	26.9151	#N/A	65.3149	13.9964	79.6906	12.1048	51.9848	ENSG00000214336	#N/A	#N/A	#N/A	#N/A	#N/A	#N/A	#N/A
RAD51AP2	15.4322	10.6971	46.7923	19.6489	#N/A	15.2964	36.7377	ENSG00000214842	#N/A	#N/A	#N/A	#N/A	#N/A	#N/A	#N/A
RPL17-C18orf32	22.4391	16.5	#N/A	19.801	32.8491	12.6984	#N/A	ENSG00000215472	#N/A	#N/A	#N/A	#N/A	#N/A	#N/A	#N/A
FRG1JP	11.2182	24.2419	34.6741	12.6419	19.7337	#N/A	35.6398	ENSG00000215548	#N/A	#N/A	#N/A	#N/A	#N/A	#N/A	#N/A
SP9	28.388	26.9306	63.7655	25.0232	13.3741	28.5054	#N/A	ENSG00000217236	#N/A	#N/A	#N/A	#N/A	#N/A	#N/A	#N/A
TENM3	32.6705	10.22	77.0815	#N/A	17.2515	#N/A	51.0453	ENSG00000218336	#N/A	#N/A	#N/A	#N/A	#N/A	#N/A	#N/A
NBPF1	14.9347	10.1993	59.0566	#N/A	15.2243	11.2478	24.7596	ENSG00000219481	#N/A	#N/A	#N/A	#N/A	#N/A	#N/A	#N/A
MIR1205	34.0141	#N/A	55.9202	29.6623	#N/A	36.4044	27.184	ENSG00000221771	#N/A	#N/A	#N/A	#N/A	#N/A	#N/A	#N/A
SAMSN1-AS1	#N/A	22.1331	29.6627	19.5165	#N/A	21.7872	19.7634	ENSG00000223662	#N/A	#N/A	#N/A	#N/A	#N/A	#N/A	#N/A
CERS1	39.7286	#N/A	#N/A	36.0256	45.3649	32.6166	63.0563	ENSG00000223802	#N/A	#N/A	#N/A	#N/A	#N/A	#N/A	#N/A
LINC01117	30.5159	28.2981	52.2326	#N/A	#N/A	22.671	60.5354	ENSG00000224577	#N/A	#N/A	#N/A	#N/A	#N/A	#N/A	#N/A
CT62	38.1279	24.326	54.1378	#N/A	14.7996	#N/A	22.9315	ENSG00000225362	#N/A	#N/A	#N/A	#N/A	#N/A	#N/A	#N/A
RAB6C-AS1	24.6722	#N/A	68.8421	#N/A	15.5742	19.5226	14.7619	ENSG00000225449	#N/A	#N/A	#N/A	#N/A	#N/A	#N/A	#N/A
LOC105378933	17.7382	#N/A	50.9402	36.3258	#N/A	11.2665	68.5644	ENSG00000226172	#N/A	#N/A	#N/A	#N/A	#N/A	#N/A	#N/A
LOC101929073	15.7735	#N/A	49.0185	11.6032	14.5169	13.759	10.7274	ENSG00000226304	#N/A	#N/A	#N/A	#N/A	#N/A	#N/A	#N/A
LINC00434	16.8937	15.7991	38.8545	13.3046	26.5181	#N/A	#N/A	ENSG00000227336	#N/A	#N/A	#N/A	#N/A	#N/A	#N/A	#N/A
DLG1-AS1	#N/A	16.9444	62.5748	#N/A	26.1574	14.4435	86.9068	ENSG00000227375	#N/A	#N/A	#N/A	#N/A	#N/A	#N/A	#N/A
MEOX2-AS1	28.1005	22.7637	71.995	16.6852	#N/A	15.29	#N/A	ENSG00000229108	#N/A	#N/A	#N/A	#N/A	#N/A	#N/A	#N/A
SFTA3	#N/A	21.5243	53.5132	17.0598	28.5081	#N/A	42.0818	ENSG00000229415	#N/A	#N/A	#N/A	#N/A	#N/A	#N/A	#N/A
EMX2OS	33.0338	11.2767	65.8968	20.4205	#N/A	11.3492	28.2987	ENSG00000229847	#N/A	#N/A	#N/A	#N/A	#N/A	#N/A	#N/A
LINC01840	19.7339	20.3724	22.2685	13.6492	32.6309	#N/A	#N/A	ENSG00000230215	#N/A	#N/A	#N/A	#N/A	#N/A	#N/A	#N/A
PROX1-AS1	26.4818	21.2815	48.763	16.5841	#N/A	#N/A	54.2378	ENSG00000230461	#N/A	#N/A	#N/A	#N/A	#N/A	#N/A	#N/A
FOXD3-AS1	14.061	19.5916	58.659	#N/A	11.7217	#N/A	45.9176	ENSG00000230798	#N/A	#N/A	#N/A	#N/A	#N/A	#N/A	#N/A
STMND1	#N/A	13.4663	60.0072	14.9238	18.6997	15.4835	30.113	ENSG00000230873	#N/A	#N/A	#N/A	#N/A	#N/A	#N/A	#N/A
LOC100132215	23.46	14.643	55.5585	11.1894	14.7335	14.7037	67.0033	ENSG00000231609	#N/A	#N/A	#N/A	#N/A	#N/A	#N/A	#N/A
LOC730100	34.8786	#N/A	55.0513	10.9717	#N/A	28.7961	16.6554	ENSG00000231918	#N/A	#N/A	#N/A	#N/A	#N/A	#N/A	#N/A
GNG12-AS1	10.7796	11.502	57.3826	15.4929	27.6542	#N/A	56.086	ENSG00000232284	#N/A	#N/A	#N/A	#N/A	#N/A	#N/A	#N/A
LINC01166	#N/A	17.6462	18.0584	#N/A	16.9054	17.1475	20.9449	ENSG00000232903	#N/A	#N/A	#N/A	#N/A	#N/A	#N/A	#N/A
HOXB-AS3	15.5989	26.2714	60.1771	34.5118	#N/A	#N/A	59.9402	ENSG00000233101	#N/A	#N/A	#N/A	#N/A	#N/A	#N/A	#N/A
PDYN-AS1	#N/A	17.9475	55.0132	18.831	11.2629	16.2656	39.8287	ENSG00000233896	#N/A	#N/A	#N/A	#N/A	#N/A	#N/A	#N/A
CTXN2	30.5502	13.3793	38.9397	13.5606	20.0669	36.6038	#N/A	ENSG00000233932	#N/A	#N/A	#N/A	#N/A	#N/A	#N/A	#N/A
LINC01675	17.1862	13.7414	74.7974	22.0089	13.3173	#N/A	#N/A	ENSG00000234142	#N/A	#N/A	#N/A	#N/A	#N/A	#N/A	#N/A
MCIDAS	30.6689	52.8911	51.4949	15.9483	#N/A	41.3924	#N/A	ENSG00000234602	#N/A	#N/A	466.367	#N/A	#N/A	#N/A	#N/A
DPP10-AS1	#N/A	12.4628	58.5738	23.861	59.1315	22.1287	50.6716	ENSG00000235026	#N/A	#N/A	#N/A	#N/A	#N/A	#N/A	#N/A
MSC-AS1	12.2633	24.1547	67.3058	#N/A	24.9618	10.163	61.0171	ENSG00000235531	#N/A	#N/A	#N/A	#N/A	#N/A	#N/A	#N/A
LOC101928530	17.4712	12.8657	46.9857	#N/A	20.7108	17.4822	21.4362	ENSG00000236617	#N/A	#N/A	#N/A	#N/A	#N/A	#N/A	#N/A
LOC100505588	25.4357	13.1481	38.0485	#N/A	19.1786	16.1791	#N/A	ENSG00000236668	#N/A	#N/A	#N/A	#N/A	#N/A	#N/A	#N/A
ARHGEF38	25.1837	29.6991	29.086	#N/A	24.0211	41.0559	48.3246	ENSG00000236699	#N/A	#N/A	#N/A	#N/A	#N/A	#N/A	#N/A
HAND2-AS1	21.6326	#N/A	43.4223	20.1195	34.2161	14.2893	33.2022	ENSG00000237125	#N/A	#N/A	#N/A	#N/A	#N/A	#N/A	#N/A
ZNF503-AS2	#N/A	28.4722	75.0163	10.5645	#N/A	10.0205	26.6666	ENSG00000237149	#N/A	#N/A	#N/A	#N/A	#N/A	#N/A	#N/A
NR2F1-AS1	18.0409	23.2654	69.3697	13.8284	22.6121	10.6089	34.7941	ENSG00000237187	#N/A	#N/A	#N/A	#N/A	#N/A	#N/A	#N/A
LINC00316	44.1937	17.8758	51.0505	17.5314	37.9332	#N/A	41.0411	ENSG00000237664	#N/A	#N/A	#N/A	#N/A	#N/A	#N/A	#N/A
CELF2-AS2	30.6445	31.5485	52.6553	37.8145	41.9705	40.5877	#N/A	ENSG00000237986	#N/A	#N/A	#N/A	#N/A	#N/A	#N/A	#N/A
LINC01410	24.1178	24.9685	35.0719	#N/A	11.7883	#N/A	30.1634	ENSG00000238113	#N/A	#N/A	#N/A	#N/A	#N/A	#N/A	#N/A
SCARNA18B	13.2524	19.54	#N/A	24.6573	18.5077	14.4048	48.7501	ENSG00000238754	#N/A	#N/A	#N/A	#N/A	#N/A	#N/A	#N/A
PCDHA13	#N/A	30.3939	51.2427	#N/A	18.1058	27.6095	27.4093	ENSG00000239389	#N/A	#N/A	#N/A	#N/A	#N/A	#N/A	#N/A
ST3GAL6-AS1	23.285	22.2142	60.5432	#N/A	25.9731	#N/A	24.9617	ENSG00000239445	#N/A	#N/A	#N/A	#N/A	#N/A	#N/A	#N/A
LINC01168	#N/A	17.6462	18.0584	#N/A	16.9054	17.1475	20.9449	ENSG00000240707	#N/A	#N/A	#N/A	#N/A	#N/A	#N/A	#N/A
LOC107986115	#N/A	21.4355	22.1905	10.3844	16.1046	#N/A	10.9007	ENSG00000241490	#N/A	#N/A	#N/A	#N/A	#N/A	#N/A	#N/A
LOC105371430	38.226	12.8027	35.8002	15.343	#N/A	#N/A	63.5942	ENSG00000241525	#N/A	#N/A	#N/A	#N/A	#N/A	#N/A	#N/A
PEG10	17.2555	22.7902	32.7546	25.361	32.3313	16.6091	89.4762	ENSG00000242265	26.2738	7.10322	202.062	5.36947	#N/A	23.3094	#N/A
PALM2	12.4127	15.7143	71.5129	12.7537	#N/A	11.813	#N/A	ENSG00000243444	#N/A	#N/A	#N/A	#N/A	#N/A	#N/A	#N/A
ERVFRD-1	29.0714	23.2379	24.9837	18.9449	35.9482	17.6149	26.8226	ENSG00000244476	#N/A	#N/A	#N/A	#N/A	#N/A	#N/A	#N/A
LINC01391	#N/A	#N/A	53.614	11.4175	41.6561	25.6849	24.1414	ENSG00000244578	#N/A	#N/A	#N/A	#N/A	#N/A	#N/A	#N/A
LINC00461	30.2607	11.8322	54.4515	#N/A	27.8568	14.1461	46.3853	ENSG00000245526	#N/A	#N/A	177.277	#N/A	123.51	#N/A	#N/A
LINC02226	23.8534	28.8069	45.7638	#N/A	18.2077	21.9536	30.2504	ENSG00000245729	#N/A	#N/A	#N/A	#N/A	#N/A	#N/A	#N/A
LINC02325	29.9542	23.5341	#N/A	19.2964	#N/A	15.7702	35.8854	ENSG00000246084	#N/A	#N/A	#N/A	#N/A	#N/A	#N/A	#N/A
ZCCHC23	56.7012	#N/A	72.3173	#N/A	40.1208	10.1208	19.8372	ENSG00000246774	#N/A	#N/A	#N/A	#N/A	#N/A	#N/A	#N/A
LOC439933	#N/A	14.8293	51.8073	28.3272	#N/A	11.0818	39.3056	ENSG00000247193	#N/A	#N/A	#N/A	#N/A	#N/A	#N/A	#N/A
MIR4458HG	23.8534	28.8069	45.7638	#N/A	18.2077	21.9536	30.2504	ENSG00000247516	#N/A	#N/A	#N/A	#N/A	#N/A	#N/A	#N/A
HHIP-AS1	24.3734	#N/A	63.3562	14.461	28.0506	15.0794	#N/A	ENSG00000248890	#N/A	#N/A	#N/A	#N/A	#N/A	#N/A	#N/A
BMPR1B-AS1	15.3626	32.0764	55.2241	#N/A	17.7499	18.8357	19.1124	ENSG00000249599	#N/A	#N/A	#N/A	#N/A	#N/A	#N/A	#N/A
PANCR	28.7731	13.9862	58.9601	11.8137	#N/A	14.255	#N/A	ENSG00000250103	#N/A	#N/A	#N/A	#N/A	#N/A	#N/A	#N/A
HOXC-AS2	#N/A	16.0008	55.9817	31.2156	10.1989	#N/A	36.6716	ENSG00000250133	#N/A	#N/A	#N/A	#N/A	#N/A	#N/A	#N/A
LOC101927359	22.404	11.4316	51.4055	15.3984	#N/A	#N/A	16.7679	ENSG00000250241	#N/A	#N/A	#N/A	#N/A	#N/A	#N/A	#N/A
TRMT9B	16.4095	17.4795	58.5758	25.628	34.8454	#N/A	#N/A	ENSG00000250305	#N/A	#N/A	#N/A	#N/A	#N/A	#N/A	#N/A
LOC100240735	28.8753	#N/A	30.8914	#N/A	29.6377	12.2911	33.0602	ENSG00000250654	#N/A	#N/A	#N/A	#N/A	#N/A	#N/A	#N/A
PCDHGB6	16.2448	20.3657	29.0712	#N/A	28.4015	20.7322	19.9482	ENSG00000253305	#N/A	#N/A	#N/A	3.87865	#N/A	#N/A	#N/A
PCDHGA5	18.0679	13.3974	42.1192	#N/A	31.2153	27.5133	16.5079	ENSG00000253485	#N/A	#N/A	#N/A	#N/A	#N/A	#N/A	#N/A
LOC105377716	20.4713	10.4086	59.8461	#N/A	#N/A	15.0547	22.7487	ENSG00000253591	#N/A	#N/A	#N/A	#N/A	#N/A	#N/A	#N/A
LOC401463	17.3986	10.3333	54.7467	13.9865	#N/A	15.8661	32.3471	ENSG00000254102	#N/A	#N/A	#N/A	#N/A	#N/A	#N/A	#N/A
PCDHGB7	19.1761	25.6597	63.2473	20.1565	#N/A	#N/A	62.0765	ENSG00000254122	#N/A	#N/A	#N/A	#N/A	11.9699	#N/A	#N/A
LOC105375624	27.9194	12.5946	39.0968	29.5819	25.8571	13.607	48.5381	ENSG00000254231	#N/A	#N/A	#N/A	#N/A	#N/A	#N/A	#N/A
PCDHGA3	22.5998	20.6609	34.2443	20.0601	26.2921	#N/A	30.4654	ENSG00000254245	#N/A	#N/A	#N/A	#N/A	#N/A	#N/A	#N/A
MIR124-2HG	14.5987	15.2404	54.8389	11.6293	23.96	#N/A	21.3221	ENSG00000254377	#N/A	#N/A	#N/A	#N/A	#N/A	#N/A	#N/A
LOC105376114	#N/A	18.8308	18.7096	#N/A	20.2602	24.7016	30.2659	ENSG00000254473	#N/A	#N/A	#N/A	#N/A	#N/A	#N/A	#N/A
SENCR	#N/A	#N/A	65.674	17.4382	33.7637	26.6346	59.0918	ENSG00000254703	#N/A	#N/A	#N/A	#N/A	#N/A	#N/A	#N/A
SOGA3	#N/A	20.6332	79.2536	12.6785	14.1214	10.0326	34.9996	ENSG00000255330	#N/A	#N/A	#N/A	#N/A	#N/A	#N/A	#N/A
PCDHA3	#N/A	14.6645	45.6484	#N/A	18.6275	17.2084	20.1745	ENSG00000255408	#N/A	#N/A	#N/A	#N/A	#N/A	#N/A	#N/A
LOC403312	25.1682	#N/A	55.2359	#N/A	15.0511	20.4677	19.8383	ENSG00000255537	#N/A	#N/A	#N/A	#N/A	#N/A	#N/A	#N/A
RXYLT1-AS1	#N/A	10.5558	38.5788	#N/A	45.5542	21.1946	31.7063	ENSG00000255850	#N/A	#N/A	#N/A	#N/A	#N/A	#N/A	#N/A
LOC102724265	36.5103	18.466	14.0202	45.4851	47.436	14.7406	#N/A	ENSG00000255980	#N/A	#N/A	#N/A	#N/A	#N/A	#N/A	#N/A
CCND2-AS1	#N/A	23.5311	68.5842	14.5165	26.0365	13.1686	11.4632	ENSG00000256164	#N/A	#N/A	#N/A	#N/A	#N/A	#N/A	#N/A
HLX-AS1	48.1716	#N/A	49.3636	17.4634	17.6555	20.9514	25.599	ENSG00000257551	#N/A	#N/A	#N/A	#N/A	#N/A	#N/A	#N/A
NOVA1-AS1	10.6664	17.2312	73.9069	10.0689	39.8007	15.7388	41.8365	ENSG00000257842	#N/A	#N/A	#N/A	#N/A	#N/A	#N/A	#N/A
LOC105370616	23.7158	23.4763	#N/A	20.8966	38.3213	15.2987	36.8678	ENSG00000258792	#N/A	#N/A	#N/A	#N/A	#N/A	#N/A	#N/A
TVP23C-CDRT4	43.425	#N/A	15.0052	11.162	51.1763	43.8764	#N/A	ENSG00000259024	#N/A	#N/A	#N/A	#N/A	#N/A	#N/A	#N/A
LOC101929439	16.275	26.9144	30.0844	49.0431	36.3069	18.218	#N/A	ENSG00000259422	#N/A	#N/A	#N/A	#N/A	#N/A	#N/A	#N/A
IRAIN	32.8016	#N/A	43.3978	10.7213	58.6285	34.1017	#N/A	ENSG00000259424	#N/A	#N/A	#N/A	#N/A	#N/A	#N/A	#N/A
NBAT1	35.6015	13.3388	61.2671	20.7109	43.8056	15.2227	29.866	ENSG00000260455	#N/A	#N/A	#N/A	#N/A	#N/A	#N/A	#N/A
LINC01227	26.489	42.7264	#N/A	16.1854	15.0621	18.9529	12.3885	ENSG00000260737	#N/A	#N/A	#N/A	#N/A	#N/A	#N/A	#N/A
LOC440346	10.3699	17.9188	63.7754	10.6024	34.6513	#N/A	60.1679	ENSG00000260790	#N/A	#N/A	#N/A	#N/A	#N/A	#N/A	#N/A
FRG2KP	#N/A	14.0446	45.7246	14.3716	21.3913	#N/A	18.9194	ENSG00000261741	#N/A	#N/A	#N/A	#N/A	#N/A	#N/A	#N/A
GFY	50.2274	14.1475	#N/A	16.0622	38.8487	10.3162	#N/A	ENSG00000261949	#N/A	#N/A	#N/A	#N/A	#N/A	#N/A	#N/A
PCDHGB3	35.5796	16.4486	#N/A	20.3024	39.7469	18.6661	#N/A	ENSG00000262209	#N/A	#N/A	#N/A	#N/A	#N/A	#N/A	#N/A
THCAT158	11.5016	16.4681	55.4643	11.9188	#N/A	10.5981	28.5216	ENSG00000263293	#N/A	#N/A	#N/A	#N/A	#N/A	#N/A	#N/A
MIR4783	22.8663	#N/A	78.0011	14.3328	45.3642	#N/A	62.8851	ENSG00000264075	#N/A	#N/A	#N/A	#N/A	#N/A	#N/A	#N/A
MIR4779	50.2629	40.4414	31.6264	36.9488	#N/A	41.8556	24.83	ENSG00000265420	#N/A	#N/A	#N/A	#N/A	#N/A	#N/A	#N/A
MIR3680-1	30.1095	14.6907	#N/A	15.957	#N/A	22.7389	45.3404	ENSG00000265462	#N/A	#N/A	#N/A	#N/A	#N/A	#N/A	#N/A
ESRG	24.012	#N/A	63.5663	11.807	14.3534	#N/A	26.9233	ENSG00000265992	#N/A	#N/A	#N/A	#N/A	#N/A	#N/A	#N/A
MIR1260B	38.3959	42.7478	#N/A	27.0996	51.0811	22.8404	#N/A	ENSG00000266192	#N/A	#N/A	#N/A	#N/A	#N/A	#N/A	#N/A
ZNF793-AS1	17.7687	20.415	52.4833	#N/A	26.6723	#N/A	63.4511	ENSG00000266916	#N/A	#N/A	#N/A	#N/A	#N/A	#N/A	#N/A
ZNF850	15.8055	#N/A	49.1043	18.5602	14.0487	#N/A	27.738	ENSG00000267041	#N/A	#N/A	#N/A	#N/A	#N/A	#N/A	#N/A
LOC728485	23.079	#N/A	52.4542	11.9352	14.0487	#N/A	27.738	ENSG00000267260	#N/A	#N/A	#N/A	#N/A	#N/A	#N/A	#N/A
RNFT1-DT	60.2284	13.1189	39.7267	13.341	#N/A	19.8538	39.5177	ENSG00000267302	#N/A	#N/A	#N/A	#N/A	#N/A	#N/A	#N/A
PTOV1-AS1	26.666	#N/A	46.8415	32.2197	#N/A	13.6597	26.5056	ENSG00000268006	#N/A	#N/A	#N/A	#N/A	#N/A	#N/A	#N/A
ZNF503	#N/A	28.4722	78.2778	15.5658	#N/A	10.0205	26.6666	ENSG00000270087	#N/A	#N/A	#N/A	#N/A	#N/A	#N/A	#N/A
LOC101930085	#N/A	32.7353	38.6531	24.0514	47.2406	24.9351	47.6596	ENSG00000271122	#N/A	#N/A	#N/A	#N/A	#N/A	#N/A	#N/A
LINC01607	22.7463	#N/A	#N/A	13.9215	16.9414	11.4345	33.7967	ENSG00000272138	#N/A	#N/A	138.838	#N/A	#N/A	#N/A	#N/A
LOC101929704	35.1812	28.046	45.1452	12.64	#N/A	19.2334	39.1024	ENSG00000272323	#N/A	#N/A	#N/A	#N/A	#N/A	#N/A	#N/A
HOXC5	45.3902	15.3163	42.2886	39.376	30.1723	22.5978	#N/A	ENSG00000273046	#N/A	#N/A	#N/A	#N/A	#N/A	#N/A	#N/A
GRIN2B	#N/A	30.4548	60.5029	26.4711	20.3309	11.3547	#N/A	ENSG00000273079	#N/A	#N/A	#N/A	#N/A	#N/A	#N/A	#N/A
HIST1H3E	20.7981	38.3041	51.7679	#N/A	#N/A	20.0089	35.9474	ENSG00000274750	#N/A	#N/A	#N/A	5.68026	5.41632	8.80621	6.29743
PTGER4P2-CDK2AP2P2	23.6785	11.5904	37.9555	16.0821	30.1091	15.5631	24.8858	ENSG00000275450	#N/A	#N/A	#N/A	#N/A	#N/A	#N/A	#N/A
SRD5A2	15.1145	#N/A	20.2964	#N/A	23.2872	21.8194	27.5447	ENSG00000277893	#N/A	#N/A	#N/A	#N/A	#N/A	#N/A	#N/A
MIR6731	30.568	#N/A	20.9117	#N/A	37.2985	12.2478	41.0035	ENSG00000278034	#N/A	#N/A	#N/A	#N/A	#N/A	#N/A	#N/A
LINC00548	21.1308	38.5303	55.1449	19.6908	22.8986	54.3007	74.072	ENSG00000278772	#N/A	#N/A	#N/A	#N/A	#N/A	#N/A	#N/A
FAM237B	#N/A	13.8949	66.3859	#N/A	22.8055	14.922	24.0013	ENSG00000283267	#N/A	#N/A	#N/A	#N/A	#N/A	#N/A	#N/A
MIR155	15.0061	30.9746	#N/A	#N/A	38.7235	28.0409	48.5256	ENSG00000283904	#N/A	#N/A	#N/A	#N/A	#N/A	#N/A	#N/A
MIR4442	44.3159	38.2414	#N/A	18.683	36.0841	#N/A	56.3547	ENSG00000283971	#N/A	#N/A	#N/A	#N/A	#N/A	#N/A	#N/A
LOC105378714	19.2809	30.9311	56.4563	11.1714	18.9684	20.354	45.5995	ENSG00000284700	#N/A	#N/A	#N/A	#N/A	#N/A	#N/A	#N/A
LINC02085	20.6233	#N/A	#N/A	14.4486	13.7908	16.4904	27.7427	ENSG00000214407	#N/A	#N/A	#N/A	#N/A	#N/A	#N/A	#N/A
LINC01961	26.1609	25.0535	70.9253	33.9183	27.4394	#N/A	11.1111	ENSG00000234148	#N/A	#N/A	#N/A	#N/A	#N/A	#N/A	#N/A
ANO7L1	38.4406	#N/A	32.3441	22.308	27.0914	11.5701	19.3433	ENSG00000237276	#N/A	#N/A	#N/A	#N/A	#N/A	#N/A	#N/A
PCDHB17P	#N/A	19.2386	31.8377	12.4333	21.1432	41.5023	#N/A	ENSG00000255622	#N/A	#N/A	#N/A	#N/A	#N/A	#N/A	#N/A
LINC01943	#N/A	#N/A	72.513	29.3628	70.9303	40.8509	51.0255	ENSG00000280721	3.69015	#N/A	#N/A	4.94423	#N/A	3.15682	10.2686
LOC112268037	17.7741	22.6386	44.269	10.7707	35.5074	17.1995	19.9884	#N/A	#N/A	#N/A	#N/A	#N/A	#N/A	#N/A	#N/A
LOC112268198	22.2171	28.483	46.3867	17.2377	37.7844	31.0715	39.8706	#N/A	#N/A	#N/A	#N/A	#N/A	#N/A	#N/A	#N/A
LOC112268280	35.6818	38.5349	60.4018	22.0108	25.474	20.9444	15.1033	#N/A	#N/A	#N/A	#N/A	#N/A	#N/A	#N/A	#N/A
PTCSC1	10.6259	22.263	59.9212	20.445	38.1208	27.2551	17.5127	#N/A	#N/A	#N/A	#N/A	#N/A	#N/A	#N/A	#N/A
DIGIT	14.8406	13.1561	65.2401	#N/A	17.2523	13.985	44.6812	#N/A	#N/A	#N/A	#N/A	#N/A	#N/A	#N/A	#N/A
LOC100128059	15.9799	44.5421	#N/A	25.2636	28.3048	41.3484	80.584	#N/A	#N/A	#N/A	#N/A	#N/A	#N/A	#N/A	#N/A
LOC112268257	#N/A	30.3496	31.6237	23.3448	16.2665	21.9338	31.4927	#N/A	#N/A	#N/A	#N/A	#N/A	#N/A	#N/A	#N/A
RNA18SN4	54.1999	18.1936	64.8292	57.2915	10.5332	#N/A	13.7792	#N/A	#N/A	#N/A	#N/A	#N/A	#N/A	#N/A	#N/A
LOC100422781	20.1058	#N/A	30.5055	#N/A	37.3161	17.4603	20.262	#N/A	#N/A	#N/A	#N/A	#N/A	#N/A	#N/A	#N/A
LOC112267934	#N/A	24.0099	34.4076	17.8763	23.2247	#N/A	41.8064	#N/A	#N/A	#N/A	#N/A	#N/A	#N/A	#N/A	#N/A
LOC112267956	24.9387	33.7132	30.2582	36.8186	#N/A	37.6483	#N/A	#N/A	#N/A	#N/A	#N/A	#N/A	#N/A	#N/A	#N/A
LOC112267957	17.8713	21.4856	63.1815	#N/A	64.9921	#N/A	24.8741	#N/A	#N/A	#N/A	#N/A	#N/A	#N/A	#N/A	#N/A
LOC283665	15.6493	16.4848	44.782	22.0517	#N/A	24.6474	#N/A	#N/A	#N/A	#N/A	#N/A	#N/A	#N/A	#N/A	#N/A
SMIM33	16.8611	#N/A	59.9311	18.5309	21.4232	#N/A	72.398	#N/A	#N/A	#N/A	#N/A	#N/A	#N/A	#N/A	#N/A
LOC101927840	22.407	53.9203	67.7004	47.3322	26.0838	47.1735	61.411	#N/A	#N/A	#N/A	#N/A	#N/A	#N/A	#N/A	#N/A
LOC101928387	28.0252	11.6491	38.8265	41.6081	60.555	48.5846	41.798	#N/A	#N/A	#N/A	#N/A	#N/A	#N/A	#N/A	#N/A
LOC105369728	47.6146	37.2743	40.9152	46.6114	61.7393	39.6174	29.534	#N/A	#N/A	#N/A	#N/A	#N/A	#N/A	#N/A	#N/A
LOC105370512	25.0035	27.4736	32.1182	21.0981	27.7667	19.881	14.5238	#N/A	#N/A	#N/A	#N/A	#N/A	#N/A	#N/A	#N/A
LOC105373622	17.9112	15.6279	37.2521	10.4247	21.1332	13.8915	17.5368	#N/A	#N/A	#N/A	#N/A	#N/A	#N/A	#N/A	#N/A
LOC105376794	13.4915	10.0251	61.1632	14.5753	15.2243	11.2478	18.7613	#N/A	#N/A	#N/A	#N/A	#N/A	#N/A	#N/A	#N/A
LOC105377935	24.807	19.4589	28.1097	20.2957	40.0753	15.4666	33.6176	#N/A	#N/A	#N/A	#N/A	#N/A	#N/A	#N/A	#N/A
LOC107986065	40.2881	28.6844	67.5388	30.9486	41.9518	21.7115	41.5703	#N/A	#N/A	#N/A	#N/A	#N/A	#N/A	#N/A	#N/A
LOC107987135	56.9055	18.7316	66.8461	32.2951	27.4302	20.0273	83.4975	#N/A	#N/A	#N/A	#N/A	#N/A	#N/A	#N/A	#N/A
LOC101927070	14.2177	16.6667	74.1706	21.5018	28.7255	15.8929	#N/A	#N/A	#N/A	#N/A	#N/A	#N/A	#N/A	#N/A	#N/A
LOC101928512	41.0073	27.6402	35.7244	20.723	56.1503	30.6053	#N/A	#N/A	#N/A	#N/A	#N/A	#N/A	#N/A	#N/A	#N/A
LOC101929174	18.4758	14.5894	#N/A	32.0473	45.7774	54.3092	24.8316	#N/A	#N/A	#N/A	#N/A	#N/A	#N/A	#N/A	#N/A
LOC102723313	16.9585	10.9162	56.5425	#N/A	27.5162	15.852	39.7677	#N/A	#N/A	#N/A	#N/A	#N/A	#N/A	#N/A	#N/A
LOC102723842	26.9681	25.0755	43.7114	#N/A	23.0909	13.7989	33.3469	#N/A	#N/A	#N/A	#N/A	#N/A	#N/A	#N/A	#N/A
LOC102724945	24.3205	22.5296	25.4725	13.9252	58.7356	25.4316	#N/A	#N/A	#N/A	#N/A	#N/A	#N/A	#N/A	#N/A	#N/A
LOC105369293	#N/A	15.5017	36.5084	15.4637	10.9354	25.7024	20.0633	#N/A	#N/A	#N/A	#N/A	#N/A	#N/A	#N/A	#N/A
LOC105369780	#N/A	19.8826	58.475	11.5128	20.0625	14.2045	19.5977	#N/A	#N/A	#N/A	#N/A	#N/A	#N/A	#N/A	#N/A
LOC105370194	30.9515	51.8985	48.9997	47.3897	46.9746	#N/A	48.0239	#N/A	#N/A	#N/A	#N/A	#N/A	#N/A	#N/A	#N/A
LOC105370655	30.2284	28.8239	#N/A	30.5991	39.7271	25.6576	54.9806	#N/A	#N/A	#N/A	#N/A	#N/A	#N/A	#N/A	#N/A
LOC105370733	48.061	16.2543	26.4227	#N/A	36.9761	25.7635	26.3002	#N/A	#N/A	#N/A	#N/A	#N/A	#N/A	#N/A	#N/A
LOC105370734	48.061	16.2543	26.4227	#N/A	36.9761	25.7635	26.3002	#N/A	#N/A	#N/A	#N/A	#N/A	#N/A	#N/A	#N/A
LOC105371026	11.7422	#N/A	49.0882	32.2084	14.2452	21.6254	53.9546	#N/A	#N/A	#N/A	#N/A	#N/A	#N/A	#N/A	#N/A
LOC105371688	33.5104	30.7543	29.7439	37.3247	45.4303	35.3848	#N/A	#N/A	#N/A	#N/A	#N/A	#N/A	#N/A	#N/A	#N/A
LOC105372019	40.1143	24.5253	85.6504	17.8201	37.9553	13.3229	#N/A	#N/A	#N/A	#N/A	#N/A	#N/A	#N/A	#N/A	#N/A
LOC105373933	22.1228	35.926	#N/A	24.1673	34.2853	29.3418	65.5791	#N/A	#N/A	#N/A	#N/A	#N/A	#N/A	#N/A	#N/A
LOC105374069	30.359	14.642	64.5172	#N/A	42.5359	37.6602	43.1866	#N/A	#N/A	#N/A	#N/A	#N/A	#N/A	#N/A	#N/A
LOC105374334	14.5328	#N/A	36.1398	10.8261	10.7644	16.1223	53.9148	#N/A	#N/A	#N/A	#N/A	#N/A	#N/A	#N/A	#N/A
LOC105375026	24.1097	27.124	84.0131	19.8095	15.0947	36.5499	#N/A	#N/A	#N/A	#N/A	#N/A	#N/A	#N/A	#N/A	#N/A
LOC105375101	34.2468	14.4147	52.144	#N/A	31.2043	12.0692	11.1802	#N/A	#N/A	#N/A	#N/A	#N/A	#N/A	#N/A	#N/A
LOC105375102	34.2468	14.4147	47.4089	#N/A	31.2043	12.0692	11.1802	#N/A	#N/A	#N/A	#N/A	#N/A	#N/A	#N/A	#N/A
LOC105375433	15.9695	#N/A	24.8375	16.3588	75.4175	20.5484	58.1117	#N/A	#N/A	#N/A	#N/A	#N/A	#N/A	#N/A	#N/A
LOC105375980	#N/A	12.9179	44.8375	25.3544	32.415	15.6684	31.0986	#N/A	#N/A	#N/A	#N/A	#N/A	#N/A	#N/A	#N/A
LOC105376265	#N/A	24.0291	43.3802	17.8364	52.0751	14.9328	65.8448	#N/A	#N/A	#N/A	#N/A	#N/A	#N/A	#N/A	#N/A
LOC105376494	12.0641	20.8178	46.12	18.6111	20.1652	16.7593	#N/A	#N/A	#N/A	#N/A	#N/A	#N/A	#N/A	#N/A	#N/A
LOC105376571	20.3741	17.9773	56.9899	27.1905	#N/A	21.235	20.2778	#N/A	#N/A	#N/A	#N/A	#N/A	#N/A	#N/A	#N/A
LOC105377352	25.1837	29.6991	29.086	#N/A	24.0211	41.0559	48.3246	#N/A	#N/A	#N/A	#N/A	#N/A	#N/A	#N/A	#N/A
LOC105377548	#N/A	20.2786	58.6591	27.0808	15.4984	12.8524	14.392	#N/A	#N/A	#N/A	#N/A	#N/A	#N/A	#N/A	#N/A
LOC105377754	29.4495	40.6616	#N/A	43.3103	50.1278	34.2727	28.3704	#N/A	#N/A	#N/A	#N/A	#N/A	#N/A	#N/A	#N/A
LOC105378189	36.2544	13.1481	40.6568	17.93	#N/A	10.684	57.8292	#N/A	#N/A	#N/A	#N/A	#N/A	#N/A	#N/A	#N/A
LOC105378320	63.6706	29.2734	41.3668	12.8264	23.4097	24.6774	#N/A	#N/A	#N/A	#N/A	#N/A	#N/A	#N/A	#N/A	#N/A
LOC105378620	43.3133	#N/A	54.9223	20.5101	20.016	26.9242	21.9867	#N/A	#N/A	#N/A	#N/A	#N/A	#N/A	#N/A	#N/A
LOC105378781	20.9377	35.2534	#N/A	12.6319	12.1203	28.6863	40.9935	#N/A	#N/A	#N/A	#N/A	#N/A	#N/A	#N/A	#N/A
LOC105379057	12.2444	24.8619	56.9383	#N/A	13.4414	11.1985	11.6516	#N/A	#N/A	#N/A	#N/A	#N/A	#N/A	#N/A	#N/A
LOC107984442	#N/A	49.5858	68.2143	37.1086	49.8737	21.2083	52.5357	#N/A	#N/A	#N/A	#N/A	#N/A	#N/A	#N/A	#N/A
LOC107984593	21.0088	32.0899	#N/A	16.8882	13.0407	15.213	23.5543	#N/A	#N/A	#N/A	#N/A	#N/A	#N/A	#N/A	#N/A
LOC107984659	18.5356	21.1721	#N/A	24.1667	39.5769	27.114	54.9978	#N/A	#N/A	#N/A	#N/A	#N/A	#N/A	#N/A	#N/A
LOC107984725	#N/A	17.817	19.4811	55.2445	12.3763	22.4855	21.9811	#N/A	#N/A	#N/A	#N/A	#N/A	#N/A	#N/A	#N/A
LOC107985076	29.408	12.0645	52.8308	#N/A	28.0001	15.7578	68.9416	#N/A	#N/A	#N/A	#N/A	#N/A	#N/A	#N/A	#N/A
LOC107985341	33.7859	#N/A	40.9745	20.0293	27.4917	16.0081	54.1767	#N/A	#N/A	#N/A	#N/A	#N/A	#N/A	#N/A	#N/A
LOC107985541	32.6011	#N/A	60.4357	61.3726	33.4679	21.4951	26.7222	#N/A	#N/A	#N/A	#N/A	#N/A	#N/A	#N/A	#N/A
LOC107986186	#N/A	12.899	41.3654	14.4363	26.2829	36.5498	21.3588	#N/A	#N/A	#N/A	#N/A	#N/A	#N/A	#N/A	#N/A
LOC107986590	24.1097	27.124	75.3215	19.8095	15.0947	36.5499	#N/A	#N/A	#N/A	#N/A	#N/A	#N/A	#N/A	#N/A	#N/A
LOC107986626	41.2702	16.2178	57.2695	25.282	22.0678	14.6839	#N/A	#N/A	#N/A	#N/A	#N/A	#N/A	#N/A	#N/A	#N/A
LOC107987077	#N/A	12.7936	35.7179	17.5441	22.2143	43.807	47.2539	#N/A	#N/A	#N/A	#N/A	#N/A	#N/A	#N/A	#N/A
LOC339529	#N/A	21.7803	57.5373	18.0008	39.323	18.6253	53.3506	#N/A	#N/A	#N/A	#N/A	#N/A	#N/A	#N/A	#N/A
LOC100130992	22.4934	#N/A	33.6538	#N/A	60.4262	16.9841	41.7454	#N/A	#N/A	#N/A	#N/A	#N/A	#N/A	#N/A	#N/A
LOC100289511	20.1909	12.2412	27.4165	24.9949	#N/A	22.2555	#N/A	#N/A	#N/A	#N/A	#N/A	#N/A	#N/A	#N/A	#N/A
LOC101926905	#N/A	20.9173	39.5626	#N/A	25.2956	16.9812	30.3231	#N/A	#N/A	#N/A	#N/A	#N/A	#N/A	#N/A	#N/A
LOC101927496	14.0597	17.8486	62.0417	15.4842	#N/A	23.8846	#N/A	#N/A	#N/A	#N/A	#N/A	#N/A	#N/A	#N/A	#N/A
LOC101927765	15.8394	32.362	20.1417	#N/A	#N/A	13.1962	19.523	#N/A	#N/A	#N/A	#N/A	#N/A	#N/A	#N/A	#N/A
LOC101927858	30.1307	29.0221	14.7877	24.7116	38.0957	#N/A	#N/A	#N/A	#N/A	#N/A	#N/A	#N/A	#N/A	#N/A	#N/A
LOC101927936	20.3836	#N/A	54.9218	12.7466	11.6508	#N/A	19.8252	#N/A	#N/A	#N/A	#N/A	#N/A	#N/A	#N/A	#N/A
LOC102723341	20.6563	28.7516	38.5751	21.6478	#N/A	18.9311	#N/A	#N/A	#N/A	#N/A	#N/A	#N/A	#N/A	#N/A	#N/A
LOC102723703	#N/A	29.0047	58.7028	#N/A	32.7917	16.7717	57.0649	#N/A	#N/A	#N/A	#N/A	#N/A	#N/A	#N/A	#N/A
LOC102723817	28.7688	#N/A	74.3929	17.7772	#N/A	20.985	73.3884	#N/A	#N/A	#N/A	#N/A	#N/A	#N/A	#N/A	#N/A
LOC102723824	28.9305	#N/A	59.6458	17.8945	51.5027	#N/A	66.2867	#N/A	#N/A	#N/A	#N/A	#N/A	#N/A	#N/A	#N/A
LOC102724081	#N/A	24.2568	#N/A	10.6253	15.5536	20.038	46.106	#N/A	#N/A	#N/A	#N/A	#N/A	#N/A	#N/A	#N/A
LOC102724194	28.388	26.9306	77.1956	#N/A	13.3741	28.5054	#N/A	#N/A	#N/A	#N/A	#N/A	#N/A	#N/A	#N/A	#N/A
LOC102724680	25.2079	11.7088	68.6219	16.4207	#N/A	14.2658	#N/A	#N/A	#N/A	#N/A	#N/A	#N/A	#N/A	#N/A	#N/A
LOC105369364	14.9107	11.7527	46.0804	11.2534	#N/A	#N/A	20.2701	#N/A	#N/A	#N/A	#N/A	#N/A	#N/A	#N/A	#N/A
LOC105369609	41.145	33.7088	53.285	18.7609	41.1979	#N/A	#N/A	#N/A	#N/A	#N/A	#N/A	#N/A	#N/A	#N/A	#N/A
LOC105369669	#N/A	#N/A	22.1429	31.9481	33.1349	28.4226	51.5403	#N/A	#N/A	#N/A	#N/A	#N/A	#N/A	#N/A	#N/A
LOC105369722	#N/A	13.7938	49.4629	18.2599	26.0206	#N/A	64.918	#N/A	#N/A	#N/A	#N/A	#N/A	#N/A	#N/A	#N/A
LOC105369905	34.2375	#N/A	36.3526	14.7846	38.0844	#N/A	15.8544	#N/A	#N/A	#N/A	#N/A	#N/A	#N/A	#N/A	#N/A
LOC105369999	#N/A	#N/A	52.3606	15.3212	19.0533	21.3554	17.8686	#N/A	#N/A	#N/A	#N/A	#N/A	#N/A	#N/A	#N/A
LOC105370000	#N/A	15.5751	44.689	11.7689	38.0854	15.4733	#N/A	#N/A	#N/A	#N/A	#N/A	#N/A	#N/A	#N/A	#N/A
LOC105370101	#N/A	15.4641	35.0619	40.2174	#N/A	27.8116	41.0714	#N/A	#N/A	#N/A	#N/A	#N/A	#N/A	#N/A	#N/A
LOC105370455	17.8208	#N/A	53.8664	#N/A	26.1301	16.507	11.2658	#N/A	#N/A	#N/A	#N/A	#N/A	#N/A	#N/A	#N/A
LOC105370807	30.5502	13.3793	32.5684	13.5606	20.0669	#N/A	#N/A	#N/A	#N/A	#N/A	#N/A	#N/A	#N/A	#N/A	#N/A
LOC105370820	#N/A	18.8108	54.8721	16.7645	47.5572	30.2232	#N/A	#N/A	#N/A	#N/A	#N/A	#N/A	#N/A	#N/A	#N/A
LOC105371060	#N/A	13.3208	68.8401	28.8546	25.3571	#N/A	61.1595	#N/A	#N/A	#N/A	#N/A	#N/A	#N/A	#N/A	#N/A
LOC105371082	14.7823	32.56	79.8232	35.3883	#N/A	#N/A	98.6111	#N/A	#N/A	#N/A	#N/A	#N/A	#N/A	#N/A	#N/A
LOC105371085	49.8354	28.4609	#N/A	34.3403	49.7711	22.2689	#N/A	#N/A	#N/A	#N/A	#N/A	#N/A	#N/A	#N/A	#N/A
LOC105371287	#N/A	29.5344	37.2398	22.0104	35.0354	#N/A	44.689	#N/A	#N/A	#N/A	#N/A	#N/A	#N/A	#N/A	#N/A
LOC105371692	32.3716	#N/A	12.3881	39.3592	52.2173	38.723	#N/A	#N/A	#N/A	#N/A	#N/A	#N/A	#N/A	#N/A	#N/A
LOC105371703	19.2244	#N/A	33.9677	#N/A	33.4211	19.1535	28.5102	#N/A	#N/A	#N/A	#N/A	#N/A	#N/A	#N/A	#N/A
LOC105372126	#N/A	#N/A	58.5938	15.6322	29.359	13.5468	15.9188	#N/A	#N/A	#N/A	#N/A	#N/A	#N/A	#N/A	#N/A
LOC105372501	30.5227	30.4383	#N/A	34.9743	#N/A	45.0675	11.8605	#N/A	#N/A	#N/A	#N/A	#N/A	#N/A	#N/A	#N/A
LOC105372923	23.7246	11.0921	76.7252	12.112	#N/A	#N/A	31.9806	#N/A	#N/A	#N/A	#N/A	#N/A	#N/A	#N/A	#N/A
LOC105373463	#N/A	12.9103	59.6264	#N/A	19.4048	10.1425	36.489	#N/A	#N/A	#N/A	#N/A	#N/A	#N/A	#N/A	#N/A
LOC105373880	16.6852	#N/A	51.9119	24.9241	35.5324	36.2701	#N/A	#N/A	#N/A	#N/A	#N/A	#N/A	#N/A	#N/A	#N/A
LOC105374138	11.9695	17.2968	30.6602	19.8997	47.0278	#N/A	#N/A	#N/A	#N/A	#N/A	#N/A	#N/A	#N/A	#N/A	#N/A
LOC105374306	18.7754	17.9837	#N/A	22.9811	36.3921	18.7162	#N/A	#N/A	#N/A	#N/A	#N/A	#N/A	#N/A	#N/A	#N/A
LOC105374724	21.0982	#N/A	31.7719	29.4341	67.659	25.5345	#N/A	#N/A	#N/A	#N/A	#N/A	#N/A	#N/A	#N/A	#N/A
LOC105374971	34.0431	33.8018	#N/A	25.1233	27.5051	23.8907	#N/A	#N/A	#N/A	#N/A	#N/A	#N/A	#N/A	#N/A	#N/A
LOC105375130	#N/A	63.8591	52.2222	41.6785	39.6978	34.572	#N/A	#N/A	#N/A	#N/A	#N/A	#N/A	#N/A	#N/A	#N/A
LOC105375690	#N/A	16.7937	75.2618	#N/A	20.8006	10.7078	14.6605	#N/A	#N/A	#N/A	#N/A	#N/A	#N/A	#N/A	#N/A
LOC105375701	40.2988	37.5179	33.2246	23.2401	36.9882	#N/A	#N/A	#N/A	#N/A	#N/A	#N/A	#N/A	#N/A	#N/A	#N/A
LOC105375992	#N/A	12.7473	51.5985	#N/A	24.8892	36.3331	14.8826	#N/A	#N/A	#N/A	#N/A	#N/A	#N/A	#N/A	#N/A
LOC105376090	49.0497	33.2955	#N/A	#N/A	75.8213	41.9682	31.7598	#N/A	#N/A	#N/A	#N/A	#N/A	#N/A	#N/A	#N/A
LOC105376335	31.9181	14.9004	#N/A	#N/A	11.2629	11.7258	52.4982	#N/A	#N/A	#N/A	#N/A	#N/A	#N/A	#N/A	#N/A
LOC105376364	#N/A	16.9707	#N/A	34.1517	31.8634	22.1486	49.8331	#N/A	#N/A	#N/A	#N/A	#N/A	#N/A	#N/A	#N/A
LOC105376419	23.8018	10.6657	61.0812	15.1528	15.0616	#N/A	#N/A	#N/A	#N/A	#N/A	#N/A	#N/A	#N/A	#N/A	#N/A
LOC105376453	#N/A	28.8728	22.0734	26.6526	36.3476	16.3476	#N/A	#N/A	#N/A	#N/A	#N/A	#N/A	#N/A	#N/A	#N/A
LOC105376576	#N/A	12.0828	42.6437	21.7638	#N/A	17.0117	16.6667	#N/A	#N/A	#N/A	#N/A	#N/A	#N/A	#N/A	#N/A
LOC105376621	#N/A	35.3757	24.8927	19.7253	22.199	20.0992	#N/A	#N/A	#N/A	#N/A	#N/A	#N/A	#N/A	#N/A	#N/A
LOC105376886	37.9591	21.896	51.8783	#N/A	#N/A	42.8752	45.1838	#N/A	#N/A	#N/A	#N/A	#N/A	#N/A	#N/A	#N/A
LOC105377056	18.1562	23.6452	37.5574	12.3195	#N/A	#N/A	35.5815	#N/A	#N/A	#N/A	#N/A	#N/A	#N/A	#N/A	#N/A
LOC105377413	#N/A	15.4762	86.6873	#N/A	16.3194	18.9228	17.4418	#N/A	#N/A	#N/A	#N/A	#N/A	#N/A	#N/A	#N/A
LOC105378198	13.0475	24.0156	#N/A	29.154	#N/A	15.5807	22.207	#N/A	#N/A	#N/A	#N/A	#N/A	#N/A	#N/A	#N/A
LOC105378204	26.479	#N/A	#N/A	33.3391	34.8638	31.5115	42.1783	#N/A	#N/A	#N/A	#N/A	#N/A	#N/A	#N/A	#N/A
LOC105378240	#N/A	16.7582	33.3624	22.6564	21.4932	10.6386	#N/A	#N/A	#N/A	#N/A	#N/A	#N/A	#N/A	#N/A	#N/A
LOC105378976	52.2457	30.5441	#N/A	#N/A	23.55	65.1869	64.4365	#N/A	#N/A	#N/A	#N/A	#N/A	#N/A	#N/A	#N/A
LOC105379086	#N/A	32.9536	35.3748	28.6149	42.0199	19.018	#N/A	#N/A	#N/A	#N/A	#N/A	#N/A	#N/A	#N/A	#N/A
LOC105379337	#N/A	#N/A	74.4548	17.4951	24.5096	35.6849	22.6458	#N/A	#N/A	#N/A	#N/A	#N/A	#N/A	#N/A	#N/A
LOC107983981	#N/A	16.2334	41.6955	12.9996	10.0618	11.4184	#N/A	#N/A	#N/A	#N/A	#N/A	#N/A	#N/A	#N/A	#N/A
LOC107984129	14.0821	#N/A	16.8192	15.7266	34.8267	14.1661	#N/A	#N/A	#N/A	#N/A	#N/A	#N/A	#N/A	#N/A	#N/A
LOC107984335	#N/A	30.6967	32.2517	16.5283	#N/A	21.4498	40.6382	#N/A	#N/A	#N/A	#N/A	#N/A	#N/A	#N/A	#N/A
LOC107984408	53.4098	44.6034	72.223	57.7358	43.9263	#N/A	#N/A	#N/A	#N/A	#N/A	#N/A	#N/A	#N/A	#N/A	#N/A
LOC107984507	32.1604	38.4722	#N/A	41.6579	31.9652	21.2524	#N/A	#N/A	#N/A	#N/A	#N/A	#N/A	#N/A	#N/A	#N/A
LOC107984709	86.1506	65.8765	81.3572	45.7837	#N/A	41.7596	#N/A	#N/A	#N/A	#N/A	#N/A	#N/A	#N/A	#N/A	#N/A
LOC107984910	20.7954	#N/A	48.0198	23.8824	31.4759	#N/A	66.3835	#N/A	#N/A	#N/A	#N/A	#N/A	#N/A	#N/A	#N/A
LOC107985092	14.4388	22.5261	64.085	#N/A	34.1877	#N/A	22.9585	#N/A	#N/A	#N/A	#N/A	#N/A	#N/A	#N/A	#N/A
LOC107985191	20.5478	16.053	70.5651	#N/A	#N/A	11.2665	68.5644	#N/A	#N/A	#N/A	#N/A	#N/A	#N/A	#N/A	#N/A
LOC107985819	10.84	12.6625	48.7641	13.9573	#N/A	#N/A	31.0412	#N/A	#N/A	#N/A	#N/A	#N/A	#N/A	#N/A	#N/A
LOC107986126	#N/A	15.8387	58.7213	32.2855	#N/A	16.7772	49.7676	#N/A	#N/A	#N/A	#N/A	#N/A	#N/A	#N/A	#N/A
LOC107986411	22.1054	12.0972	#N/A	#N/A	26.1536	19.494	30.9772	#N/A	#N/A	#N/A	#N/A	#N/A	#N/A	#N/A	#N/A
LOC107986436	#N/A	25.1702	20.3583	14.7093	11.1926	29.2815	#N/A	#N/A	#N/A	#N/A	#N/A	#N/A	#N/A	#N/A	#N/A
LOC107986564	29.8265	#N/A	31.3663	#N/A	17.77	32.9707	46.2029	#N/A	#N/A	#N/A	#N/A	#N/A	#N/A	#N/A	#N/A
LOC107986664	13.9247	12.3652	#N/A	15.5366	17.245	#N/A	59.7304	#N/A	#N/A	#N/A	#N/A	#N/A	#N/A	#N/A	#N/A
LOC107986819	#N/A	13.2907	58.6778	11.921	26.3244	#N/A	56.5841	#N/A	#N/A	#N/A	#N/A	#N/A	#N/A	#N/A	#N/A
LOC107986939	23.217	#N/A	47.14	#N/A	38.4948	32.7256	47.021	#N/A	#N/A	#N/A	#N/A	#N/A	#N/A	#N/A	#N/A
LOC145845	28.0761	#N/A	46.4735	16.119	46.7182	#N/A	20.3611	#N/A	#N/A	#N/A	#N/A	#N/A	#N/A	#N/A	#N/A
LOC284577	22.3393	#N/A	54.1856	14.9647	16.1255	#N/A	74.1095	#N/A	#N/A	#N/A	#N/A	#N/A	#N/A	#N/A	#N/A
LOC403323	65.0911	18.9821	58.0394	37.822	#N/A	#N/A	14.4459	#N/A	#N/A	#N/A	#N/A	#N/A	#N/A	#N/A	#N/A
LOC440896	37.1831	#N/A	#N/A	17.93	24.6106	23.5415	27.9894	#N/A	#N/A	#N/A	#N/A	#N/A	#N/A	#N/A	#N/A
SLMO2-ATP5E	23.2062	#N/A	74.4335	33.431	#N/A	24.5951	28.7157	#N/A	#N/A	#N/A	#N/A	#N/A	#N/A	#N/A	#N/A
