# Supplementary material for: Genome-Wide Methylation Profiling of Peripheral T–Cell Lymphomas Identifies TRIP13 as a Critical Driver of Tumor Proliferation and Survival
Source: Epigenomes. 2024 Aug 21;8(3):32. doi: 10.3390/epigenomes8030032 (PMC11348144; doi:10.3390/epigenomes8030032)
Supplement: Supplementary file 1 [file epigenomes-08-00032-s001.zip › epigenomes-3019185-supplementary/Supplementary Files/supplementary materials 7.xlsx]

## Sheet: Gene expr. data
	Publicly available data for gene expression analysis of human T-cell lymphomas
	Source/Accession number	GEO	PTCL subtype	DOI
Public data	SRR1648322	-	NKTCL	-	ALCL	Anaplastic large cell lymphoma
	SRR1648328				NKTCL	Natural killer/T-cell lymphoma
	SRR1648327				TLBL	T-lymphoblastic lymphoma
	SRR1648323				ATLL	Adult T-cell leukemia/lymphoma
	SRR1648332
	SRR1648329
	SRR1648315
	SRR1648333
	SRR1648324
	SRR1648318
	SRR1648326
	SRR1648330
	SRR1648321
	SRR1648331
	SRR1648325
	SRR1522989	-	ALCL	-
	SRR1522990
	SRR1522992
	SRR1522994
	SRR1522996
	SRR1522997
	SRR1522998
	SRR1522999
	SRR1523000
	SRR1523001
	SRR1523002
	SRR1523003
	SRR1523004
	SRR1523005
	SRR1523006
	SRR1523007
	SRR1523008
	SRR1523009
	SRR1523010
	SRR1523011
	SRR1523012
	SRR6495843	GSE109231	TLBL	10.1186/s12885-018-4304-y
	SRR6495840
	SRR6495836
	SRR6495842
	SRR6495844
	SRR6495835
	SRR6495837
	SRR6495841
	SRR10918774	GSE143986	ATLL	10.1182/blood.2019001815
	SRR10918775
	SRR10918776
	SRR10918777
	SRR10918778
	SRR10918779
	SRR10918780
	SRR10918781
