# Supplementary material for: Genome-Wide Methylation Profiling of Peripheral T–Cell Lymphomas Identifies TRIP13 as a Critical Driver of Tumor Proliferation and Survival
Source: Epigenomes. 2024 Aug 21;8(3):32. doi: 10.3390/epigenomes8030032 (PMC11348144; doi:10.3390/epigenomes8030032)
Supplement: Supplementary file 1 [file epigenomes-08-00032-s001.zip › epigenomes-3019185-supplementary/Supplementary Files/supplementary materials 8.xlsx]

## Sheet: primers
Primer Sequences for qPCR
DESCRIPTION	SEQUENCE
TRIP13-F	GCAGCAAATCACTGGGTTCTACC
TRIP13-R	GTTCCAGGTGATGAGGTTGCTG
